# Supplementary material for: High expression of the MADS-box gene VRT2 increases the number of rudimentary basal spikelets in wheat
Source: Plant Physiol. 2022 Apr 4;189(3):1536–52. doi: 10.1093/plphys/kiac156 (PMC9237664; doi:10.1093/plphys/kiac156)
Supplement: kiac156_Supplementary_Data [file kiac156_supplementary_data.zip]

Archive with 4 entries (4 files):
- Backhaus_et_al_2021_Supplemental_data_set_S1.csv
- Backhaus_et_al_2021_Supplemental_figures.pdf
- Backhaus_et_al_2021_Supplemental_tables_FINAL.xlsx
- Backhaus_et_al_2021_wheat_spike_model_.html
