# Supplementary material for: High expression of the MADS-box gene VRT2 increases the number of rudimentary basal spikelets in wheat
Source: Plant Physiol. 2022 Apr 4;189(3):1536–52. doi: 10.1093/plphys/kiac156 (PMC9237664; doi:10.1093/plphys/kiac156)
Supplement: kiac156_Supplementary_Data [file kiac156_supplementary_data.zip › Backhaus_et_al_2021_Supplemental_tables_FINAL.xlsx]

## Sheet: Table_S1
Supplemental Table S1: Summary of raw read number, filtered reads, alignment %, and expressed genes for each of the 24 sequencing libraries created using the G&T-seq method. DR= Double Ridge, GP = Glume Primordia. If a library passed QC, it was based on the number of expressed genes (column I) and PCA results (see Supplemental Figure S1). ID refers to the name used for each library in Figure 1 of…
Library	Tissue	Sample	Plant	ID	Raw read pairs total	Passed (trimgalore) reads	Hisat aligned (%)	Expressed genes (Htcounts >10)	Passed QC
A2	DR	apical_DR	1	A_1	33664671	32062547	96.48	52244	TRUE
A3	DR	basal_DR	3	B_3	30295269	28976305	87.31	53547	TRUE
A4	GP	central_GP	6	C_6	39099793	37073012	97.23	55162	TRUE
B2	DR	central_DR	1	C_1	50420405	48321912	95.51	56075	TRUE
B3	DR	apical_DR	4	A_4	42117378	40262975	81.15	53021	TRUE
B4	GP	basal_GP	6	B_6	33216608	31029623	97.32	54516	TRUE
C2	DR	basal_DR	1	B_1	32554056	30596728	78.7	41019	FALSE
C3	DR	central_DR	4	C_4	45516116	43762080	70.07	57037	TRUE
C4	GP	apical_GP	7	A_7	51169262	49102394	86.01	59389	TRUE
D2	DR	apical_DR	2	A_2	48138049	46330044	82.26	60489	TRUE
D3	DR	basal_DR	4	B_4	26472432	24714312	97.89	48429	FALSE
D4	GP	central_GP	7	C_7	31773685	30269408	97.47	54078	TRUE
E2	DR	central_DR	2	C_2	32293673	31058949	95.18	54278	TRUE
E3	GP	apical_GP	5	A_5	29384704	28160317	94.09	52669	TRUE
E4	GP	basal_GP	7	B_7	33033120	31584188	91.39	55825	TRUE
F2	DR	basal_DR	2	B_2	30668419	29202553	92.89	55058	TRUE
F3	GP	central_GP	5	C_5	16920777	16339753	94	42838	TRUE
F4	GP	apical_GP	8	A_8	358800	339630	82.08	1837	FALSE
G2	DR	apical_DR	3	A_3	5305986	4057862	90.03	12197	FALSE
G3	GP	basal_GP	5	B_5	18033782	17161540	95.22	49315	TRUE
G4	GP	central_GP	8	C_8	24422756	23395813	96.21	48217	TRUE
H2	DR	central_DR	3	C_3	14598985	13525176	95.48	16260	FALSE
H3	GP	apical_GP	6	A_6	35657275	34268070	77.76	50712	TRUE
H4	GP	basal_GP	8	B_8	20880756	19595838	97.5	51304	TRUE

## Sheet: Table_S2
Supplemental Table S2: Summary of normalizsed gene expression, statistical analyses and k-means clustering for all differentially expressed genes (Padj ≤ 0.05). See Methods for more details on individual analyses. Column A = RefSeq1.1 gene identifier; Column B = Gene name used in this study; Column C-U = normalized expression (Htcount)/Library: DR = Double Ridge, GP = Glume Primordia; Column V-AA…
		HTcount																									DeSeq2
	Library_Replicate	A2	A3	A4	B2	B3	B4	C3	C4	D2	D4	E2	E3	E4	F2	F3	G3	G4	H3	H4	Average (HT count) of sections by developmental stage						A vs B (all)						A vs C (all)						C vs B (all)						A vs B (DR)
RefSeq1.1 ID	Gene	apical_DR	basal_DR	central_GP	central_DR	apical_DR	basal_GP	central_DR	apical_GP	apical_DR	central_GP	central_DR	apical_GP	basal_GP	basal_DR	central_GP	basal_GP	central_GP	apical_GP	basal_GP	Apical-DR	Central-DR	Basal-DR	Apical-GP	Central-GP	Basal-GP	baseMean	log2FoldChange	lfcSE	stat	pvalue	padj	baseMean	log2FoldChange	lfcSE	stat	pvalue	padj	baseMean	log2FoldChange	lfcSE	stat	pvalue	padj	baseMean	log2FoldChange	lfcSE	stat	pvalue
TraesCS2D02G429300LC		7.71407	10.9455	2.9122	25.1378	0	30.1555	10.2601	10.732	0	3.9339	4.44736	0	12.8787	38.0239	0	17.4328	7.93534	0	27.0807	2.57136	13.2817	24.4847	3.57734	3.69536	21.8869	17.7036	5.03237	1.11378	3.62044	0.000294098	0.0318216	17.7036	-1.97092	1.14381	-0.848847	0.395966	1	17.7036	3.06145	0.994547	2.07276	0.038195	1	29.1325	6.35339	1.64082	3.26263	0.00110385
TraesCS2A02G277300LC		0	0	0	2.09481	0	0	10.2601	0.596223	5.92251	0	0	0	0.990669	0	0	0	0	0	4.92376	1.97417	4.11832	0	0.198741	0	1.47861	1.16452	-1.05017	3.88457	-0.012914	0.989696	1	1.16452	-2.99325	3.84638	-0.518216	0.604308	1	1.16452	-4.04342	3.6295	-0.838522	0.401738	1	1.99132	-17.1929	4.02612	-4.02195	5.77174e-05
TraesCS3A02G096300		79.712	0	172.548	0.523703	123.954	0	1.86548	54.2563	69.0959	130.605	79.163	245.188	20.804	0	51.5528	17.4328	20.6319	194.434	7.38564	90.9205	27.1841	0	164.626	93.8345	11.4056	59.2771	-6.07759	1.05182	-4.82742	1.38313e-06	0.000367415	59.2771	2.38757	0.979231	1.417	0.156482	1	59.2771	-3.69002	0.997521	-2.6967	0.00700299	0.818617	38.8543	-9.34819	1.85589	-4.49822	6.85236e-06
TraesCS3A02G243000		0	0	0.728051	0.523703	50.2091	0	0	0	0.658056	0	0	0	0	0	0	22.6627	3.17414	0.977055	0	16.9557	0.174568	0	0.325685	0.975547	5.66567	3.69304	-1.38365	2.89935	-0.132323	0.894729	1	3.69304	0.892364	2.89473	0	1	1	3.69304	-0.491288	2.74345	0	1	1	5.61764	-20.2453	3.94222	-4.88184	1.05098e-06
TraesCS6D02G244000		0	0	0	0	0	0	12.1256	0	0	0	0	0	0	1.68995	0	0	0	0	1.23094	0	4.04187	0.844976	0	0	0.307735	0.706537	1.45762	3.89234	0.117569	0.906409	1	0.706537	-0.934662	3.89693	0	1	1	0.706537	0.522957	3.66978	0	1	1	1.49799	14.9112	4.0062	3.47241	0.000515804
TraesCS7A02G336500		7.71407	1.21616	0.728051	0	0	0	0	0	0	0	0.889472	0	0	0	0	0	0	0	0	2.57136	0.296491	0.608081	0	0.182013	0	0.490923	-0.448999	3.89988	0	1	1	0.490923	-0.49822	3.89523	0	1	1	0.490923	-0.947219	3.67692	0	1	1	1.07752	-16.1957	3.98222	-3.81588	0.000135698
TraesCS6B02G114000		0	0	0	0	6.27614	0	0	0	0	3.14712	0	6.28688	0.990669	0.844976	0	0	1.58707	0	1.23094	2.09205	0	0.422488	2.09563	1.18355	0.555402	0.952057	-1.66431	3.86051	-0.172078	0.863376	1	0.952057	1.80635	3.8591	0.208947	0.83449	1	0.952057	0.142036	3.66499	0	1	1	0.777873	-1.13075	3.95263	-0.0330782	0.973612
TraesCS3D02G081300		2.57136	38.9172	45.1392	45.0385	0	49.1105	0	0	5.92251	22.0298	7.11578	14.6694	69.3468	6.75981	76.1017	95.8806	153.946	0	94.7824	2.83129	17.3848	22.8385	4.8898	74.3041	77.2801	46.6195	4.48597	1.17604	2.96417	0.00303504	0.209924	46.6195	-3.6658	1.17711	-2.26471	0.0235308	1	46.6195	0.82017	1.06812	0	1	1	41.5329	4.87467	2.05344	1.88692	0.0591715
TraesCS2D02G563600		1.71424	85.1314	24.0257	1.57111	14.9058	14.647	46.637	4.76978	1.97417	1.57356	3.55789	20.9563	31.7014	36.334	56.4626	242.316	4.7612	0.977055	32.0045	6.19808	17.2553	60.7327	8.90104	21.7057	80.1673	44.5052	3.85258	0.638907	4.46477	8.01539e-06	0.00157974	44.5052	-1.31644	0.654551	-0.483445	0.62878	1	44.5052	2.53614	0.576594	2.66416	0.00771813	0.867518	56.7661	4.44111	0.897406	3.83451	0.000125817
TraesCS2D02G234400		72.8551	102.158	30.5781	65.9866	175.732	90.4666	321.795	90.6259	111.87	95.9871	160.105	132.025	51.5148	17.7445	120.29	62.7582	26.9801	127.994	13.5403	120.152	182.629	59.9511	116.882	68.4588	54.57	88.4907	-1.64389	0.546215	-1.17882	0.238469	1	88.4907	-0.0438869	0.5397	0	1	1	88.4907	-1.68778	0.519076	-1.325	0.18517	1	114.488	-3.35202	0.66163	-3.55488	0.000378146
TraesCS4D02G382200LC		0	0	0	11.5215	0	6.03111	0.932739	0	7.89668	0	0	0	0	0	0	1.74328	0	0	4.92376	2.63223	4.1514	0	0	0	3.17454	1.54173	2.04661	3.85216	0.271696	0.785856	1	1.54173	-1.04023	3.86032	-0.0104209	0.991685	1	1.54173	1.00639	3.61765	0.00176524	0.998592	1	2.22286	-17.5661	4.02425	-4.11657	3.84553e-05
TraesCS5A02G017600LC		5.14271	0	0.728051	0	0	0	0	0	0	11.8017	0	1.04781	4.95334	0.844976	0	1.74328	0	1.95411	2.46188	1.71424	0	0.422488	1.00064	3.13244	2.28963	1.79631	0.901725	2.55047	0	1	1	1.79631	1.09003	2.58635	0.0348088	0.972232	1	1.79631	1.99175	2.43408	0.407445	0.683681	1	1.51438	4.56054	3.89802	0.913423	0.36102
TraesCS3A02G390000		0	1.21616	0	0	0	0	0	0	0	0	0	0	0	0	0	6.97313	6.34827	0	1.23094	0	0	0.608081	0	1.58707	2.05102	0.734465	1.00125	3.90081	0.000321523	0.999743	1	0.734465	-0.240882	3.90761	0	1	1	0.734465	0.760372	3.66891	0	1	1	0.133339	0.40486	4.08044	0	1
TraesCS2D02G306700		0	0	0	0	0	0	0	0.596223	4.60639	0.78678	0	13.6216	5.94401	0	0	0	7.93534	0	0	1.53546	0	0	4.73927	2.18053	1.486	6.06796	-4.49257	3.83477	-0.910764	0.36242	1	6.06796	7.43838	3.84403	1.67491	0.0939528	1	6.06796	2.94581	3.63999	0.534565	0.592951	1	10.9724	2.18108	3.62221	0.326066	0.744375
TraesCS7B02G030500LC		0	0	0	0	0	0	1.86548	10.732	12.5031	0	0	12.5738	0	0	0	0	7.93534	15.6329	0	4.16769	0.621826	0	12.9795	1.98383	0	2.87371	-5.61939	3.20386	-1.44182	0.149354	1	2.87371	4.57679	3.19837	1.11832	0.263431	1	2.87371	-1.0426	3.09323	-0.0137705	0.989013	1	1.57722	-18.8685	3.97514	-4.49505	6.95536e-06
TraesCS7A02G467200		0	0	0	0	0	0	0	5.366	1.97417	0	0	0	0	0	0	0	0	0	0	0.658056	0	0	1.78867	0	0	0.551994	-1.01553	3.87058	-0.00401348	0.996798	1	0.551994	1.85102	3.8729	0.219738	0.826076	1	0.551994	0.835486	3.67425	0	1	1	0.698296	0.568741	3.90922	0	1
TraesCS3A02G074300		0	4.86465	0	0	0.784517	0	0	0	0	0	0	0	0	0	0	34.8657	0	0	0	0.261506	0	2.43233	0	0	8.71642	5.28713	8.27441	3.44689	2.11042	0.0348218	1	5.28713	14.7695	3.47659	3.96064	7.47478e-05	0.0269698	5.28713	23.0439	3.25449	6.77339	1.25799e-11	7.58487e-09	8.58867	3.06509	3.38009	0.610957	0.541228
TraesCS5D02G525400		3.42847	0	1.4561	0	0	0	0	0	0	0	0	0	0	0	0	0	0	0	4.92376	1.14282	0	0	0	0.364026	1.23094	0.559987	0.91681	3.88887	0	1	1	0.559987	-0.078765	3.89501	0	1	1	0.559987	0.838045	3.65354	0	1	1	0.621403	-0.0873034	3.92614	0	1
TraesCS4A02G226800		191.995	75.4021	149.25	22.5192	29.0271	24.1244	104.467	173.501	163.198	158.93	160.105	278.718	47.5521	78.5828	125.2	15.6895	146.01	416.225	28.3116	128.073	95.697	76.9924	289.482	144.847	28.9194	113.893	-2.96825	0.58038	-3.39132	0.000695572	0.0652471	113.893	1.06308	0.571601	0.11036	0.912124	1	113.893	-1.90517	0.549351	-1.64771	0.099412	1	95.6348	-2.42207	1.09709	-1.29623	0.194897
TraesCS6A02G204600		9.42831	0	0	0	1.56903	0	25.184	0	0.658056	0	0	0	0	0	2.45489	0	0	0.977055	0	3.88513	8.39465	0	0.325685	0.613723	0	1.88762	-2.31726	3.70961	-0.355092	0.72252	1	1.88762	0.783325	3.6974	0	1	1	1.88762	-1.53393	3.52118	-0.151634	0.879475	1	4.00814	-22.9653	3.94602	-5.56645	2.59977e-08
TraesCS3D02G398800LC		0	0	4.36831	0	0	0	7.46191	8.34712	14.4772	0	8.89472	13.6216	0	0	0	0	0	0	0	4.82575	5.45221	0	7.3229	1.09208	0	2.6862	-29.7393	3.34919	-8.58097	9.40745e-18	1.07769e-13	2.6862	0.646663	3.28403	0	1	1	2.6862	-29.0927	3.17612	-8.84496	9.15633e-19	3.22747e-15	3.37856	-2.35241	3.93769	-0.343453	0.731258
TraesCS4B02G079500		3.42847	9.7293	0	0	0	3.44635	0	5.96223	0	0	3.55789	0	0	0	0	0	0	0	0	1.14282	1.18596	4.86465	1.98741	0	0.861587	1.22102	-1.38299	3.85095	-0.099454	0.920778	1	1.22102	1.29275	3.84143	0.076208	0.939254	1	1.22102	-0.0902453	3.65166	0	1	1	1.83395	-15.3828	3.98722	-3.60722	0.000309499
TraesCS5B02G603200LC		0	0	0	0	0	0	30.7804	1.78867	8.55473	0	6.22631	4.19125	11.888	5.06986	0	6.97313	0	8.79349	0	2.85158	12.3356	2.53493	4.92447	0	4.71529	3.95981	-0.231116	2.3517	0	1	1	3.95981	1.0815	2.36392	0.0344784	0.972496	1	3.95981	0.850388	2.2526	0	1	1	5.51251	-0.33107	3.48943	0	1
TraesCS6B02G252500		0	24.3233	5.09636	48.1807	0	4.30794	0	3.57734	0	0	0.889472	15.7172	20.804	5.06986	2.45489	8.71642	42.8508	0	0	0	16.3567	14.6966	6.43151	12.6005	8.4571	9.219	3.34273	1.75797	1.33263	0.182652	1	9.219	-3.04385	1.75931	-1.16173	0.245344	1	9.219	0.298878	1.57867	0	1	1	10.2732	20.794	2.84697	6.95265	3.58497e-12
TraesCS2A02G482000		0	29.1879	12.3769	1.57111	0	0	11.1929	1.78867	0	6.29424	3.55789	4.19125	0.990669	0.844976	2.45489	29.6358	3.17414	0	0	0	5.44062	15.0164	1.99331	6.07503	7.65662	10.4758	3.88497	1.43899	2.00486	0.0449781	1	10.4758	-3.82163	1.43867	-1.96127	0.0498472	1	10.4758	0.0633438	1.26905	0	1	1	17.8555	7.5144	1.9881	3.2767	0.00105029
TraesCS5D02G327800		0.857119	10.9455	4.36831	18.8533	0.784517	14.647	0	26.83	33.5609	22.0298	0.889472	18.8606	38.6361	0	19.6391	33.1224	0	0	139.096	11.7342	6.58093	5.47273	15.2302	11.5093	56.3754	17.8797	-0.00866809	1.36827	0	1	1	17.8797	0.706967	1.3715	0	1	1	17.8797	0.698299	1.28752	0	1	1	7.21935	-20.4068	2.76508	-7.01853	2.24214e-12
TraesCS1B02G773300LC		0.857119	0	0	0	0	0	11.1929	3.57734	0	0	0	1.04781	0	0	0	1.74328	0	0	4.92376	0.285706	3.73096	0	1.54172	0	1.66676	1.09321	-1.03753	3.86432	-0.00971133	0.992252	1	1.09321	1.50897	3.8663	0.131643	0.895267	1	1.09321	0.471444	3.65713	0	1	1	1.30727	-16.2665	4.03281	-3.78557	0.000153354
TraesCS1A02G016000		0	0	0	0	0	14.647	0	0	0.658056	0	0	6.28688	1.98134	0	0	0	0	0	0	0.219352	0	0	2.09563	0	4.15708	1.09554	1.03504	3.85498	0.00908896	0.992748	1	1.09554	22.417	3.89068	5.50469	3.69819e-08	2.71139e-05	1.09554	23.452	3.66668	6.12326	9.16819e-10	4.02023e-07	0.0723695	-0.505818	4.07285	0	1
TraesCS3B02G098000		0.857119	0	0	0	0	0.861587	0	0	0	3.14712	1.77894	0	0	1.68995	0	0	0	0	3.69282	0.285706	0.592982	0.844976	0	0.78678	1.1386	0.559652	1.19909	3.88816	0.0512047	0.959162	1	0.559652	-0.856792	3.88659	0	1	1	0.559652	0.342301	3.65204	0	1	1	0.473242	0.0530979	3.99263	0	1
TraesCS5D02G109800LC		6.85695	4.86465	3.64026	0	0	24.986	0	1.78867	0	0	5.33683	2.09563	8.91602	0	0	3.48657	0	0	4.92376	2.28565	1.77894	2.43233	1.29477	0.910064	10.5781	3.11319	1.10682	2.27338	0.0469878	0.962523	1	3.11319	1.13319	2.30569	0.0577668	0.953934	1	3.11319	2.24001	2.17669	0.569677	0.568897	1	1.8723	-16.2905	3.97499	-3.84667	0.000119736
TraesCS6A02G538000LC		0	71.7536	65.5246	2.09481	0	13.7854	18.6548	5.366	8.55473	17.3092	14.2316	7.3347	42.5988	36.334	83.4664	80.191	136.488	0	18.4641	2.85158	11.6604	54.0438	4.23357	75.697	38.7598	30.3547	3.2168	0.815612	2.71795	0.00656871	0.376209	30.3547	-3.76866	0.808309	-3.42526	0.00061422	0.173737	30.3547	-0.551868	0.700502	0	1	1	19.7564	3.35004	1.55695	1.50939	0.131198
TraesCS6B02G294100		0	4.86465	0	0	0	0	50.3679	3.57734	0	2.36034	0	0	66.3748	5.06986	0	0	12.6965	0	24.6188	0	16.7893	4.96725	1.19245	3.76422	22.7484	7.97749	2.62513	2.09853	0.774415	0.438686	1	7.97749	-1.52085	2.10568	-0.247354	0.804635	1	7.97749	1.10428	1.94473	0.0536223	0.957236	1	6.54387	15.7206	3.88803	3.78612	0.000153015
TraesCS6A02G390100LC		0	7.29698	0	0	0	7.75428	0.932739	0	0	0	0	0	0	0	0	0	26.9801	0	0	0	0.310913	3.64849	0	6.74504	1.93857	1.99992	1.14227	3.8968	0.0365089	0.970877	1	1.99992	-1.19572	3.89639	-0.0502322	0.959937	1	1.99992	-0.0534563	3.6543	0	1	1	0.901137	0.404873	4.08044	0	1
TraesCS2A02G054300LC		0	0	0	23.0429	53.3471	21.5397	0	0	0	0	7.11578	0	0	0	0	3.48657	0	0	0	17.7824	10.0529	0	0	0	6.25656	5.06202	5.83305	3.48987	1.38488	0.166089	1	5.06202	-6.85325	3.48353	-1.68026	0.0929061	1	5.06202	-1.0202	3.25015	-0.00621497	0.995041	1	9.12006	-19.6665	3.65842	-5.10234	3.35475e-07
TraesCS5D02G362300		0	0	0	0	0	0	0	0	0	0	4.44736	12.5738	7.92535	0	0	0	0	0	0	0	1.48245	0	4.19125	0	1.98134	1.17093	0.130417	3.85107	0	1	1	1.17093	0.174486	3.85387	0	1	1	1.17093	0.304902	3.64311	0	1	1	0.488809	0	4.07433	0	1
TraesCS3B02G333400LC		0	3.64849	0	0	0	5.16952	0	1.19245	10.5289	0	0	0	0	0	0	0	0	0	0	3.50963	0	1.82424	0.397482	0	1.29238	0.965492	-0.583741	3.86725	0	1	1	0.965492	1.66221	3.87302	0.170979	0.86424	1	0.965492	1.07847	3.66526	0.0214079	0.98292	1	1.55793	-2.29595	3.96446	-0.326891	0.74375
TraesCS7D02G248800		0	0	8.00856	0	9.4142	0	0	0	0	0	1.77894	0	0.990669	0	0	0	0	0	0	3.13807	0.592982	0	0	2.00214	0.247667	0.942019	0.195095	3.88093	0	1	1	0.942019	-1.39996	3.86737	-0.103418	0.917631	1	0.942019	-1.20486	3.65006	-0.0561255	0.955242	1	1.22458	-22.9397	3.9781	-5.51511	3.48553e-08
TraesCS6D02G424900LC		0	0	5.09636	12.0452	0	0	0	3.57734	0	2.36034	1.77894	8.38251	2.97201	0	0	0	11.1095	0	0	0	4.60804	0	3.98662	4.64154	0.743002	2.62312	-0.239017	2.62804	0	1	1	2.62312	-3.37608	2.56877	-0.924989	0.354972	1	2.62312	-3.6151	2.43391	-1.07445	0.282623	1	2.48668	16.282	4.02706	3.79484	0.00014774
TraesCS1D02G129300LC		0	0	0	0	0	2.58476	1.86548	0	2.63223	0	0	6.28688	0	0	4.90979	0	0	0	0	0.877408	0.621826	0	2.09563	1.22745	0.64619	0.853972	-0.537561	3.86324	0	1	1	0.853972	0.273191	3.85758	0	1	1	0.853972	-0.264371	3.65727	0	1	1	0.491682	-21.3068	3.99959	-5.07721	3.8301e-07
TraesCS5D02G029700LC		0	0	0	3.14222	0	0	0	0	2.63223	0	0	0	0	0	0	0	0	0	2.46188	0.877408	1.04741	0	0	0	0.61547	0.38508	-0.297979	3.8906	0	1	1	0.38508	0.0169736	3.88432	0	1	1	0.38508	-0.281005	3.66261	0	1	1	0.631293	-16.584	3.99517	-3.90071	9.59097e-05
TraesCS5B02G224300		0	0	0.728051	3.14222	0	6.03111	13.9911	8.94334	0	0.78678	0	0	5.94401	12.6746	0	1.74328	0	0	6.1547	0	5.7111	6.33732	2.98111	0.378708	4.96828	2.81033	4.04441	2.37433	1.28222	0.199767	1	2.81033	-2.29559	2.39626	-0.540671	0.588734	1	2.81033	1.74883	2.18636	0.342498	0.731976	1	3.23588	16.7415	4.02312	3.91277	9.12435e-05
TraesCS6A02G368800LC		0	12.1616	0	0	0	0	8.39465	0	3.29028	0	0	0	2.97201	0	0	0	0	0	0	1.09676	2.79822	6.08081	0	0	0.743002	1.26161	0.220198	3.86235	0	1	1	1.26161	-0.126452	3.86155	0	1	1	1.26161	0.0937456	3.64995	0	1	1	2.60516	-13.227	3.98332	-3.06955	0.00214378
TraesCS1A02G487400LC		0	0	0	1.04741	0	0	0	0.596223	1.97417	0	0	0	6.93468	0.844976	0	0	0	7.81644	0	0.658056	0.349135	0.422488	2.80422	0	1.73367	1.16159	0.693205	3.3591	0	1	1	1.16159	1.44822	3.38584	0.132381	0.894683	1	1.16159	2.14142	3.19764	0.356958	0.721123	1	1.02668	1.61746	3.89312	0.158603	0.873982
TraesCS7A02G137500		313.705	47.4303	135.417	61.797	185.931	138.716	175.355	249.817	192.811	234.46	151.21	255.667	83.2162	11.8297	201.301	47.0686	131.727	343.923	39.3901	230.815	129.454	29.63	283.136	175.726	77.0976	142.224	-2.77654	0.542599	-3.27412	0.00105991	0.0918111	142.224	0.848151	0.536381	0	1	1	142.224	-1.92839	0.513427	-1.80821	0.0705734	1	129.566	-4.48282	0.979176	-3.55688	0.000375279
TraesCS1A02G291300LC		0	41.3495	0.728051	5.23703	0	6.03111	41.0405	25.0414	62.5154	3.14712	19.5684	18.8606	9.90669	0	27.0038	1.74328	0	72.3021	0	20.8385	21.9487	20.6748	38.7347	7.71975	4.42027	15.6968	-3.03451	1.39428	-1.45919	0.144514	1	15.6968	-0.302598	1.33233	0	1	1	15.6968	-3.33711	1.34278	-1.7405	0.0817721	1	18.5776	-19.1093	2.52251	-7.17905	7.01954e-13
TraesCS1A02G133600		0	0	0	0	0	0	0	4.17356	0	0	0	1.04781	0	0	0	5.22985	0	0	0	0	0	0	1.74046	0	1.30746	0.488261	-0.258076	3.8825	0	1	1	0.488261	1.18573	3.89326	0.0477043	0.961952	1	0.488261	0.927649	3.67999	0	1	1	#N/A	#N/A	#N/A	#N/A	#N/A
TraesCS2A02G428200LC		0	0	0	0	0	0	6.52918	0	1.31611	2.36034	0	0	0	0	0	0	0	0	0	0.438704	2.17639	0	0	0.590085	0	0.479425	-17.999	3.91495	-4.34207	1.41147e-05	0.00250689	0.479425	-6.315	3.8802	-1.36977	0.170757	1	0.479425	-24.314	3.66693	-6.35791	2.04523e-10	9.91733e-08	0.852451	-21.8668	4.00996	-5.20375	1.95302e-07
TraesCS6A02G362900		25.7136	0	24.7537	0	0	16.3702	31.7131	0	0	17.3092	2.66842	0	17.832	0	2.45489	0	6.34827	24.4264	0	8.57119	11.4605	0	8.14212	12.7165	8.55055	7.91151	-0.31078	1.9863	0	1	1	7.91151	-3.1351	1.94485	-1.09782	0.272281	1	7.91151	-3.44588	1.85027	-1.32191	0.1862	1	6.55214	-18.7312	4.02087	-4.40979	1.0347e-05
TraesCS2D02G157300		0	0	0	0	0	0	0	0	0	0	8.00525	0	0.990669	0	0	0	0	0	1.23094	0	2.66842	0	0	0	0.555402	0.582702	1.9768	3.89212	0.250968	0.801839	1	0.582702	-1.11626	3.89278	-0.0298651	0.976175	1	0.582702	0.860539	3.66269	0	1	1	1.12045	15.9773	4.0024	3.74209	0.000182498
TraesCS5B02G161100LC		0	0	0	0	0	0	9.32739	4.17356	0	3.9339	12.4526	1.04781	0	0	0	0	0	7.81644	0	0	7.26	0	4.34594	0.983475	0	1.81619	-29.4827	3.78895	-7.51731	5.59131e-14	2.06674e-10	1.81619	-0.319971	3.73865	0	1	1	1.81619	-29.8027	3.58156	-8.04195	8.84181e-16	1.19882e-12	2.37968	0	4.08044	0	1
TraesCS3A02G275900		0	0	26.9379	60.7496	80.8052	0	0	18.4829	1.31611	0	28.4631	11.5259	20.804	0	0	1.74328	14.2836	46.8986	0	27.3738	29.7376	0	25.6358	10.3054	5.63683	14.5788	-4.76304	1.87389	-2.00814	0.0446281	1	14.5788	-0.561177	1.77039	0	1	1	14.5788	-5.32422	1.78105	-2.42791	0.0151861	1	18.7143	-20.1239	2.85374	-6.70132	2.06549e-11
TraesCS7A02G403500		0	6.08081	0	0	0	11.2006	3.73096	0	0	0	0	0	0	0	0	6.97313	0	0	0	0	1.24365	3.04041	0	0	4.54344	1.30287	19.2321	3.88613	4.69159	2.71086e-06	0.000645959	1.30287	-12.7228	3.91252	-2.99623	0.00273343	0.638695	1.30287	6.50934	3.65607	1.50691	0.131835	1	1.0711	0.404862	4.08044	0	1
TraesCS7B02G756500LC		3.42847	0	1.4561	0	0	0	0	1.19245	0	0	0	4.19125	0	0	2.45489	0	0	0	0	1.14282	0	0	1.79457	0.977749	0	0.853946	-1.61784	3.85755	-0.160164	0.872752	1	0.853946	1.15796	3.84534	0.0410784	0.967233	1	0.853946	-0.459882	3.66643	0	1	1	0.989229	0.598356	3.89086	0	1
TraesCS5D02G178000		0	21.8909	0	0	7.06065	3.44635	21.453	0	0	11.8017	12.4526	0	0	3.37991	0	0	0	0	0	2.35355	11.3019	12.6354	0	2.95042	0.861587	3.81628	1.72174	2.74682	0.262756	0.792739	1	3.81628	-2.88088	2.73118	-0.688669	0.491032	1	3.81628	-1.15914	2.56331	-0.0620822	0.950497	1	7.23325	0.00663785	2.83262	0	1
TraesCS1A02G152800		0	0	0.728051	0	0	5.16952	0	0	0	0	3.55789	0	0	0	0	0	19.0448	0	0	0	1.18596	0	0	4.94322	1.29238	1.32568	1.22213	3.8949	0.0570305	0.954521	1	1.32568	-1.85457	3.89127	-0.219613	0.826173	1	1.32568	-0.632445	3.64323	0	1	1	0.391047	0	4.08044	0	1
TraesCS7A02G677200LC		0	0	5.09636	0	0	0	3.73096	1.78867	9.87085	0	0	1.04781	0	0	0	8.71642	0	2.93116	1.23094	3.29028	1.24365	0	1.92255	1.27409	2.48684	1.61299	-1.61367	3.1505	-0.194784	0.845562	1	1.61299	1.52643	3.14962	0.167142	0.867258	1	1.61299	-0.0872327	3.00713	0	1	1	1.48995	-23.2785	3.9736	-5.60662	2.06313e-08
TraesCS1A02G070700		22.2851	0	2.9122	0	0	12.9238	0	0	0	16.5224	55.1473	6.28688	0	0	14.7294	0	11.1095	67.4168	0	7.42836	18.3824	0	24.5679	11.3184	3.23095	9.77056	-3.11867	2.03168	-1.04282	0.297033	1	9.77056	-2.00532	1.93834	-0.51865	0.604005	1	9.77056	-5.124	1.90896	-2.16034	0.0307465	1	8.50644	-20.0721	3.96438	-4.81086	1.50286e-06
TraesCS7A02G502700		0	1.21616	0	0	12.5523	0	0	0	0	0	0	0	0	0.844976	0	0	0	0	0	4.18409	0	1.03057	0	0	0	0.685098	-0.062369	3.89623	0	1	1	0.685098	0.666558	3.8968	0	1	1	0.685098	0.604189	3.67758	0	1	1	1.59725	-1.62694	3.9346	-0.15934	0.873401
TraesCS7B02G309500LC		0	3.64849	0	6.28444	0	0	0	2.98111	0	0	0	3.14344	0	0	0	0	0	0	0	0	2.09481	1.82424	2.04152	0	0	0.749472	-1.61593	3.88124	-0.158694	0.87391	1	0.749472	0.708233	3.87028	0	1	1	0.749472	-0.907697	3.67641	0	1	1	1.08365	-2.13456	4.08044	-0.278049	0.780975
TraesCS5B02G108000LC		0	0	0	0	0	1.72317	0	1.78867	1.31611	0	7.11578	0	0	0	0	0	0	0	0	0.438704	2.37193	0	0.596223	0	0.430794	0.559585	0.175135	3.8819	0	1	1	0.559585	0.0558887	3.88151	0	1	1	0.559585	0.231024	3.66441	0	1	1	0.926834	-0.199985	3.98516	0	1
TraesCS2A02G322100		0	7.29698	5.09636	1.04741	0	31.8787	5.59644	4.17356	0.658056	11.8017	0	0	15.8507	34.644	0	24.406	0	0	112.016	0.219352	2.21461	20.9705	1.39119	4.22451	46.0377	12.8863	5.72847	1.35286	3.49516	0.000473781	0.0478195	12.8863	-2.29894	1.4022	-0.926356	0.354261	1	12.8863	3.42953	1.16526	2.08497	0.0370724	1	7.81039	5.34319	2.57854	1.68436	0.0921117
TraesCS3A02G241900		0	0	0	0	0	2.58476	0	0	1.31611	1.57356	0	1.04781	0	0	0	3.48657	0	0	0	0.438704	0	0	0.349271	0.39339	1.51783	0.673232	1.84032	3.86245	0.217562	0.827771	1	0.673232	0.0602934	3.89911	0	1	1	0.673232	1.90061	3.65121	0.246662	0.80517	1	0.625926	0.871267	3.92826	0	1
TraesCS3A02G022800LC		101.997	1.21616	45.1392	26.1852	30.5962	15.5086	0	106.128	25.6642	163.65	54.2578	64.9644	20.804	11.8297	51.5528	0	98.3982	54.7151	4.92376	52.7525	26.8143	6.52292	75.2691	89.6851	10.3091	40.9265	-4.22326	0.851689	-3.78455	0.000153985	0.0183991	40.9265	1.08828	0.797685	0.110665	0.911882	1	40.9265	-3.13499	0.807193	-2.64495	0.0081702	0.908697	27.5894	-5.86557	1.72637	-2.81838	0.00482666
TraesCS1A02G211500		0	0	69.8929	3.66592	0	15.5086	0	0	0	0.78678	0	1.04781	2.97201	22.8144	0	3.48657	0	49.8298	1.23094	0	1.22197	11.4072	16.9592	17.6699	5.79952	7.95909	2.86614	1.7609	1.05977	0.289251	1	7.95909	-1.38603	1.78965	-0.215699	0.829222	1	7.95909	1.48012	1.63334	0.293947	0.768799	1	2.87835	17.6332	3.97003	4.18969	2.79332e-05
TraesCS4D02G234900LC		0	0	0	0	0	0	0	0	1.97417	0	0.889472	1.04781	9.90669	0	0	0	0	0	0	0.658056	0.296491	0	0.349271	0	2.47667	0.651759	0.0482778	3.87472	0	1	1	0.651759	0.654916	3.87885	0	1	1	0.651759	0.703194	3.66587	0	1	1	0.31487	-0.914834	4.018	0	1
TraesCS7B02G329200LC		3.42847	0	0	0	0	0	10.2601	0	0.658056	0.78678	0	3.14344	0	0	0	0	0	3.90822	0	1.36218	3.42004	0	2.35055	0.196695	0	1.04	-3.26368	3.84462	-0.58879	0.556002	1	1.04	1.95236	3.83181	0.248541	0.803716	1	1.04	-1.31131	3.67234	-0.0847728	0.932442	1	1.56067	-21.0014	3.95705	-5.05463	4.31219e-07
TraesCS1B02G334900		19.7137	0	21.8415	0.523703	4.7071	0	24.2512	33.3885	4.60639	16.5224	8.00525	44.0082	0.990669	6.75981	12.2745	0	39.6767	15.6329	1.23094	9.67574	10.9267	3.37991	31.0098	22.5788	0.555402	12.1756	-3.46935	1.14537	-2.15594	0.0310884	1	12.1756	0.0813498	1.06843	0	1	1	12.1756	-3.388	1.08549	-2.19994	0.0278113	1	8.20612	-1.04803	2.06337	-0.0232767	0.98143
TraesCS3A02G361500		123.425	115.535	45.1392	68.6051	247.123	34.4635	337.652	77.509	211.236	35.4051	223.258	232.615	156.526	49.0086	98.1957	38.3522	57.1344	142.65	27.0807	193.928	209.838	82.272	150.925	58.9686	64.1055	108.755	-2.26675	0.785142	-1.6134	0.106659	1	108.755	0.613762	0.780593	0	1	1	108.755	-1.65298	0.74211	-0.879901	0.378913	1	150.38	-5.32606	1.17521	-3.68109	0.000232237
TraesCS1D02G241900LC		0	0	0.728051	0	0	0	7.46191	0	11.845	0.78678	0	0	6.93468	0	0	1.74328	0	0	0	3.94834	2.4873	0	0	0.378708	2.16949	1.39189	1.03657	3.85258	0.00949112	0.992427	1	1.39189	-1.10913	3.85039	-0.0283417	0.97739	1	1.39189	-0.0725612	3.63528	0	1	1	2.11147	-19.9193	3.96998	-4.76559	1.88297e-06
TraesCS6D02G370800LC		10.2854	42.5657	94.6466	84.8399	0.784517	172.317	27.0494	10.1358	11.845	23.6034	21.3473	4.19125	40.6174	39.7139	19.6391	85.4209	20.6319	19.5411	61.547	7.63832	44.4122	41.1398	11.2894	39.6303	89.9757	49.9147	3.41258	0.569903	4.23332	2.30268e-05	0.00372062	49.9147	-2.03235	0.574961	-1.79552	0.0725709	1	49.9147	1.38023	0.520808	0.730073	0.465346	1	56.7568	3.79265	1.08988	2.56235	0.0103966
TraesCS4A02G204800		1264.25	93.6445	734.603	344.073	663.701	355.835	131.516	1473.86	1005.51	1219.51	1095.83	1480.56	222.901	144.491	586.72	88.9074	541.19	1005.39	144.02	977.821	523.806	119.068	1319.94	770.505	202.916	596.304	-3.09835	0.334082	-6.28096	3.36498e-10	2.90931e-07	596.304	1.07255	0.330853	0.219293	0.826422	1	596.304	-2.0258	0.315884	-3.24739	0.00116469	0.196211	538.073	-3.47965	0.580228	-4.27357	1.92368e-05
TraesCS7B02G001900LC		3.42847	2.43233	0	0	0	5.16952	12.1256	1.19245	0	0	0	0	0	0	0	1.74328	0	0	4.92376	1.14282	4.04187	1.21616	0.397482	0	2.95914	1.44862	0.536567	3.69929	0	1	1	1.44862	1.26162	3.71632	0.0703973	0.943877	1	1.44862	1.79819	3.50485	0.227738	0.81985	1	1.95719	-15.8281	3.98304	-3.72282	0.000197013
TraesCS4A02G399700LC		0.857119	53.5112	0	7.33184	88.6504	0	191.212	39.3507	67.1217	0	6.22631	12.5738	28.7294	40.5589	0	5.22985	0	99.6596	1.23094	52.2098	68.2566	47.035	50.528	0	8.79755	36.938	-1.16244	1.26127	-0.128787	0.897526	1	36.938	3.9638	1.29827	2.28289	0.022437	1	36.938	2.80137	1.25402	1.43647	0.150869	1	65.41	1.35316	1.5428	0.228906	0.818942
TraesCS5D02G048300		78.8549	26.7556	58.2441	27.7563	131.014	46.5257	56.8971	55.4487	19.0836	39.339	111.184	60.7732	36.6548	16.0546	19.6391	1.74328	25.3931	0	0	76.3176	65.2791	21.4051	38.7406	35.6538	21.2309	37.9138	-3.11861	1.07282	-1.9748	0.0482909	1	37.9138	0.493421	1.05449	0	1	1	37.9138	-2.62519	1.02144	-1.59108	0.111592	1	51.1572	-5.51605	1.39831	-3.22964	0.00123945
TraesCS7B02G419600		326.562	194.586	88.8222	116.786	304.393	27.5708	216.396	155.614	367.854	159.716	261.505	245.188	124.824	99.7072	83.4664	64.5015	192.035	98.6825	51.6995	332.936	198.229	147.147	166.495	131.01	67.149	148.997	-2.57918	0.615596	-2.56528	0.0103091	0.518545	148.997	0.761281	0.610539	0	1	1	148.997	-1.8179	0.581611	-1.40626	0.159646	1	206.995	-4.8803	0.997915	-3.88841	0.000100903
TraesCS5A02G141900		0	1.21616	2.18415	1.04741	0	0.861587	0	1.78867	0	4.72068	0	1.04781	0	5.06986	0	0	0	2.93116	2.46188	0	0.349135	3.14301	1.92255	1.72621	0.830867	1.08653	0.438206	2.77963	0	1	1	1.08653	-0.386558	2.77252	0	1	1	1.08653	0.0516476	2.6124	0	1	1	0.798292	15.6478	3.99728	3.66445	0.000247871
TraesCS5A02G571300LC		0	1.21616	0	0	0.784517	0	0	0	0.658056	0	0	4.19125	1.98134	0.844976	0	0	0	0	0	0.480858	0	1.03057	1.39708	0	0.495334	0.454064	-0.386561	3.877	0	1	1	0.454064	1.64882	3.88972	0.166804	0.867524	1	0.454064	1.26226	3.68703	0.0711306	0.943294	1	0.383299	-0.415917	4.0177	0	1
TraesCS7B02G325800		5.14271	1.21616	2.18415	0	0	0	0	0	0	0	0	0	0	5.91483	0	0	0	0	0	1.71424	0	3.5655	0	0.546038	0	0.672675	0.570454	3.87293	0	1	1	0.672675	-0.578891	3.87027	0	1	1	0.672675	-0.00843718	3.64824	0	1	1	1.34047	0.467126	3.87422	0	1
TraesCS7A02G176400		0	0	0	28.8037	0	0	16.7893	0	0	3.14712	0	0	9.90669	0	0	0	0	0	4.92376	0	15.1977	0	0	0.78678	3.70761	8.56269	3.03925	3.84615	0.530205	0.59597	1	8.56269	-2.2748	3.84657	-0.331412	0.740333	1	8.56269	0.764448	3.61528	0	1	1	18.0723	19.0493	2.77016	6.5156	7.24018e-11
TraesCS3B02G061400LC		0	0	2.9122	0	0	0	0	0	0	0	0	2.09563	0	5.91483	0	0	0	0	0	0	0	2.95742	0.698542	0.728051	0	0.508393	0.609227	3.87882	0	1	1	0.508393	-0.34718	3.88293	0	1	1	0.508393	0.262047	3.66191	0	1	1	0.642851	2.51015	4.02065	0.375598	0.707216
TraesCS2D02G169500LC		0	0	0	0	0	5.16952	0	0	0	1.57356	3.55789	0	0.990669	0	0	0	0	0	0	0	1.18596	0	0	0.39339	1.54005	0.525508	2.09398	3.89782	0.280665	0.778968	1	0.525508	-2.15723	3.89555	-0.297066	0.766416	1	0.525508	-0.0632552	3.65099	0	1	1	0.391047	0	4.08044	0	1
TraesCS7B02G342400		2.57136	65.6728	26.2098	0	87.8659	60.3111	75.5519	10.732	0.658056	11.8017	0	39.8169	42.5988	22.8144	105.56	57.5283	31.7414	9.77055	44.3139	30.3651	25.184	44.2436	20.1065	43.8283	51.188	44.5064	2.89802	0.834366	2.27481	0.0229175	0.880236	44.5064	-0.624673	0.845333	0	1	1	44.5064	2.27335	0.780228	1.63202	0.102675	1	55.9543	4.93918	1.39676	2.82023	0.00479898
TraesCS1B02G447300LC		0	0	0	0	0	3.44635	0	2.38489	0	0	0	0	0	2.53493	0	0	0	0	4.92376	0	0	1.26746	0.794964	0	2.09253	0.617854	1.58279	3.88049	0.150184	0.880619	1	0.617854	0.962258	3.90763	0	1	1	0.617854	2.54505	3.66317	0.421779	0.673187	1	0.275507	2.01806	4.04277	0.251823	0.801178
TraesCS7B02G287500		0	0	0	0	84.7278	0	0	0	15.7934	1.57356	10.6737	4.19125	0	0	0	0	0	29.3116	0	33.5071	3.55789	0	11.1676	0.39339	0	6.86493	-5.71224	3.82899	-1.23067	0.218445	1	6.86493	4.01818	3.80325	0.79358	0.42744	1	6.86493	-1.69406	3.65958	-0.189654	0.84958	1	12.1715	-27.6218	2.99355	-8.89305	5.94522e-19
TraesCS2D02G392400		0	1.21616	0	0	0	0	54.0989	0.596223	0	0	0	4.19125	0	9.29474	0	0	0	7.81644	1.23094	0	18.033	5.25545	4.20131	0	0.307735	3.68302	-4.34916	3.04953	-1.09826	0.272093	1	3.68302	6.73657	3.06067	1.87428	0.0608913	1	3.68302	2.38741	2.92705	0.473994	0.635504	1	7.00743	16.1367	3.84247	3.93933	8.17103e-05
TraesCS2D02G141800		1.71424	1.21616	5.09636	0	0	0	0	0	1.31611	11.0149	22.2368	8.38251	0	10.9847	0	0	0	0	0	1.01012	7.41227	6.10043	2.79417	4.02782	0	2.9984	-0.928878	2.5529	0	1	1	2.9984	-1.9434	2.47978	-0.380436	0.703622	1	2.9984	-2.87228	2.38885	-0.783756	0.433183	1	4.3493	0.91892	2.99954	0	1
TraesCS7A02G053800		0	0	2.18415	0	3.92258	0	0	0	0.658056	3.9339	2.66842	0	0	0	0	0	0	0	0	1.52688	0.889472	0	0	1.52951	0	0.624191	-0.979964	3.89482	0	1	1	0.624191	-1.40195	3.85323	-0.104316	0.916919	1	0.624191	-2.38192	3.65698	-0.377885	0.705516	1	0.794428	-23.6674	3.97679	-5.69992	1.19864e-08
TraesCS6B02G225200		0	8.51314	9.46466	12.5689	0	15.5086	7.46191	0	0	0	0.889472	1.04781	0	17.7445	0	41.8388	0	31.2658	4.92376	0	6.97342	13.1288	10.7712	2.36617	15.5678	26.7035	4.94359	1.44285	2.7332	0.00627226	0.364454	26.7035	-1.37802	1.48533	-0.2545	0.799109	1	26.7035	3.56557	1.345	1.90749	0.0564572	1	51.2366	8.81628	1.98126	3.9451	7.97677e-05
TraesCS1D02G069300		0	2.43233	0	0	0	0	11.1929	0	0	0	5.33683	0	19.8134	0	0	0	0	0	0	0	5.5099	1.21616	0	0	4.95334	2.76668	2.61674	3.71482	0.435213	0.663408	1	2.76668	-2.26853	3.71575	-0.341393	0.732808	1	2.76668	0.348204	3.49531	0	1	1	4.27342	2.98761	3.75845	0.528836	0.596919
TraesCSU02G140500		71.998	7.29698	26.9379	69.1288	47.071	9.47746	56.8971	86.4523	55.2767	95.9871	50.6999	47.1516	20.804	0.844976	51.5528	0	30.1543	59.6003	0	58.1152	58.9086	4.07098	64.4014	51.158	7.57038	37.3616	-3.50913	0.593823	-4.22539	2.38531e-05	0.00381507	37.3616	0.00542299	0.541287	0	1	1	37.3616	-3.50371	0.574425	-4.35863	1.30877e-05	0.00293262	40.6151	-3.91731	0.97114	-3.004	0.00266451
TraesCS2D02G053800		0	0	0	0	3.92258	0.861587	0	0	0	0	0	0	0	0	0	0	0	0	0	1.30753	0	0	0	0	0.215397	0.43055	0.847119	3.88415	0	1	1	0.43055	0.528996	3.89069	0	1	1	0.43055	1.37611	3.66782	0.102545	0.918324	1	0.909961	0.274781	3.89401	0	1
TraesCS2A02G481600		0	0	0	0	0	0	0	0	7.23862	0	0	0	0	0	2.45489	1.74328	0	2.93116	1.23094	2.41287	0	0	0.977055	0.613723	0.743556	0.732928	-1.45467	3.8718	-0.117431	0.906519	1	0.732928	1.99579	3.88167	0.256536	0.797537	1	0.732928	0.541121	3.68036	0	1	1	0.796065	-18.4228	4.02181	-4.33207	1.47712e-05
TraesCS7A02G201100		0	0	37.8587	0	0	77.5428	0	19.0791	0	63.7292	0	0	257.574	0	0	10.4597	12.6965	0	297.888	0	0	0	6.35971	28.5711	160.866	36.2563	3.0771	2.39619	0.866836	0.386032	1	36.2563	-1.06162	2.41417	-0.0255231	0.979638	1	36.2563	2.01549	2.23885	0.453574	0.650135	1	#N/A	#N/A	#N/A	#N/A	#N/A
TraesCS7A02G137800		0	0	9.46466	0	0	0	0	0	0	0	0	0	0	0	0	5.22985	12.6965	0	0	0	0	0	0	5.5403	1.30746	1.27219	1.20637	3.88722	0.0530893	0.957661	1	1.27219	-1.61556	3.88669	-0.158376	0.874161	1	1.27219	-0.409188	3.64483	0	1	1	#N/A	#N/A	#N/A	#N/A	#N/A
TraesCS7A02G148200		0	0	0	0	0	0	0	23.2527	0	0	9.7842	4.19125	0.990669	0	0	0	0	0	0	0	3.2614	0	9.14798	0	0.247667	2.00072	-1.24457	3.83673	-0.0637434	0.949175	1	2.00072	1.45008	3.83674	0.117307	0.906617	1	2.00072	0.20551	3.64102	0	1	1	1.56581	15.566	3.98494	3.65525	0.000256927
TraesCS6A02G389900		77.9978	130.129	244.625	190.628	281.642	432.517	300.342	3.57734	194.127	51.1407	483.873	13.6216	388.342	423.333	206.211	380.036	268.214	35.174	356.973	184.589	324.948	276.731	17.4576	192.548	389.467	310.343	3.37809	0.552945	4.30076	1.70214e-05	0.00291727	310.343	-1.96391	0.553978	-1.73998	0.0818632	1	310.343	1.41418	0.518064	0.799471	0.424017	1	465.19	2.16147	0.769678	1.50904	0.13129
TraesCS2B02G438400		438.845	63.2405	314.518	210.529	269.089	95.6362	32.6459	599.8	409.311	423.288	408.268	499.807	158.507	70.978	279.858	80.191	447.553	482.665	59.0852	372.415	217.147	67.1092	527.424	366.304	98.3548	296.195	-2.10056	0.515212	-2.13613	0.0326691	1	296.195	0.8259	0.513115	0	1	1	296.195	-1.27466	0.486741	-0.564278	0.572565	1	316.856	-1.44894	0.905008	-0.496067	0.619847
TraesCS4A02G389700		0	9.7293	14.561	0	0	7.75428	7.46191	0	0.658056	3.9339	0	0	19.8134	8.44976	19.6391	22.6627	4.7612	0	17.2332	0.219352	2.4873	9.08953	0	10.7238	16.8659	6.47404	4.90519	1.4481	2.69678	0.00700138	0.396079	6.47404	-4.16134	1.45058	-2.17936	0.0293046	1	6.47404	0.743853	1.16944	0	1	1	3.11147	2.66776	3.68129	0.453036	0.650522
TraesCS7A02G483100		0	89.996	7.28051	0	1.56903	39.633	9.32739	0	0	0	0	0	40.6174	31.2641	0	43.5821	0	0	40.621	0.523011	3.10913	60.6301	0	1.82013	41.1134	23.2342	7.32538	1.27098	4.97677	6.46556e-07	0.000194276	23.2342	-1.93104	1.3772	-0.676039	0.499016	1	23.2342	5.39434	1.14415	3.84071	0.000122681	0.0242835	35.6588	6.15339	1.65117	3.12106	0.00180204
TraesCS3A02G402100		14.571	6.08081	0.728051	63.8918	0	0.861587	0	0	15.7934	5.50746	0	17.8128	0.990669	0	0	8.71642	6.34827	0	0	10.1215	21.2973	3.04041	5.93761	3.14594	2.64217	6.58736	-1.44692	1.85331	-0.241148	0.809441	1	6.58736	-0.600893	1.81342	0	1	1	6.58736	-2.04781	1.74633	-0.60001	0.5485	1	10.9526	-21.1422	2.83824	-7.09674	1.27738e-12
TraesCS4D02G041000		0	1.21616	0	0	0.784517	0	29.8477	7.7509	0	0	1.77894	4.19125	0	0	0	0	1.58707	0	0	0.261506	10.5422	0.608081	3.98072	0.396767	0	2.21512	-16.4817	3.18223	-4.86505	1.14426e-06	0.000317021	2.21512	0.126006	3.13686	0	1	1	2.21512	-16.3557	3.01344	-5.09574	3.47388e-07	9.64749e-05	3.64987	-0.246737	4.00855	0	1
TraesCS1D02G423600LC		0	0	0	2.09481	0	3.44635	3.73096	0	3.94834	6.29424	0	0	0	0	0	0	0	0	0	1.31611	1.94192	0	0	1.57356	0.861587	0.911916	0.776301	3.88746	0	1	1	0.911916	-2.96558	3.85134	-0.510363	0.609797	1	0.911916	-2.18928	3.63054	-0.327576	0.743232	1	1.0665	-16.6382	4.02987	-3.88058	0.000104209
TraesCS7B02G134900		0	4.86465	8.73661	0	0	16.3702	4.6637	0.596223	2.63223	29.1109	5.33683	0	5.94401	5.06986	0	1.74328	0	0	0	0.877408	3.33351	4.96725	0.198741	9.46187	6.01436	12.9333	5.65024	1.44537	3.21734	0.00129383	0.10809	12.9333	-3.76059	1.46511	-1.88423	0.0595343	1	12.9333	1.88965	1.28445	0.692633	0.48854	1	23.3882	7.38139	1.9808	3.22163	0.00127465
TraesCS7B02G009700		9.42831	9.7293	42.227	56.0362	0	21.5397	12.1256	0	39.4834	36.1919	48.921	1.04781	8.91602	0	19.6391	0	15.8707	0	32.0045	16.3039	39.0276	4.86465	0.349271	28.4822	15.615	16.4681	0.36446	1.41301	0	1	1	16.4681	-3.38878	1.3728	-1.74008	0.0818448	1	16.4681	-3.02432	1.29047	-1.56867	0.116724	1	19.2303	-5.36934	1.96535	-2.22318	0.0262034
TraesCS3A02G381600LC		53.9985	126.481	32.0342	34.5644	135.721	184.38	114.727	68.5656	125.031	145.554	16.0105	4.19125	1356.23	150.406	122.745	183.045	179.339	4.88527	417.289	104.917	55.1006	138.443	25.8807	119.918	535.235	194.671	2.6486	0.641544	2.56974	0.0101774	0.514462	194.671	-0.52768	0.644432	0	1	1	194.671	2.12092	0.603578	1.85713	0.0632928	1	159.223	1.32642	0.844622	0.386474	0.699146
TraesCS6A02G096900LC		0	0	2.18415	0	4.7071	0	0	0	1.97417	0	0	0	0	0	0	0	0	0	0	2.22709	0	0	0	0.546038	0	0.415466	-24.4622	3.88263	-6.04286	1.5141e-09	1.05122e-06	0.415466	5.54919	3.87361	1.1744	0.240233	1	0.415466	-18.913	3.69042	-4.85391	1.21051e-06	0.000306459	0.731637	-3.02144	3.9593	-0.510555	0.609663
TraesCS2D02G500300LC		0	2.43233	0	0	0	7.75428	0	7.15467	3.94834	0	0	0	0	0	0	0	0	0	0	1.31611	0	1.21616	2.38489	0	1.93857	0.994985	-6.34773	3.86733	-1.3828	0.166727	1	0.994985	28.7397	3.87961	7.15011	8.6709e-13	2.03757e-09	0.994985	22.3919	3.68759	5.80106	6.58974e-09	2.45497e-06	0.700896	-1.63744	4.01987	-0.158572	0.874006
TraesCS7A02G306900		0	88.7799	48.0514	0	0	3.44635	33.5786	3.57734	1.31611	19.6695	19.5684	3.14344	35.6641	59.9933	2.45489	3.48657	31.7414	0	108.323	0.438704	17.7157	74.3866	2.24026	25.4793	37.7299	31.2168	3.87131	1.03219	2.78177	0.00540639	0.329983	31.2168	-2.95284	1.03773	-1.88185	0.0598563	1	31.2168	0.918471	0.918122	0	1	1	44.7492	5.78891	1.41574	3.38261	0.000718017
TraesCS7A02G410800		1.71424	0	0.728051	6.28444	0	0	0	0	0	3.14712	0	7.3347	0	0	0	0	0	0	0	0.571412	2.09481	0	2.4449	0.968793	0	1.05132	-0.307702	3.86186	0	1	1	1.05132	-1.22166	3.83635	-0.05778	0.953924	1	1.05132	-1.52937	3.63748	-0.145531	0.884292	1	1.23955	2.06906	3.94724	0.270837	0.786516
TraesCS3D02G516700LC		42.8559	147.156	76.4454	30.8985	165.533	50.8336	192.144	279.032	240.849	70.0234	152.989	259.858	108.974	38.8689	171.843	113.313	90.4629	127.017	20.926	149.746	125.344	93.0123	221.969	102.194	73.5117	111.49	-2.31886	0.603163	-2.18657	0.0287738	1	111.49	0.515809	0.594097	0	1	1	111.49	-1.80305	0.570411	-1.40785	0.159177	1	110.768	-4.59903	1.01628	-3.54139	0.000398032
TraesCS4D02G281500		159.424	43.7819	94.6466	32.9933	103.556	13.7854	65.2918	58.4298	109.895	123.524	110.295	130.977	10.8974	22.8144	61.3723	8.71642	104.746	4.88527	25.8498	124.292	69.5265	33.2981	64.7639	96.0725	14.8122	60.2741	-3.3528	0.673409	-3.49386	0.000476085	0.0479889	60.2741	0.377734	0.649929	0	1	1	60.2741	-2.97507	0.636492	-3.10305	0.00191538	0.300577	71.4476	-4.51212	1.02383	-3.43037	0.000602755
TraesCS1A02G182600LC		0.857119	0	0	1.04741	0	1.72317	1.86548	3.57734	1.97417	0	3.55789	0	0	1.68995	0	12.203	0	0	0	0.943763	2.15692	0.844976	1.19245	0	3.48154	1.33117	0.746352	2.94813	0	1	1	1.33117	-0.411905	2.94914	0	1	1	1.33117	0.334448	2.78154	0	1	1	1.20202	-0.659155	3.98194	0	1
TraesCS6D02G257700		0	25.5394	0	0	0	0	9.32739	0	0	0	0	0	0	7.60479	0	19.1761	0	0	0	0	3.10913	16.5721	0	0	4.79403	2.88397	19.679	3.88502	4.80795	1.52486e-06	0.00039814	2.88397	-12.8995	3.9104	-3.04305	0.00234197	0.566312	2.88397	6.77946	3.65307	1.58208	0.113631	1	4.63766	16.2134	3.97533	3.82695	0.000129739
TraesCS2A02G623800LC		0	0	0	0	0	0	0	0	7.23862	0	0	1.04781	0	0	0	1.74328	0	0	0	2.41287	0	0	0.349271	0	0.435821	0.473814	-0.550519	3.88706	0	1	1	0.473814	1.17689	3.89125	0.0454585	0.963742	1	0.473814	0.626371	3.68027	0	1	1	0.796065	-18.4228	4.02181	-4.33207	1.47712e-05
TraesCS2A02G461500		2.57136	179.992	24.0257	9.95036	7.84517	20.6781	30.7804	1.19245	0	9.44136	6.22631	7.3347	17.832	11.8297	46.643	165.612	20.6319	0	20.926	3.47218	15.6524	95.9109	2.84238	25.1855	56.262	30.0518	3.69781	0.625057	4.3161	1.58808e-05	0.0027775	30.0518	-3.08443	0.627906	-3.31964	0.00090132	0.246574	30.0518	0.613384	0.491789	0	1	1	33.8628	3.10179	1.09747	1.91512	0.0554771
TraesCS5A02G215600LC		0	0	0	0	6.27614	0	0	0	0	0	0	1.04781	0	1.68995	0	0	0	0	0	2.09205	0	0.844976	0.349271	0	0	0.422147	-0.487196	3.88255	0	1	1	0.422147	1.36608	3.88949	0.0941211	0.925013	1	0.422147	0.878888	3.68182	0	1	1	0.869709	-0.596007	3.9093	0	1
TraesCS2A02G523600		0	0	8.73661	1.04741	0	6.8927	0	0	0	7.8678	0	0	0	0.844976	0	0	0	0	4.92376	0	0.349135	0.422488	0	4.1511	2.95411	6.58064	4.09397	3.85465	0.802658	0.422172	1	6.58064	-3.32634	3.86071	-0.602567	0.546797	1	6.58064	0.767628	3.59575	0	1	1	12.344	20.5496	3.19419	6.12036	9.33659e-10
TraesCS6A02G452700LC		0	1.21616	0	0.523703	0	0	9.32739	3.57734	5.92251	5.50746	0.889472	0	0	0	0	0	1.58707	0	0	1.97417	3.58019	0.608081	1.19245	1.77363	0	1.34059	-1.85157	3.18176	-0.26764	0.788976	1	1.34059	-0.868229	3.13734	0	1	1	1.34059	-2.71979	2.99312	-0.574582	0.565574	1	1.95041	-16.1009	4.02607	-3.75078	0.000176285
TraesCS7A02G468200LC		0	0	0	0	0	0	2.79822	0	1.97417	0	0	7.3347	0	0	0	5.22985	0	0	0	0.658056	0.932739	0	2.4449	0	1.30746	0.812285	-0.871588	3.87489	0	1	1	0.812285	0.731931	3.87387	0	1	1	0.812285	-0.139658	3.67193	0	1	1	0.520414	-21.8083	4.00349	-5.19754	2.01942e-07
TraesCS4D02G241300LC		0	4.86465	0	0	0	0	0	0	0	6.29424	0	0	0	0	0	0	0	1.95411	0	0	0	2.43233	0.65137	1.57356	0	0.612109	-0.550404	3.8976	0	1	1	0.612109	-0.274485	3.88778	0	1	1	0.612109	-0.824889	3.67458	0	1	1	0.533357	0.404876	4.08044	0	1
TraesCS1B02G110200LC		0	0	8.00856	0	0	0	0	2.38489	0	0.78678	0	0	0	2.53493	0	0	0	0	0	0	0	1.26746	0.794964	2.19884	0	2.04841	2.11371	3.84559	0.289607	0.772117	1	2.04841	-0.990463	3.85517	0	1	1	2.04841	1.12325	3.62741	0.0339763	0.972896	1	3.58594	5.19058	3.92795	1.06686	0.286034
TraesCS1D02G215400		0	210.396	2.9122	0.523703	65.1149	49.1105	310.602	0	0	0	0	6.28688	13.8694	27.0392	46.643	223.14	0	0	43.0829	21.705	103.709	118.718	2.09563	12.3888	82.3008	52.4261	6.01774	0.991533	5.06058	4.17975e-07	0.000136806	52.4261	-2.12619	1.04358	-1.07915	0.280519	1	52.4261	3.89155	0.865352	3.34147	0.000833362	0.146874	80.2099	4.41559	1.47589	2.31426	0.0206537
TraesCSU02G332800LC		0	3.64849	0	0	0	0	10.2601	1.78867	2.63223	1.57356	0	0	0	0	12.2745	1.74328	0	1.95411	0	0.877408	3.42004	1.82424	1.24759	3.46201	0.435821	1.67742	-2.3643	3.07641	-0.443472	0.657424	1	1.67742	0.340948	3.03354	0	1	1	1.67742	-2.02335	2.91986	-0.35048	0.725978	1	1.80161	-13.9497	3.98661	-3.24831	0.00116093
TraesCS5D02G535000		0	4.86465	0	0	0	1.72317	9.32739	1.78867	0.658056	0	0	0	0	0	0	1.74328	0	0	0	0.219352	3.10913	2.43233	0.596223	0	0.866614	0.942879	0.161715	3.87743	0	1	1	0.942879	0.502257	3.88341	0	1	1	0.942879	0.663971	3.66974	0	1	1	1.61674	-1.01081	4.03456	-0.0026789	0.997863
TraesCS2A02G738200LC		0	0	2.9122	0	0	0	0	0	0	0	5.33683	2.09563	0	0	0	0	0	0	0	0	1.77894	0	0.698542	0.728051	0	0.483021	-17.6309	3.91495	-4.24806	2.1563e-05	0.00351631	0.483021	-6.08158	3.87976	-1.30977	0.190275	1	0.483021	-23.7125	3.66653	-6.19455	5.84504e-10	2.63879e-07	0.586571	0	4.0613	0	1
TraesCS2A02G326600LC		8.57119	7.29698	0	0	0	0	5.59644	8.94334	19.0836	0	5.33683	10.4781	0	1.68995	29.4587	0	0	0	0	9.21827	3.64442	4.49346	6.47383	7.36468	0	4.5138	-3.85598	2.13725	-1.33629	0.181455	1	4.5138	1.39108	2.06542	0.189345	0.849823	1	4.5138	-2.4649	2.04915	-0.714884	0.474681	1	5.21607	-4.16503	2.90949	-1.08783	0.27667
TraesCS2B02G541700		0	4.86465	0	0	0	11.2006	14.9238	0	0	0	4.44736	3.14344	0	0	0	1.74328	0	0	0	0	6.45706	2.43233	1.04781	0	3.23598	2.45914	2.63111	2.81907	0.578598	0.56286	1	2.45914	-2.02429	2.82089	-0.363111	0.716522	1	2.45914	0.606814	2.63263	0	1	1	3.98618	3.67989	3.43046	0.781205	0.434682
TraesCS2D02G455000		20.5708	87.5637	27.6659	11.5215	0	51.6952	26.1167	18.4829	14.4772	20.4563	9.7842	1.04781	283.331	35.489	2.45489	26.1492	44.4379	0	93.5515	11.6827	15.8075	61.5264	6.51024	23.7537	113.682	47.9584	3.62714	0.748007	3.51218	0.000444445	0.0452573	47.9584	-1.42765	0.761187	-0.561821	0.574238	1	47.9584	2.19949	0.687365	1.74505	0.0809761	1	49.7597	2.93292	1.18521	1.63087	0.102917
TraesCS5D02G442800		0	1.21616	21.8415	24.0903	24.32	42.2178	0	3.57734	0	14.9488	34.6894	5.23907	0	0	0	3.48657	0	0	4.92376	8.10667	19.5933	0.608081	2.9388	9.19759	12.657	8.40099	-1.01027	2.04691	-0.00501546	0.995998	1	8.40099	-2.41409	2.00117	-0.706628	0.479797	1	8.40099	-3.42435	1.91759	-1.26427	0.206134	1	9.22503	-17.5329	3.40505	-4.85541	1.2014e-06
TraesCS4A02G264100LC		0	0	0	0	0	0	0	0	3.94834	0	5.33683	8.38251	1.98134	0.844976	0	0	0	0	0	1.31611	1.77894	0.422488	2.79417	0	0.495334	0.962856	-0.261496	3.86217	0	1	1	0.962856	0.944428	3.87176	0	1	1	0.962856	0.682932	3.66399	0	1	1	1.11262	-0.294074	3.969	0	1
TraesCS7D02G465700		34.2847	57.1596	3.64026	109.454	18.0439	3.44635	8.39465	17.2905	46.0639	40.9125	16.9	14.6694	16.8414	0	41.7332	62.7582	20.6319	0	34.4663	32.7975	44.9162	28.5798	10.6533	26.7295	29.3781	25.5635	-0.920905	0.997523	0	1	1	25.5635	-0.22237	0.984411	0	1	1	25.5635	-1.14328	0.937417	-0.152841	0.878524	1	31.8636	-6.50702	1.58784	-3.46826	0.000523849
TraesCS4A02G269200LC		0	2.43233	0	0	0	0	3.73096	0.596223	2.63223	0	0	0	5.94401	0	0	3.48657	0	0	0	0.877408	1.24365	1.21616	0.198741	0	2.35765	0.885275	0.867236	3.84989	0	1	1	0.885275	0.134895	3.86244	0	1	1	0.885275	1.00213	3.64544	0.000584687	0.999533	1	0.960563	-14.4091	3.993	-3.35815	0.000784649
TraesCS4B02G045500LC		0	2.43233	0	0.523703	0	0	0	0	3.29028	0.78678	0	1.04781	6.93468	0	0	1.74328	0	0	4.92376	1.09676	0.174568	1.21616	0.349271	0.196695	3.40043	1.01718	0.478277	3.47954	0	1	1	1.01718	1.01643	3.49653	0.00469996	0.99625	1	1.01718	1.49471	3.29545	0.150119	0.88067	1	0.685495	-15.4218	4.01279	-3.59397	0.000325681
TraesCS6A02G595500LC		5.14271	7.29698	0	0	0	0	0	0	3.94834	0	0	0	0	0	4.90979	0	0	0	0	3.03035	0	3.64849	0	1.22745	0	0.996143	-21.9585	3.88068	-5.40074	6.63663e-08	2.72745e-05	0.996143	6.53691	3.8741	1.42921	0.152944	1	0.996143	-15.4216	3.69254	-3.90561	9.39879e-05	0.018807	1.79853	-3.73471	3.93551	-0.694882	0.48713
TraesCS1A02G259900LC		0	7.29698	0	0	0	0	2.79822	0	0	0	0	0	12.8787	0	0	0	0	0	0	0	0.932739	3.64849	0	0	3.21967	1.33978	22.1115	3.88577	5.43304	5.54017e-08	2.33979e-05	1.33978	-14.5793	3.91367	-3.46972	0.000521001	0.15158	1.33978	7.53218	3.65683	1.78629	0.0740518	1	1.70482	15.7561	3.98572	3.70223	0.000213711
TraesCS6D02G394100		0	1.21616	0	13.0926	2.35355	0	10.2601	0	0	0	6.22631	0	11.888	0	0	0	0	10.7476	0	0.784517	9.85967	0.608081	3.58253	0	2.97201	3.86806	2.14668	2.69759	0.425074	0.670783	1	3.86806	-3.22761	2.68828	-0.828639	0.407309	1	3.86806	-1.08094	2.5184	-0.0321383	0.974362	1	6.55389	1.91497	2.70913	0.337736	0.735562
TraesCS4B02G150200LC		0	0	0	0	0	0	0	0	3.29028	3.9339	0	0	0	0	0	0	0	1.95411	0	1.09676	0	0	0.65137	0.983475	0	0.430474	-25.1597	3.88489	-6.21888	5.00721e-10	4.02536e-07	0.430474	5.46595	3.87391	1.15283	0.248981	1	0.430474	-19.6937	3.68872	-5.0678	4.02437e-07	0.000111425	0.361848	-1.53483	4.03035	-0.1327	0.89443
TraesCSU02G122800		5.99983	9.7293	2.9122	34.5644	0	6.8927	49.4352	0	0.658056	3.14712	4.44736	0	19.8134	31.2641	9.81957	40.0955	52.3732	0	23.3879	2.2193	29.4823	20.4967	0	17.063	22.5474	16.8792	5.5085	1.19281	3.77973	0.000157001	0.0186622	16.8792	-4.35675	1.19941	-2.79867	0.00513129	1	16.8792	1.15175	0.960428	0.158005	0.874453	1	22.159	4.4334	1.81822	1.88834	0.0589806
TraesCS3A02G093800LC		9.42831	0	0	0	0	0	0.932739	0.596223	0	3.14712	12.4526	3.14344	0	0	0	0	0	0	0	3.14277	4.46178	0	1.24655	0.78678	0	1.38739	-2.36091	3.86129	-0.35245	0.724501	1	1.38739	-0.139597	3.82653	0	1	1	1.38739	-2.50051	3.65446	-0.410595	0.681369	1	2.50428	-17.4867	4.02477	-4.09632	4.19772e-05
TraesCS7B02G074500		0	1.21616	25.4818	0.523703	131.799	20.6781	28.9149	0	0	6.29424	0	0	5.94401	5.91483	120.29	15.6895	4.7612	0	9.84753	43.9329	9.81287	3.5655	0	39.2068	13.0398	28.0894	5.63404	1.33376	3.47441	0.000511988	0.0508911	28.0894	-4.7039	1.33882	-2.76654	0.00566546	1	28.0894	0.930134	1.13721	0	1	1	42.8937	4.97273	1.57234	2.52664	0.011516
TraesCS3A02G415100		6.85695	0	0	0	0	0	0	0	0	0	0.889472	0	11.888	0	0	0	7.93534	0	0	2.28565	0.296491	0	0	1.98383	2.97201	2.38838	6.8032	3.85531	1.50525	0.13226	1	2.38838	-1.99126	3.89109	-0.254751	0.798916	1	2.38838	4.81195	3.62017	1.05297	0.292353	1	3.42491	0.845312	3.79611	0	1
TraesCS3A02G078600		19.7137	1.21616	11.6488	0	0	0	18.6548	0	40.7995	0	29.3526	0	55.4775	0.844976	0	0	9.52241	0	0	20.1711	16.0025	1.03057	0	5.29281	13.8694	8.80216	-4.29828	3.15373	-1.04583	0.295637	1	8.80216	-3.15249	3.10161	-0.693991	0.487688	1	8.80216	-7.45077	2.95955	-2.17965	0.0292837	1	12.1233	-5.66122	2.5089	-1.85788	0.0631866
TraesCS2B02G608500		0	48.6465	3.64026	0	17.2594	41.3562	55.0316	0.596223	0	0	0	1.04781	6.93468	28.7292	31.9136	76.7045	0	0.977055	25.8498	5.75312	18.3439	38.6879	0.873697	8.88847	37.7113	19.826	4.83576	1.07128	3.58053	0.000342901	0.0361628	19.826	-1.4359	1.11673	-0.390339	0.696286	1	19.826	3.39985	0.966194	2.48382	0.0129981	1	25.7485	4.30356	1.88122	1.75608	0.0790753
TraesCS4D02G300500		0	0	0	0	0	6.8927	0	3.57734	0	0	0	0	0	0	0	0	0	0	9.84753	0	0	0	1.19245	0	4.18506	0.94356	0.85047	3.87664	0	1	1	0.94356	1.19467	3.88984	0.0500461	0.960086	1	0.94356	2.04514	3.65738	0.285762	0.77506	1	#N/A	#N/A	#N/A	#N/A	#N/A
TraesCS5D02G238800		0	2.43233	0	0	3.13807	0	0	0	3.94834	0	3.55789	4.19125	5.94401	0.844976	0	0	0	5.86233	0	2.36214	1.18596	1.63865	3.35119	0	1.486	1.40575	-2.48226	3.17275	-0.467185	0.640367	1	1.40575	2.97731	3.17488	0.6228	0.533416	1	1.40575	0.49505	3.04925	0	1	1	1.5268	-2.18711	3.93444	-0.301723	0.762863
TraesCS1A02G181200LC		2.57136	0	0	0	0	5.16952	0	0	15.1353	0	0	9.43032	0	0.844976	0	0	0	0	0	5.90222	0	0.422488	3.14344	0	1.29238	1.55745	-2.21811	3.83204	-0.317876	0.750579	1	1.55745	3.52645	3.84473	0.657121	0.511103	1	1.55745	1.30834	3.67047	0.0840047	0.933053	1	2.03847	-3.22175	3.90195	-0.569394	0.569089
TraesCS1A02G214000		0	6.08081	0	0	0	0	8.39465	2.38489	5.26445	7.08102	0	6.28688	1.98134	0	0	5.22985	0	0	0	1.75482	2.79822	3.04041	2.89059	1.77025	1.8028	2.00226	-1.13286	2.88712	-0.046017	0.963297	1	2.00226	0.387274	2.8775	0	1	1	2.00226	-0.745583	2.74247	0	1	1	2.15557	-14.0887	3.97674	-3.2913	0.00099726
TraesCS1B02G463900LC		41.1417	0	8.73661	0.523703	88.6504	0	0	39.9469	69.0959	52.7142	26.6842	6.28688	13.8694	0.844976	2.45489	0	17.4577	39.0822	0	66.296	9.06929	0.422488	28.4387	20.3409	3.46734	19.0948	-6.60954	1.1956	-4.69182	2.70787e-06	0.000645959	19.0948	2.97452	1.06123	1.8606	0.0628006	1	19.0948	-3.63502	1.16516	-2.2615	0.0237284	1	24.885	-8.20009	1.86475	-3.86116	0.000112849
TraesCS1B02G323600		5.14271	0	0	0	0	0	0	0	0	0	0	0	0	9.29474	0	0	6.34827	0	0	1.71424	0	4.64737	0	1.58707	0	0.967613	0.0681395	3.87157	0	1	1	0.967613	0.41206	3.87103	0	1	1	0.967613	0.480199	3.64092	0	1	1	1.57447	0.775023	3.86668	0	1
TraesCS4A02G042900		98.5687	244.449	73.5332	44.5148	170.24	39.633	391.751	378.005	162.54	51.1407	141.426	201.18	6.93468	32.9541	58.9174	19.1761	30.1543	230.585	9.84753	143.783	192.564	138.701	269.923	53.4364	18.8978	112.429	-3.4756	0.550397	-4.49784	6.86483e-06	0.00139498	112.429	1.08874	0.535784	0.165623	0.868454	1	112.429	-2.38686	0.525501	-2.63912	0.00831224	0.915798	142.105	-3.24275	0.842813	-2.66103	0.00779025
TraesCS5B02G791000LC		3.42847	0	0.728051	0	0	0	0	0	0	0	0	0	5.94401	5.06986	0	0	0	14.6558	0	1.14282	0	2.53493	4.88527	0.182013	1.486	2.80712	6.38273	3.41469	1.57635	0.114946	1	2.80712	4.87608	3.48247	1.11303	0.265697	1	2.80712	11.2588	3.24834	3.15817	0.00158762	0.257066	4.23763	6.83914	3.86817	1.50954	0.131161
TraesCS1D02G337300		0	0	16.0171	17.8059	0	0	0	0	0	0	0	0	0	0	0	1.74328	0	0	0	0	5.9353	0	0	4.00428	0.435821	1.64793	14.443	3.92232	3.42731	0.000609595	0.0583162	1.64793	-22.3587	3.88383	-5.4994	3.81082e-08	2.7718e-05	1.64793	-7.91573	3.66328	-1.88785	0.059046	1	1.93695	0	4.03558	0	1
TraesCS6D02G193500LC		2.57136	0	0	0	0	0	0	0	0	0	0	2.09563	0.990669	15.2096	0	0	0	0.977055	0	0.857119	0	7.60479	1.02423	0	0.247667	1.01883	-0.771174	3.86637	0	1	1	1.01883	2.21173	3.86875	0.313209	0.754122	1	1.01883	1.44055	3.67755	0.119796	0.904645	1	1.93518	1.65784	3.87721	0.16967	0.86527
TraesCS1B02G684900LC		0	0	0.728051	2.09481	0	10.339	0	0	1.31611	0	0.889472	0	0	0	0	0	6.34827	0	0	0.438704	0.994762	0	0	1.76908	2.58476	2.10597	5.48072	3.32841	1.3462	0.178237	1	2.10597	-4.07981	3.33296	-0.924049	0.355461	1	2.10597	1.4009	3.07971	0.130176	0.896427	1	3.04516	3.08122	3.88605	0.535562	0.592261
TraesCS5D02G067800		0	40.1334	7.28051	0	0	0	0	0	0	0	0	0	0	16.8995	14.7294	0	15.8707	0	59.0852	0	0	28.5164	0	9.47014	14.7713	7.17233	15.4027	3.89289	3.69975	0.000215811	0.0243875	7.17233	-17.6642	3.8812	-4.29358	1.75817e-05	0.00751472	7.17233	-2.26151	3.61978	-0.348504	0.727462	1	6.23691	3.25406	3.95707	0.569628	0.56893
TraesCS1A02G452000LC		0	0	0	0	0	0	0	0	0	3.14712	2.66842	0	0	0	0	0	0	21.4952	0	0	0.889472	0	7.16507	0.78678	0	1.27737	-24.6629	3.90753	-6.05571	1.39798e-09	9.9317e-07	1.27737	-5.98163	3.87355	-1.28606	0.198421	1	1.27737	-30.6445	3.6679	-8.08214	6.36415e-16	9.56146e-13	0.293285	0	4.08044	0	1
TraesCS1A02G259800LC		0	7.29698	10.1927	5.76074	0	5.16952	0	0	0	0	0	0	7.92535	35.489	4.90979	15.6895	0	0	77.5493	0	1.92025	21.393	0	3.77563	26.5834	10.1041	7.51974	1.80855	3.60495	0.000312209	0.0333871	10.1041	-3.54167	1.85892	-1.36728	0.171537	1	10.1041	3.97807	1.57512	1.8907	0.0586646	1	10.4334	8.22929	3.02395	2.39068	0.0168173
TraesCS3A02G043500		0	0	0	0	0	0	0	0	3.29028	0.78678	0	0	0	0	2.45489	0	0	0	16.0022	1.09676	0	0	0	0.810418	4.00056	3.03664	0.82923	3.70278	0	1	1	3.03664	-0.00894853	3.70575	0	1	1	3.03664	0.820281	3.48091	0	1	1	5.02097	1.88192	3.85736	0.228633	0.819154
TraesCS2A02G382500		7.71407	4575.2	394.604	345.644	444.037	474.735	2059.49	185.425	28.9545	17.3092	238.379	57.6297	172.376	2849.26	311.771	1793.84	87.2887	92.8202	1751.63	160.235	881.17	3712.23	111.958	202.743	1048.14	831.255	3.67984	0.833853	3.2138	0.00130989	0.108738	831.255	-1.70932	0.834275	-0.85022	0.395203	1	831.255	1.97052	0.785051	1.23626	0.216364	1	1358.99	5.0418	0.857434	4.71383	2.431e-06
TraesCS4D02G008000		0	14.594	0	0	0	0	4.6637	2.38489	0.658056	0	0	0	1.98134	0.844976	0	22.6627	0	0	0	0.219352	1.55457	7.71946	0.794964	0	6.16101	2.81026	1.24684	2.57666	0.0957985	0.923681	1	2.81026	0.789604	2.61042	0	1	1	2.81026	2.03644	2.46316	0.420777	0.673918	1	3.61848	1.43514	3.41083	0.127577	0.898484
TraesCS7A02G249900		0	19.4586	5.09636	0	0	0	2.79822	12.5207	0	1.57356	0	2.09563	0	3.37991	0	8.71642	0	0	0	0	0.932739	11.4193	4.8721	1.66748	2.1791	2.6013	1.19816	2.82006	0.0702665	0.943982	1	2.6013	-1.50847	2.81384	-0.180701	0.856602	1	2.6013	-0.310309	2.64332	0	1	1	2.80408	17.1775	3.99647	4.04795	5.16689e-05
TraesCS4A02G174100		0	0	0	0	0	0	0	0	0	3.14712	10.6737	0	0	0	0	0	1.58707	0	7.38564	0	3.55789	0	0	1.18355	1.84641	1.06379	9.58959	3.91707	2.19286	0.0283173	1	1.06379	-16.0768	3.89418	-3.87162	0.000108112	0.0373889	1.06379	-6.4872	3.65499	-1.50129	0.133281	1	1.17314	0	4.031	0	1
TraesCS6D02G353800		5.14271	0	10.1927	0	3.13807	3.44635	0	0.596223	23.032	7.8678	6.22631	0	7.92535	3.37991	7.36468	8.71642	4.7612	0	0	10.4376	2.07544	1.68995	0.198741	7.5466	5.02203	19.143	2.92378	1.3673	1.40699	0.15943	1	19.143	-2.40448	1.37204	-1.02364	0.306004	1	19.143	0.519304	1.25325	0	1	1	39.0587	3.7644	1.62588	1.70025	0.0890843
TraesCS3A02G344800		0	63.2405	0.728051	0	0	16.3702	56.8971	13.1169	0	0	0	4.19125	7.92535	8.44976	41.7332	24.406	0	3.90822	4.92376	0	18.9657	35.8451	7.07212	10.6153	13.4063	11.494	2.59763	1.6565	0.964465	0.334813	1	11.494	-0.775957	1.67148	0	1	1	11.494	1.82168	1.5668	0.52443	0.59998	1	14.0192	16.1341	3.15341	4.79929	1.59227e-06
TraesCS4A02G455000		0	0	0	0	0	0	0	0	0	0	0	15.7172	0	28.7292	0	0	0	0	0	0	0	14.3646	5.23907	0	0	2.49271	8.2679	3.86946	1.87828	0.0603435	1	2.49271	22.8648	3.90787	5.59506	2.20541e-08	1.6567e-05	2.49271	31.1327	3.66386	8.22429	1.96355e-16	3.59902e-13	4.10329	5.82553	3.92039	1.23088	0.218368
TraesCS3A02G280800		0	14.594	8.73661	19.9007	0.784517	43.0794	8.39465	11.9245	0	0	0	0	0	66.7531	0	55.7851	9.52241	0	25.8498	0.261506	9.43179	40.6735	3.97482	4.56475	31.1785	23.8415	6.9655	1.47907	4.03328	5.50028e-05	0.00778747	23.8415	-3.13949	1.50305	-1.42343	0.154611	1	23.8415	3.82601	1.29094	2.18911	0.0285892	1	38.8832	8.64969	1.63592	4.67609	2.92398e-06
TraesCS2B02G467000		0	0	0	0	0	0	2.79822	1.19245	2.63223	5.50746	0	0	3.96268	0	0	0	0	0	0	0.877408	0.932739	0	0.397482	1.37686	0.990669	0.75542	-0.473658	3.87585	0	1	1	0.75542	-0.346846	3.86426	0	1	1	0.75542	-0.820504	3.65989	0	1	1	0.592783	-22.4269	3.99551	-5.36275	8.19624e-08
TraesCS5D02G264300		0	2.43233	0	0	0.784517	0	0	0.596223	9.21279	0	0	9.43032	0.990669	0.844976	0	5.22985	12.6965	5.86233	14.7713	3.33244	0	1.63865	5.29629	3.17414	5.24795	4.54124	-1.32726	1.73244	-0.188899	0.850172	1	4.54124	4.09683	1.80222	1.71835	0.0857336	1	4.54124	2.76957	1.72628	1.02508	0.305327	1	5.18664	-1.6904	3.20086	-0.215692	0.829228
TraesCS3D02G538700		0	0	0	0	0	3.44635	1.86548	0	0	0	2.66842	2.09563	0	0	0	0	0	0	0	0	1.5113	0	0.698542	0	0.861587	0.4702	0.625588	3.8985	0	1	1	0.4702	-1.33039	3.88644	-0.0850109	0.932253	1	0.4702	-0.704801	3.66196	0	1	1	0.495489	0	4.08044	0	1
TraesCS6B02G809700LC		0	51.0788	29.8501	1.04741	87.8659	62.8959	0	0	2.63223	13.3753	12.4526	22.0041	162.47	94.6374	19.6391	83.6776	101.572	0	123.094	30.166	4.50001	72.8581	7.3347	41.1092	108.034	50.5764	3.47343	1.06406	2.32451	0.020098	0.804245	50.5764	-1.64028	1.07195	-0.597305	0.550304	1	50.5764	1.83315	0.980664	0.849577	0.395561	1	50.8033	2.36157	1.68976	0.805777	0.420372
TraesCS1D02G324700		0	13.3778	11.6488	0	0	0	0	0	0	0	3.55789	8.38251	11.888	0	0	6.97313	1.58707	0	7.38564	0	1.18596	6.6889	2.79417	3.30897	6.5617	3.02767	1.78972	2.75244	0.286917	0.774176	1	3.02767	-1.8377	2.75212	-0.304383	0.760836	1	3.02767	-0.0479765	2.56374	0	1	1	1.85778	2.42456	4.08044	0.34912	0.726999
TraesCS5D02G169900		37.7132	150.804	230.064	166.538	54.9162	355.835	53.1661	45.9091	94.7601	73.9573	156.547	168.698	299.182	343.06	306.862	381.779	430.095	23.4493	290.502	62.4632	125.417	246.932	79.3522	260.245	331.825	222.235	2.63269	0.436917	3.73684	0.000186349	0.0215906	222.235	-1.40937	0.437902	-0.93485	0.349866	1	222.235	1.22331	0.409042	0.545944	0.585104	1	235.793	3.0247	0.648444	3.1224	0.00179384
TraesCS5D02G208900LC		4.28559	0	2.9122	0	0	8.61587	0	5.366	0	0.78678	0	0	2.97201	3.37991	0	5.22985	3.17414	0	3.69282	1.42853	0	1.68995	1.78867	1.71828	5.12764	1.8805	1.23275	2.39443	0.0972037	0.922565	1	1.8805	0.96798	2.43271	0	1	1	1.8805	2.20073	2.27471	0.52786	0.597596	1	0.837576	0.17714	3.89249	0	1
TraesCS3D02G504400LC		0	3.64849	0	0	0	0	0	0.596223	6.58056	0	0	0	0	0	0	0	0	7.81644	0	2.19352	0	1.82424	2.80422	0	0	1.08628	-2.1317	3.84384	-0.294419	0.768438	1	1.08628	3.19097	3.85627	0.568158	0.569928	1	1.08628	1.05927	3.67915	0.0161101	0.987147	1	1.61415	-0.2424	3.87618	0	1
TraesCS2A02G267200LC		0	2.43233	5.09636	0	69.0375	0	0.932739	1.19245	0.658056	7.08102	4.44736	0	0	0	0	0	0	0	0	23.2318	1.79337	1.21616	0.397482	3.04434	0	4.25627	-1.73491	2.43229	-0.302149	0.762538	1	4.25627	-1.26261	2.36848	-0.110878	0.911713	1	4.25627	-2.99753	2.2868	-0.873505	0.382388	1	8.47537	-16.8826	2.85043	-5.57198	2.51854e-08
TraesCS7B02G424300		90.8546	1.21616	28.394	49.7518	10.9832	6.03111	22.3857	33.9847	115.16	29.1109	129.863	114.212	19.8134	9.29474	58.9174	13.9463	63.4827	125.063	51.6995	72.3326	67.3335	5.25545	91.0865	44.9762	22.8726	45.6047	-3.18069	0.649198	-3.35906	0.000782089	0.0721806	45.6047	0.674265	0.617632	0	1	1	45.6047	-2.50643	0.613594	-2.45509	0.0140848	1	47.2097	-4.77694	1.09578	-3.4468	0.000567278
TraesCS6D02G022000LC		0	4.86465	0	0	0	5.16952	6.52918	1.19245	4.60639	0	0	0	0.990669	0	4.90979	12.203	0	0	0	1.53546	2.17639	2.43233	0.397482	1.22745	4.59079	1.89137	0.685575	3.06651	0	1	1	1.89137	0.444516	3.08511	0	1	1	1.89137	1.13009	2.91748	0.04459	0.964434	1	1.74766	-14.2323	3.97955	-3.32507	0.000883955
TraesCS7B02G236700		0	0	0	0	33.7342	7.75428	0	0	0	0	0	0	0	1.68995	0	0	0	0	2.46188	11.2447	0	0.844976	0	0	2.55404	2.13345	1.53218	3.86708	0.137618	0.890542	1	2.13345	0.927738	3.88252	0	1	1	2.13345	2.45992	3.64786	0.400212	0.689001	1	3.87112	-1.81575	3.88349	-0.210056	0.833624
TraesCS1D02G535000LC		0	0	0	0	0	3.44635	11.1929	1.19245	3.94834	0	0	0	0	0	0	0	0	0	0	1.31611	3.73096	0	0.397482	0	0.861587	0.929195	-0.790584	3.85232	0	1	1	0.929195	0.912358	3.85284	0	1	1	0.929195	0.121774	3.65192	0	1	1	1.64744	-20.4369	3.97923	-4.88459	1.03644e-06
TraesCS1B02G304200LC		0	1.21616	0	0	0	0	2.79822	0	1.31611	0	0	0	0	0	0	0	0	0	8.61659	0.438704	0.932739	0.608081	0	0	2.15415	0.651474	-0.219872	3.89879	0	1	1	0.651474	0.162433	3.89719	0	1	1	0.651474	-0.0574394	3.66734	0	1	1	0.581383	-14.1699	4.01861	-3.27722	0.00104834
TraesCS1D02G186500		0	9.7293	0	0	30.5962	0	0	0	9.21279	0	0	1.04781	0	0	0	24.406	0	0	0	13.2696	0	4.86465	0.349271	0	6.10149	3.56652	-4.21039	3.06322	-1.04804	0.294618	1	3.56652	29.9972	3.09044	9.38286	6.42078e-21	2.94219e-16	3.56652	25.7868	2.94413	8.41904	3.79568e-17	8.94645e-14	5.54693	-4.35373	3.27114	-1.02525	0.305245
TraesCS5B02G506000		73.7122	10.9455	38.5867	71.7473	152.196	11.2006	23.3185	198.542	116.476	67.6631	69.3788	75.4426	20.804	54.9235	61.3723	0	42.8508	217.883	2.46188	114.128	54.8149	32.9345	163.956	52.6182	8.61664	62.1485	-3.57332	0.663819	-3.87654	0.000105952	0.0133652	62.1485	1.04514	0.642506	0.0702633	0.943984	1	62.1485	-2.52818	0.633898	-2.41076	0.0159193	1	64.7453	-2.71584	1.1259	-1.52398	0.127514
TraesCS6A02G383200		0	91.2122	38.5867	20.4244	0	12.9238	6.52918	35.1771	0	0	0.889472	0	39.6268	104.777	9.81957	78.4477	4.7612	97.7055	123.094	0	9.28102	97.9946	44.2942	13.2919	63.5231	30.9772	3.90379	1.91842	1.51363	0.130119	1	30.9772	-2.25039	1.92438	-0.64976	0.515847	1	30.9772	1.6534	1.77865	0.367359	0.713351	1	24.4154	19.6484	2.63635	7.07356	1.51006e-12
TraesCS1D02G425200		0	2.43233	0	0	0.784517	0	0	0	0	0	0	0	3.96268	0	0	0	0	12.7017	0	0.261506	0	1.21616	4.2339	0	0.990669	0.932191	-0.367779	3.87322	0	1	1	0.932191	1.35551	3.87731	0.0916888	0.926945	1	0.932191	0.987727	3.66569	0	1	1	0.352433	-0.507102	4.07305	0	1
TraesCS3D02G562400LC		0	0	0	0	0	0	2.79822	0	7.23862	0	0	7.3347	1.98134	0	0	0	0	0	0	2.41287	0.932739	0	2.4449	0	0.495334	0.912018	-1.78941	3.85584	-0.204731	0.837782	1	0.912018	1.89856	3.85466	0.233111	0.815675	1	0.912018	0.109154	3.6714	0	1	1	1.09937	-22.3254	3.9782	-5.36057	8.29586e-08
TraesCS5A02G078400LC		0	7.29698	1.4561	1.57111	0	0.861587	0	0	4.60639	0.78678	0	2.09563	0	0	9.81957	0	0	0	0	1.53546	0.523703	3.64849	0.698542	3.01561	0.215397	1.33063	-0.381906	3.21343	0	1	1	1.33063	-1.40144	3.17729	-0.126345	0.899459	1	1.33063	-1.78334	3.0111	-0.260151	0.794747	1	1.47753	-15.8544	3.98966	-3.72321	0.000196703
TraesCS1D02G221800		0	0	0.728051	0	21.9665	9.47746	0	10.732	2.63223	23.6034	19.5684	1.04781	0.990669	0	0	0	23.806	0	0	8.19957	6.5228	0	3.92661	12.0344	2.61703	5.34813	-2.18585	2.08801	-0.567935	0.570079	1	5.34813	-0.100189	2.0675	0	1	1	5.34813	-2.28604	1.97043	-0.652671	0.513968	1	4.84137	-21.2815	3.96351	-5.11706	3.10332e-07
TraesCS1B02G694500LC		0	2.43233	0	0	0	0	0	0	2.63223	0	0	0	0	0	0	0	0	3.90822	0	0.877408	0	1.21616	1.30274	0	0	0.631005	-5.72561	3.87239	-1.22034	0.222338	1	0.631005	28.2954	3.88265	7.03011	2.06373e-12	4.20295e-09	0.631005	22.5698	3.68936	5.8465	5.02034e-09	1.9091e-06	1.04659	0.493589	3.90798	0	1
TraesCS1B02G277700		12.8568	8.51314	2.9122	0	0	0	0	0	0	0	0	0	0	0	0	0	0	0	4.92376	4.28559	0	4.25657	0	0.728051	1.23094	2.71942	1.0788	3.84888	0.0204739	0.983665	1	2.71942	-0.120582	3.85128	0	1	1	2.71942	0.95822	3.62317	0	1	1	5.5319	0.825404	3.84645	0	1
TraesCS3A02G336700		0	0	0	4.71333	0	0.861587	0	1.19245	30.9286	1.57356	1.77894	0	0	0	0	0	0	0	0	10.3095	2.16409	0	0.397482	0.39339	0.215397	1.93889	-0.763585	3.64944	0	1	1	1.93889	-0.386668	3.62849	0	1	1	1.93889	-1.15025	3.44249	-0.0436468	0.965186	1	4.10961	-21.0421	3.98292	-5.03203	4.85325e-07
TraesCS3D02G345800		23.1422	0	5.82441	0	0	0	5.59644	21.464	0	0	0	0	0	5.06986	2.45489	0	1.58707	0	0	7.71407	1.86548	2.53493	7.15467	2.46659	0	3.82243	-2.49442	2.83207	-0.527677	0.597724	1	3.82243	0.00444063	2.79981	0	1	1	3.82243	-2.48998	2.69093	-0.553702	0.579782	1	5.53601	0.864257	3.70277	0	1
TraesCS5B02G572000		0	4.86465	0	2.09481	0	0	0	0	10.5289	0	0	0	0	0	0	6.97313	0	0	0	3.50963	0.698271	2.43233	0	0	1.74328	1.14981	0.230103	3.86749	0	1	1	1.14981	-0.0892378	3.86602	0	1	1	1.14981	0.140865	3.65327	0	1	1	1.91915	-16.8889	3.97639	-3.99582	6.44716e-05
TraesCS7D02G552900		0	0	0.728051	0	0	0.861587	0	0	0	0	5.33683	0	0.990669	0	0	3.48657	0	0	2.46188	0	1.77894	0	0	0.182013	1.95018	0.908636	3.42724	3.86797	0.627523	0.530317	1	0.908636	-1.52349	3.89684	-0.134337	0.893136	1	0.908636	1.90375	3.63437	0.248668	0.803618	1	1.19961	15.9828	3.98349	3.76123	0.000169079
TraesCS5A02G067000		62.5697	51.0788	88.0942	2.61852	6.27614	1.72317	30.7804	82.2787	188.862	173.878	82.7209	68.1079	16.8414	76.8929	27.0038	13.9463	52.3732	225.7	1.23094	85.9027	38.7066	63.9858	125.362	85.3374	8.43544	59.2986	-2.80975	0.788997	-2.29373	0.0218058	0.850548	59.2986	0.161317	0.765426	0	1	1	59.2986	-2.64843	0.749389	-2.1997	0.0278281	1	56.5557	-1.90345	1.28148	-0.705008	0.480805
TraesCS4A02G466000LC		0	0	0	5.23703	0	0	0	0	2.63223	0.78678	0	1.04781	0	0	0	1.74328	0	0	0	0.877408	1.74568	0	0.349271	0.196695	0.435821	0.534703	-0.486993	3.88519	0	1	1	0.534703	-0.475445	3.872	0	1	1	0.534703	-0.962438	3.66915	0	1	1	0.85917	-17.2022	3.99124	-4.05943	4.91917e-05
TraesCS1A02G356800		45.4273	4.86465	26.2098	8.90295	38.4413	0	0.932739	20.2716	24.3481	25.177	22.2368	28.291	0	0	0	13.9463	26.9801	0	4.92376	36.0722	10.6908	2.43233	16.1875	19.5917	4.71751	13.5883	-5.59028	1.47045	-3.12168	0.00179823	0.139662	13.5883	0.841166	1.31244	0	1	1	13.5883	-4.74912	1.38852	-2.70009	0.00693214	0.813449	15.9111	-7.72862	1.94017	-3.46806	0.000524235
TraesCS6D02G051500LC		0	0	0	6.28444	0	0	0	1.78867	0	1.57356	0	0	0	0	0	0	9.52241	3.90822	0	0	2.09481	0	1.89896	2.77399	0	1.6497	-1.252	3.85935	-0.065297	0.947938	1	1.6497	-0.793918	3.82822	0	1	1	1.6497	-2.04592	3.62873	-0.288233	0.773168	1	2.03232	17.1162	3.97379	4.05563	5e-05
TraesCS5A02G052300		0	2.43233	0	0.523703	0.784517	0	0	0	0	9.44136	0	0	0	0	0	20.9194	0	0	0	0.261506	0.174568	1.21616	0	2.36034	5.22985	1.58838	0.693275	3.87339	0	1	1	1.58838	-0.978785	3.86943	0	1	1	1.58838	-0.28551	3.65369	0	1	1	0.409402	-0.556904	4.08044	0	1
TraesCS7A02G467500LC		0	3.64849	9.46466	0	0	0	12.1256	5.366	8.55473	0	0	0	5.94401	0	4.90979	6.97313	0	0	0	2.85158	4.04187	1.82424	1.78867	3.59361	3.22929	2.66966	0.129905	2.8945	0	1	1	2.66966	-1.83237	2.87265	-0.289756	0.772003	1	2.66966	-1.70246	2.72578	-0.25771	0.79663	1	2.65514	-14.8632	3.97083	-3.49125	0.00048076
TraesCS5D02G001400		0.857119	0	4.36831	0	24.32	0	0	19.6753	0	2.36034	0	0	0	0	2.45489	0	0	0	0	8.39238	0	0	6.55845	2.29588	0	2.52816	-3.73065	3.39983	-0.803173	0.421875	1	2.52816	1.71643	3.36764	0.212739	0.831531	1	2.52816	-2.01422	3.24659	-0.312397	0.754739	1	2.75244	-4.14984	3.93205	-0.801068	0.423092
TraesCS4A02G076600		0	0	7.28051	0	0	8.61587	0.932739	0	0	11.0149	3.55789	4.19125	5.94401	0	0	24.406	7.93534	0	6.1547	0	1.49688	0	1.39708	6.55769	11.2801	6.02636	3.96963	1.76452	1.68296	0.092382	1	6.02636	-3.54465	1.7651	-1.44164	0.149403	1	6.02636	0.424982	1.56572	0	1	1	5.88693	16.9155	3.9175	4.06266	4.85166e-05
TraesCSU02G120600LC		0	0	0	0	0	0	6.52918	1.19245	2.63223	0	0	0	0	0	0	1.74328	0	0	0	0.877408	2.17639	0	0.397482	0	0.435821	0.56927	-1.2339	3.87251	-0.0604011	0.951836	1	0.56927	1.06305	3.87136	0.016287	0.987005	1	0.56927	-0.170851	3.67991	0	1	1	0.99719	-20.0794	3.98908	-4.78291	1.72779e-06
TraesCS4A02G308100		0	0	0	7.33184	0	0	0	1.19245	0	1.57356	0	0	0	3.37991	0	0	3.17414	8.79349	0	0	2.44395	1.68995	3.32865	1.18692	0	1.18593	-0.926521	3.85521	0	1	1	1.18593	-0.889849	3.83041	0	1	1	1.18593	-1.81637	3.63245	-0.224743	0.822179	1	1.16491	15.7637	3.98902	3.70108	0.000214686
TraesCS6D02G157100		2.57136	2.43233	0	0	0	6.8927	0	4.76978	0	0	0	0	0	1.68995	0	0	0	0	9.84753	0.857119	0	2.06114	1.58993	0	4.18506	1.31176	0.112155	3.83828	0	1	1	1.31176	21.6517	3.87508	5.32935	9.85642e-08	6.40639e-05	1.31176	21.7638	3.65471	5.68138	1.33609e-08	4.58919e-06	0.73249	0.0474847	3.94064	0	1
TraesCS7D02G259800		0	0	2.18415	0	0	0	0	0	0	12.5885	3.55789	6.28688	1.98134	0	0	0	0	0	0	0	1.18596	0	2.09563	3.69316	0.495334	1.24071	-0.245261	3.87977	0	1	1	1.24071	-1.84306	3.85026	-0.218961	0.826681	1	1.24071	-2.08832	3.64246	-0.298786	0.765103	1	0.391047	0	4.08044	0	1
TraesCS1D02G376000LC		0	0	2.18415	12.0452	0	0	0	0	0	0	0	0	12.8787	0	0	0	9.52241	0	0	0	4.01506	0	0	2.92664	3.21967	1.71048	1.125	3.88379	0.0321841	0.974325	1	1.71048	-2.9861	3.86578	-0.513765	0.607416	1	1.71048	-1.86111	3.6318	-0.237101	0.812578	1	1.31029	0	4.051	0	1
TraesCS7D02G302400		0	218.909	14.561	0	54.9162	55.1416	19.5875	0	0	7.8678	0	0	3.96268	34.644	39.2783	99.3671	0	0	19.6951	18.3054	6.52918	126.777	0	15.4268	44.5416	28.3951	5.17221	1.32814	3.14138	0.00168151	0.132278	28.3951	-2.82755	1.34597	-1.35779	0.174529	1	28.3951	2.34467	1.18328	1.13639	0.255793	1	40.3062	3.03632	1.7471	1.16554	0.243799
TraesCS6B02G042000		0	0	0	0	0	0	7.46191	0.596223	0	0	0	0	0	0	0	19.1761	0	0	0	0	2.4873	0	0.198741	0	4.79403	1.27227	0.680667	3.87406	0	1	1	1.27227	-0.434137	3.87534	0	1	1	1.27227	0.24653	3.6586	0	1	1	0.808814	0	4.06617	0	1
TraesCS5A02G060200		0	14.594	20.3854	20.9481	0	0	0	0	0	4.72068	0	0	0	8.44976	9.81957	0	0	0	0	0	6.98271	11.5219	0	8.73142	0	4.29452	3.8868	2.78789	1.03548	0.300445	1	4.29452	-6.06317	2.76194	-1.83319	0.0667741	1	4.29452	-2.17637	2.53695	-0.463694	0.642867	1	6.2685	23.2137	3.53473	6.28441	3.29103e-10
TraesCS7A02G499800LC		0	0	0	0	0	0	6.52918	0	3.29028	1.57356	0	0	0	0	0	6.97313	0	0	0	1.09676	2.17639	0	0	0.39339	1.74328	0.861352	0.366469	3.86639	0	1	1	0.861352	-1.12489	3.85665	-0.0323818	0.974168	1	0.861352	-0.758416	3.64399	0	1	1	1.06956	-21.7467	3.98466	-5.20663	1.92297e-07
TraesCS5D02G190700		16.2853	80.2667	53.1477	32.9933	622.122	205.919	65.2918	64.3921	68.4379	59.0085	19.5684	29.3388	209.031	26.1943	36.8234	162.125	88.8758	11.7247	706.56	235.615	39.2845	53.2305	35.1518	59.4638	320.909	161.546	1.29372	0.552788	0.531348	0.595178	1	161.546	0.518856	0.557861	0	1	1	161.546	1.81258	0.523346	1.55266	0.120504	1	200.553	-0.121872	0.841025	0	1
TraesCS3B02G243700LC		0	0	0	0	3.13807	4.30794	0.932739	0	1.31611	0	0	6.28688	0.990669	0	0	0	0	0	0	1.48473	0.310913	0	2.09563	0	1.32465	0.793526	-0.835349	3.84649	0	1	1	0.793526	2.0712	3.86172	0.277389	0.781482	1	0.793526	1.23585	3.67139	0.0642395	0.94878	1	0.58886	-2.33551	3.99387	-0.33439	0.738085
TraesCS5D02G319000LC		0	0	2.9122	0	0.784517	0	10.2601	0	0.658056	0	0.889472	8.38251	0	1.68995	0	0	0	0	0	0.480858	3.71653	0.844976	2.79417	0.728051	0	1.19833	-0.520213	3.75774	0	1	1	1.19833	-0.938134	3.73805	0	1	1	1.19833	-1.45835	3.54209	-0.1294	0.897041	1	1.55168	0.555366	3.9258	0	1
TraesCS6B02G478200LC		6.85695	0	0	0	0	0	0.932739	0	0	0	3.55789	0	0.990669	0	2.45489	0	0	0	0	2.28565	1.49688	0	0	0.613723	0.247667	0.689945	0.146557	3.89704	0	1	1	0.689945	-1.67812	3.87712	-0.174903	0.861156	1	0.689945	-1.53156	3.66089	-0.145201	0.884552	1	1.24452	-16.9274	4.02708	-3.95509	7.65073e-05
TraesCS4D02G186600		0	0	0	0	0	0	4.6637	0	0	0	5.33683	0	9.90669	0	0	0	0	0	0	0	3.33351	0	0	0	2.47667	0.937026	12.987	3.9104	3.06541	0.00217369	0.162621	0.937026	-19.087	3.88672	-4.65354	3.2629e-06	0.0015991	0.937026	-6.10002	3.65459	-1.39551	0.162862	1	1.09208	0	4.08044	0	1
TraesCS1D02G283700LC		0	0	0	0	4.7071	0	0	0.596223	0	0	0	0	0.990669	4.22488	0	0	0	0	0	1.56903	0	2.11244	0.198741	0	0.247667	0.49232	0.200892	3.87011	0	1	1	0.49232	1.35729	3.88808	0.0918948	0.926782	1	0.49232	1.55819	3.67466	0.151902	0.879265	1	0.973707	0.292316	3.88301	0	1
TraesCS2B02G213200		0	21.8909	8.73661	0	0.784517	8.61587	50.3679	0	21.0578	0	5.33683	0	0	6.75981	0	38.3522	0	0	36.9282	7.28077	18.5683	14.3254	0	2.18415	20.9741	10.5487	4.85215	1.6261	2.36895	0.0178386	0.74502	10.5487	-1.87806	1.65889	-0.529307	0.596592	1	10.5487	2.97409	1.47929	1.33449	0.182044	1	14.4927	2.76265	2.05301	0.858571	0.390578
TraesCS7A02G425500LC		0	0	0	0	0	0	0	1.78867	7.89668	0	4.44736	0	0	0	9.81957	0	0	0	0	2.63223	1.48245	0	0.596223	2.45489	0	1.12237	-1.43059	3.86983	-0.111269	0.911403	1	1.12237	0.329147	3.86093	0	1	1	1.12237	-1.10144	3.66193	-0.0277022	0.9779	1	1.35724	-0.9585	3.96824	0	1
TraesCS3A02G163000		0	26.7556	14.561	23.0429	0	0	0	0.596223	0	0	0	0	0	10.1397	0	8.71642	0	0	0	0	7.68098	18.4476	0.198741	3.64026	2.1791	5.36717	8.47294	2.68751	2.78062	0.00542558	0.329983	5.36717	-4.98634	2.72671	-1.46196	0.143753	1	5.36717	3.48661	2.47537	1.00454	0.315119	1	9.97518	23.7814	3.14938	7.23363	4.70254e-13
TraesCS4A02G715500LC		0	0	4.36831	3.66592	0	0	0	0	0	0	0.889472	0	0	0	0	0	0	0	1.23094	0	1.51846	0	0	1.09208	0.307735	1.25518	2.00811	3.88546	0.259456	0.795284	1	1.25518	-2.78249	3.87321	-0.46021	0.645365	1	1.25518	-0.774384	3.63869	0	1	1	2.33567	17.0497	4.02313	3.98936	6.62527e-05
TraesCS5B02G561800		0	70.5374	6.55246	0	0	18.9549	11.1929	0	0	0.78678	0	0	7.92535	26.1943	9.81957	8.71642	0	0	59.0852	0	3.73096	48.3659	0	4.2897	23.6705	10.2498	5.98294	1.77186	2.81227	0.00491933	0.306067	10.2498	-3.81714	1.80183	-1.56349	0.117939	1	10.2498	2.16581	1.52258	0.765679	0.443868	1	11.7938	17.1365	3.26617	4.9405	7.79235e-07
TraesCS7B02G326000		0	85.1314	13.833	22.5192	0	66.3422	10.2601	3.57734	1.97417	18.8827	0.889472	0	28.7294	65.0632	39.2783	92.394	4.7612	0	60.3161	0.658056	11.2229	75.0973	1.19245	19.1888	61.9454	25.4554	6.01325	1.1525	4.34991	1.36195e-05	0.00245282	25.4554	-4.46045	1.15715	-2.9905	0.00278519	0.643481	25.4554	1.55281	0.923263	0.598752	0.549338	1	23.8374	5.69773	2.0683	2.2713	0.0231287
TraesCS6B02G418600		0	2.43233	0	0	0	0	0	0	0	3.14712	0	0	0	0	0	0	0	3.90822	0	0	0	1.21616	1.30274	0.78678	0	0.443231	-0.583815	3.89365	0	1	1	0.443231	-0.220844	3.88402	0	1	1	0.443231	-0.804659	3.67347	0	1	1	0.266678	0.404868	4.08044	0	1
TraesCS7A02G398200LC		0	13.3778	0	0	0	26.7092	0	7.15467	0	0	0	1.04781	0	0	0	10.4597	0	0	0	0	0	6.6889	2.73416	0	9.29223	2.7326	0.95045	3.75961	0	1	1	2.7326	1.22878	3.77649	0.0605805	0.951693	1	2.7326	2.17923	3.56657	0.330635	0.74092	1	1.46673	0.404889	4.08044	0	1
TraesCS3A02G191500		0	35.2687	0	0	0	0	1.86548	0	0	0	0	12.5738	0.990669	0	7.36468	34.8657	0	0	0	0	0.621826	17.6344	4.19125	1.84117	8.96408	5.01411	2.14136	2.42354	0.470948	0.637678	1	5.01411	-1.0068	2.4338	-0.00279505	0.99777	1	5.01411	1.13456	2.28242	0.0589554	0.952988	1	5.6329	18.572	3.97515	4.42047	9.84864e-06
TraesCS6B02G196500		0	1.21616	0	9.42666	18.8284	15.5086	0	5.366	0	11.0149	0	0	158.507	0	19.6391	24.406	41.2638	0	244.957	6.27614	3.14222	0.608081	1.78867	17.9795	110.845	25.6819	3.55204	2.16604	1.1782	0.238716	1	25.6819	-1.97658	2.17442	-0.449123	0.653343	1	25.6819	1.57545	2.00068	0.287629	0.773631	1	3.2169	-17.8486	3.96777	-4.24637	2.1726e-05
TraesCS5D02G081300LC		0	13.3778	3.64026	11.5215	0	31.8787	0	0.596223	0	3.9339	0	0	1.98134	4.22488	0	5.22985	0	20.5182	4.92376	0	3.84049	8.80134	7.03812	1.89354	11.0034	5.62515	4.33281	1.72891	1.9277	0.0538928	1	5.62515	-1.55669	1.77985	-0.312775	0.754451	1	5.62515	2.77612	1.60195	1.10872	0.267551	1	5.26358	22.3328	3.66707	5.81738	5.97762e-09
TraesCS2D02G314400LC		0	0	0	0	0	0	8.39465	5.96223	1.97417	0.78678	0	0	1.98134	0	0	0	0	7.81644	0	0.658056	2.79822	0	4.59289	0.196695	0.495334	1.26402	-2.34831	3.84498	-0.350669	0.725837	1	1.26402	1.70825	3.8353	0.184666	0.853491	1	1.26402	-0.640062	3.65446	0	1	1	1.12702	-22.5587	3.99449	-5.39711	6.77227e-08
TraesCS3A02G353600		0	0	2.18415	5.23703	4.7071	5.16952	0	11.3282	0	0	0	0	55.4775	0	0	0	0	0	29.5426	1.56903	1.74568	0	3.77608	0.546038	22.5474	5.32386	1.17007	2.62647	0.0647516	0.948372	1	5.32386	-0.223988	2.63006	0	1	1	5.32386	0.94608	2.461	0	1	1	1.08422	-17.1391	3.98259	-4.05242	5.06902e-05
TraesCS3B02G441100		0	0	30.5781	0	0	15.5086	28.9149	0	0	0	0	2.09563	23.7761	8.44976	24.5489	67.988	0	0	39.3901	0	9.63831	4.22488	0.698542	13.7818	36.6657	11.2392	5.87669	1.86531	2.61441	0.00893825	0.470832	11.2392	-3.76858	1.88722	-1.46701	0.142372	1	11.2392	2.10811	1.66929	0.663824	0.506803	1	4.05251	16.1265	3.97123	3.80902	0.000139518
TraesCS2D02G402400		131.996	31.6202	10.9208	87.9821	131.014	17.2317	30.7804	115.071	151.353	118.804	143.205	35.6257	13.8694	9.29474	95.7409	22.6627	76.1792	41.0363	3.69282	138.121	87.3225	20.4575	63.911	75.4112	14.3642	59.2937	-3.62146	0.736249	-3.56056	0.000370071	0.0385842	59.2937	0.518378	0.712263	0	1	1	59.2937	-3.10308	0.698834	-3.00941	0.00261756	0.392617	78.573	-6.38419	1.1029	-4.88185	1.05093e-06
TraesCS7A02G168400		103.711	368.497	315.974	325.22	80.0207	407.531	249.041	16.6942	126.347	142.407	281.073	79.6338	341.781	294.052	196.391	322.507	199.971	50.8068	301.58	103.36	285.111	331.275	49.045	213.686	343.35	249.744	2.57413	0.320326	4.91415	8.91667e-07	0.000255368	249.744	-1.81794	0.321107	-2.54726	0.0108573	1	249.744	0.756187	0.298364	0	1	1	325.164	2.18659	0.530753	2.23568	0.0253728
TraesCS3B02G193700		0	4.86465	9.46466	0	0	0	27.9822	27.4262	41.4576	5.50746	22.2368	42.9604	8.91602	0	12.2745	0	1.58707	4.88527	0	13.8192	16.7397	2.43233	25.0906	7.20841	2.22901	9.83736	-3.7639	1.50046	-1.84204	0.065469	1	9.83736	-0.0725677	1.4037	0	1	1	9.83736	-3.83647	1.42912	-1.98477	0.0471699	1	10.5697	-14.0988	3.02981	-4.32331	1.53703e-05
TraesCS7A02G122000	TaSEP1-A4	14.571	20.6748	121.585	6.28444	9.4142	8.61587	5.59644	301.092	3.94834	114.083	0	96.3989	11.888	2.53493	68.737	13.9463	14.2836	294.093	12.3094	9.31119	3.96029	11.6048	230.528	79.6721	11.6899	53.2852	-2.16211	0.696651	-1.66814	0.0952882	1	53.2852	1.28532	0.678052	0.420794	0.673906	1	53.2852	-0.876791	0.667944	0	1	1	9.21952	-0.535942	1.61902	0	1
TraesCS6D02G077200		337.705	149.588	180.557	79.6029	408.733	74.0965	177.22	152.037	221.107	220.298	307.757	294.436	105.011	77.7378	176.752	122.03	103.159	401.57	48.0067	322.515	188.194	113.663	282.681	170.192	87.286	170.924	-2.57477	0.559691	-2.81364	0.00489835	0.305384	170.924	0.946143	0.555671	0	1	1	170.924	-1.62863	0.529393	-1.18745	0.23505	1	194.677	-4.429	0.958649	-3.57691	0.000347686
TraesCS5B02G459500		22.2851	10.9455	18.9293	0.523703	58.0543	0	3.73096	53.0638	51.9865	19.6695	57.8157	68.1079	18.8227	10.1397	14.7294	15.6895	4.7612	42.9904	0	44.1086	20.6901	10.5426	54.7207	14.5223	8.62807	22.1223	-4.20494	0.916196	-3.4981	0.000468592	0.0474202	22.1223	2.24915	0.857802	1.45622	0.145332	1	22.1223	-1.95579	0.897324	-1.06516	0.286803	1	23.6262	-6.08431	1.60238	-3.17297	0.00150886
TraesCS1A02G331600LC		0	4.86465	0	1.04741	0	0	12.1256	0	0.658056	0	0.889472	5.23907	2.97201	0.844976	0	0	0	6.83938	0	0.219352	4.6875	2.85481	4.02615	0	0.743002	2.13503	-0.551997	2.25341	0	1	1	2.13503	1.10747	2.26615	0.0474257	0.962174	1	2.13503	0.555476	2.18107	0	1	1	3.32475	2.63839	2.60964	0.627822	0.530121
TraesCS5B02G254100		90.8546	20.6748	13.1049	0	76.8827	0	0	29.8111	65.1476	88.9061	62.2631	90.112	8.91602	0	2.45489	0	33.3284	0	6.1547	77.6283	20.7544	10.3374	39.9744	34.4486	3.76768	27.5347	-7.36401	1.43213	-4.44373	8.84141e-06	0.00171784	27.5347	3.18951	1.30563	1.67698	0.0935465	1	27.5347	-4.17449	1.36003	-2.33413	0.0195888	1	34.6476	-8.96781	3.67206	-2.16985	0.0300183
TraesCS2D02G393000		0	15.8101	0	0	0	0	3.73096	0	0	0	0	0	0	9.29474	0	0	0	0	4.92376	0	1.24365	12.5524	0	0	1.23094	1.57875	1.91574	3.88172	0.235911	0.813502	1	1.57875	-0.872156	3.8861	0	1	1	1.57875	1.04358	3.64937	0.0119431	0.990471	1	3.14801	18.2477	3.97718	4.33668	1.44652e-05
TraesCS4A02G242400		0	6.08081	0	0	0.784517	0	0	0	0	0	0	0	0	8.44976	14.7294	13.9463	0	0	0	0.261506	0	7.26529	0	3.68234	3.48657	2.04803	1.02306	3.87199	0.0059564	0.995248	1	2.04803	-0.0972959	3.87561	0	1	1	2.04803	0.925767	3.65782	0	1	1	1.67081	2.15068	3.94603	0.291606	0.770588
TraesCS4D02G311900		20.5708	9.7293	2.9122	26.1852	0	24.1244	11.1929	0	0	0.78678	13.3421	0	25.7574	5.06986	12.2745	6.97313	12.6965	0	46.7757	6.85695	16.9067	7.39958	0	7.1675	25.9077	12.4744	5.89587	1.41418	3.46198	0.000536207	0.0525575	12.4744	-4.31862	1.42422	-2.33013	0.0197993	1	12.4744	1.57725	1.16959	0.493552	0.621623	1	14.7977	3.46884	2.19234	1.12612	0.260114
TraesCS3B02G093500		16.2853	0	2.9122	0	0	18.0933	0	0	0.658056	0	18.6789	0	11.888	0	0	0	9.52241	0	0	5.64777	6.22631	0	0	3.10865	7.49534	3.63843	1.58284	3.05303	0.190905	0.8486	1	3.63843	-1.43204	3.05257	-0.141533	0.887449	1	3.63843	0.150799	2.86597	0	1	1	3.91225	-20.3557	3.96487	-4.88179	1.05127e-06
TraesCS7B02G230400LC		0	0	0	0	0.784517	0	0.932739	0	0	0	0	0	0	0	19.6391	0	0	0	0	0.261506	0.310913	0	0	4.90979	0	0.991046	-0.121534	3.89626	0	1	1	0.991046	-0.814661	3.88959	0	1	1	0.991046	-0.936194	3.67411	0	1	1	0.186856	-0.43282	4.05916	0	1
TraesCS5D02G213900LC		0	0	1.4561	0	0	0	0	2.98111	0.658056	0	10.6737	0	0	1.68995	0	0	0	0	0	0.219352	3.55789	0.844976	0.993705	0.364026	0	0.817574	-0.481297	3.88243	0	1	1	0.817574	-0.634673	3.86993	0	1	1	0.817574	-1.11597	3.65971	-0.0316881	0.974721	1	1.42918	0.611472	3.97221	0	1
TraesCS3D02G483500LC		0	0	0	2.61852	0	0	3.73096	2.98111	3.94834	0	0	0	0.990669	0	0	1.74328	0	0	0	1.31611	2.11649	0	0.993705	0	0.683488	0.752105	-1.16532	3.88113	-0.042597	0.966023	1	0.752105	-2.51655	3.83536	-0.395412	0.692539	1	0.752105	-3.68187	3.64175	-0.736424	0.461473	1	1.12347	-16.4375	4.02987	-3.83077	0.000127741
TraesCS5D02G256400LC		0	0	0	0	0	0	7.46191	0.596223	0.658056	0	3.55789	3.14344	0	0	0	0	0	4.88527	0	0.219352	3.67327	0	2.87498	0	0	0.952918	-30	3.86593	-7.50144	6.31215e-14	2.06674e-10	0.952918	3.46714	3.84384	0.641843	0.520975	1	0.952918	-26.5329	3.67891	-6.94034	3.91154e-12	2.56055e-09	1.27223	-0.492592	4.07071	0	1
TraesCS5D02G044800		268.278	66.889	105.567	35.0881	62.7614	24.1244	103.534	293.938	461.298	171.518	383.363	339.492	63.4028	13.5196	127.654	20.9194	98.3982	223.746	32.0045	264.112	173.995	40.2043	285.725	125.785	35.1128	144.291	-2.86694	0.640491	-2.91485	0.00355859	0.237186	144.291	0.647327	0.6332	0	1	1	144.291	-2.21961	0.60578	-2.01329	0.0440843	1	173.215	-3.04811	1.20516	-1.69945	0.0892348
TraesCS1A02G162500		52.2842	0	80.8137	246.664	23.5355	156.809	0	3.57734	55.2767	101.495	85.3893	3.14344	139.684	38.0239	31.9136	73.2179	133.314	0.977055	29.5426	43.6988	110.685	19.012	2.56594	86.8839	99.8134	68.2105	1.75255	0.918032	0.819747	0.41236	1	68.2105	-1.61937	0.918443	-0.67437	0.500076	1	68.2105	0.133183	0.860946	0	1	1	77.3569	-1.49967	1.25496	-0.398154	0.690517
TraesCS3D02G431900		0	0	0	0	0	0.861587	3.73096	0	0	0	0	0	0	5.06986	0	0	0	0	0	0	1.24365	2.53493	0	0	0.215397	0.451626	2.036	3.89417	0.266039	0.790209	1	0.451626	-1.35033	3.90037	-0.0898185	0.928431	1	0.451626	0.685676	3.66355	0	1	1	0.955422	15.3811	3.98565	3.60822	0.000308309
TraesCS2D02G528500		0	0	0	0	0	1.72317	35.4441	8.34712	0	0	0	0	0	0	0	0	0	0	0	0	11.8147	0	2.78237	0	0.430794	2.19102	0.314107	3.86552	0	1	1	2.19102	-0.296276	3.86369	0	1	1	2.19102	0.0178316	3.64623	0	1	1	3.96447	0.607655	3.97403	0	1
TraesCS5B02G092500		583.698	411.063	572.248	279.658	205.543	192.996	322.728	789.399	347.454	879.62	455.41	1008	209.031	246.733	606.359	200.478	1063.34	590.141	114.477	378.898	352.598	328.898	795.846	780.39	179.245	431.524	-1.88292	0.312856	-2.82213	0.00477065	0.29905	431.524	0.0552867	0.310023	0	1	1	431.524	-1.82763	0.295265	-2.80301	0.00506275	0.646212	330.296	-1.57142	0.596168	-0.958483	0.337819
TraesCS1A02G143900LC		17.1424	7.29698	7.28051	0	0	0.861587	17.722	0	0	3.9339	5.33683	0	0	0	14.7294	1.74328	6.34827	0	0	5.71412	7.68629	3.64849	0	8.07301	0.651218	3.84182	0.376588	2.21426	0	1	1	3.84182	-4.88549	2.11293	-1.83891	0.0659287	1	3.84182	-4.5089	1.99007	-1.76321	0.0778658	1	5.18847	-17.2933	3.88898	-4.18961	2.79433e-05
TraesCS2A02G406900		65.9981	18.2424	35.6745	0	28.2426	0	20.5203	305.266	40.1414	70.0234	0	4.19125	15.8507	18.5895	73.6468	5.22985	31.7414	59.6003	0	44.7941	6.84009	18.416	123.019	52.7715	5.27014	37.1166	-4.48202	1.18281	-2.94385	0.0032416	0.220222	37.1166	0.9872	1.12972	0	1	1	37.1166	-3.49482	1.1266	-2.21446	0.026797	1	21.1083	-3.52647	2.03677	-1.24043	0.214816
TraesCS6D02G192600LC		0	7.29698	0	0	0	5.16952	19.5875	0.596223	22.3739	5.50746	3.55789	1.04781	0	0	0	0	0	0	0	7.45797	7.71514	3.64849	0.548012	1.37686	1.29238	3.06444	-0.689346	2.75811	0	1	1	3.06444	-0.695908	2.74284	0	1	1	3.06444	-1.38525	2.61244	-0.147469	0.882762	1	5.77478	-13.8778	3.4926	-3.68717	0.000226759
TraesCS4D02G330000		0	9.7293	0	4.18963	0	0	0.932739	0	1.97417	0	10.6737	0	0	0	9.81957	0	0	0	7.38564	0.658056	5.26534	4.86465	0	2.45489	1.84641	2.08696	0.214246	3.19687	0	1	1	2.08696	-2.73078	3.15097	-0.549284	0.58281	1	2.08696	-2.51653	2.95631	-0.512981	0.607964	1	3.01382	-1.01659	3.66774	-0.0045241	0.99639
TraesCS4B02G235700		21.428	10.9455	109.208	60.7496	0	13.7854	30.7804	116.263	30.9286	61.3688	30.2421	19.9085	9.90669	13.5196	41.7332	10.4597	304.717	91.8432	3.69282	17.4522	40.5907	12.2325	76.005	129.257	9.46115	71.167	-0.314213	0.903961	0	1	1	71.167	-0.557338	0.901413	0	1	1	71.167	-0.871551	0.851953	0	1	1	80.8789	3.16469	1.20708	1.79332	0.0729217
TraesCS2A02G379200		0	0	0	0	0	3.44635	0	0	0	3.9339	0	0	0	0	0	0	0	0	38.1592	0	0	0	0	0.983475	10.4014	2.11484	1.77318	3.88921	0.198802	0.842417	1	2.11484	-0.932578	3.89265	0	1	1	2.11484	0.840606	3.64353	0	1	1	#N/A	#N/A	#N/A	#N/A	#N/A
TraesCS3D02G434300		35.1419	23.1071	45.1392	67.5577	107.479	226.597	13.0584	14.3093	50.0123	43.2729	33.7999	13.6216	97.0856	116.607	12.2745	95.8806	122.204	7.81644	226.493	64.211	38.1387	69.8569	11.9158	55.7227	161.514	86.7814	2.30679	0.517982	2.52284	0.011641	0.561725	86.7814	-0.30617	0.525154	0	1	1	86.7814	2.00062	0.488542	2.04818	0.0405428	1	104.446	1.637	0.794429	0.801835	0.422649
TraesCS5A02G353500		3.42847	1.21616	0	0	0	0	0	0	0	0	0	0	0	3.37991	0	0	0	0	11.0785	1.14282	0	2.29803	0	0	2.76962	0.888552	0.715485	3.88235	0	1	1	0.888552	1.06694	3.89356	0.017192	0.986283	1	0.888552	1.78242	3.65901	0.213835	0.830676	1	0.876869	0.351512	3.89913	0	1
TraesCS1D02G015900		0	2.43233	0	0	0	0	34.5114	6.55845	94.1021	6.29424	40.0263	9.43032	9.90669	0	29.4587	0	6.34827	8.79349	7.38564	31.3674	24.8459	1.21616	8.26076	10.5253	4.32308	12.0058	-2.89107	1.59177	-1.18803	0.234822	1	12.0058	0.246018	1.54318	0	1	1	12.0058	-2.64505	1.49774	-1.09836	0.272048	1	18.7556	-15.3361	2.50992	-5.71178	1.11803e-08
TraesCS2D02G264000		0	1.21616	0	0	3.13807	1.72317	0	2.98111	2.63223	0	0	0	1.98134	0	0	3.48657	0	0	2.46188	1.92343	0	0.608081	0.993705	0	2.41324	1.17717	0.68813	2.94691	0	1	1	1.17717	2.90095	3.02011	0.62943	0.529068	1	1.17717	3.58908	2.84439	0.910241	0.362695	1	1.36732	-4.29289	3.8785	-0.84901	0.395876
TraesCS5D02G061200		0	2.43233	4.36831	6.28444	0	0	0	6.55845	0	1.57356	0	0	0	0	0	5.22985	0	0	6.1547	0	2.09481	1.21616	2.18615	1.48547	2.84614	1.51767	2.79726	3.65644	0.491532	0.623051	1	1.51767	-4.9395	3.62889	-1.0856	0.277658	1	1.51767	-2.14225	3.40056	-0.3359	0.736946	1	0.950309	-2.07578	4.08044	-0.263643	0.792055
TraesCS4B02G199500LC		22.2851	87.5637	2.18415	16.2348	16.4749	11.2006	20.5203	10.1358	38.8253	88.1193	24.9052	17.8128	22.7854	0	46.643	108.084	20.6319	89.889	6.1547	25.8618	20.5534	43.7819	39.2792	39.3946	37.0561	30.4431	-2.31983	0.948149	-1.39201	0.163919	1	30.4431	0.394709	0.927292	0	1	1	30.4431	-1.92513	0.898498	-1.02964	0.303181	1	24.9665	-6.1278	1.58639	-3.23237	0.00122769
TraesCS2A02G175200LC		5.99983	0	0	0	0	0	0	0	0	3.14712	1.77894	0	0	1.68995	0	0	0	0	2.46188	1.99994	0.592982	0.844976	0	0.78678	0.61547	0.701682	0.13905	3.86581	0	1	1	0.701682	-0.488572	3.85955	0	1	1	0.701682	-0.349522	3.63984	0	1	1	1.03752	-5.25668	3.9294	-1.08329	0.27868
TraesCS4B02G141200		0	0	0	0.523703	0	0	0	1.19245	1.31611	0	0	0	0	0	0	13.9463	0	0	0	0.438704	0.174568	0	0.397482	0	3.48657	2.34312	-0.763253	3.85329	0	1	1	2.34312	7.00956	3.87608	1.55042	0.12104	1	2.34312	6.24631	3.67433	1.42783	0.153342	1	3.81061	-0.242814	3.91761	0	1
TraesCS6B02G275700		0	0	0	0	0	0.861587	0	0	0	7.8678	0	0	0	0	0	5.22985	0	0	25.8498	0	0	0	0	1.96695	7.9853	1.85003	2.14908	3.8805	0.296118	0.76714	1	1.85003	-0.769184	3.8931	0	1	1	1.85003	1.3799	3.64423	0.104247	0.916974	1	#N/A	#N/A	#N/A	#N/A	#N/A
TraesCS1A02G372500		11.9997	0	4.36831	0	0	10.339	0	0	0	0	3.55789	0	0	0	0	0	0	0	0	3.99989	1.18596	0	0	1.09208	2.58476	1.40414	0.334015	3.85736	0	1	1	1.40414	-0.878011	3.85388	0	1	1	1.40414	-0.543996	3.63999	0	1	1	1.7077	-18.6277	3.97109	-4.43901	9.03743e-06
TraesCS7D02G079600		0	46.2142	5.09636	0	0	23.2629	0	0	0	0	0	1.04781	0.990669	0.844976	61.3723	125.516	0	0	14.7713	0	0	23.5296	0.349271	16.6172	41.1353	16.2311	5.43483	1.41982	3.12352	0.00178701	0.139026	16.2311	-2.26139	1.47966	-0.852486	0.393944	1	16.2311	3.17344	1.28179	1.69563	0.0899567	1	12.7605	5.16307	2.93453	1.41865	0.156001
TraesCS5D02G137600		0	58.3758	24.0257	14.14	0	68.0654	59.6953	0	0	0	0	8.38251	3.96268	69.2881	68.737	135.976	6.34827	2.93116	54.1614	0	24.6118	63.8319	3.77122	24.7777	65.5414	30.7597	5.98169	1.17215	4.25003	2.13743e-05	0.00349798	30.7597	-4.13048	1.18291	-2.64642	0.00813477	1	30.7597	1.85121	0.985183	0.864009	0.387583	1	31.3804	8.17491	3.87294	1.85258	0.0639433
TraesCS1D02G535500LC		0	0	0	1.04741	0	6.8927	3.73096	1.19245	0	0	0	0	0	0.844976	0	0	0	0	2.46188	0	1.59279	0.422488	0.397482	0	2.33864	0.752193	1.93334	3.87539	0.240838	0.809681	1	0.752193	-1.18027	3.8795	-0.0464686	0.962937	1	0.752193	0.753067	3.63271	0	1	1	0.610181	1.36658	4.08044	0.0898395	0.928415
TraesCS7D02G057500		305.991	4.86465	113.576	18.8533	214.958	12.0622	20.5203	248.029	136.218	302.91	276.626	211.658	39.6268	5.06986	73.6468	6.97313	96.8111	85.0038	27.0807	219.056	105.333	4.96725	181.564	146.736	21.4357	102.868	-5.13839	0.677761	-6.10597	1.0218e-09	7.73916e-07	102.868	1.62374	0.641892	0.97172	0.33119	1	102.868	-3.51465	0.641494	-3.91999	8.85528e-05	0.0177582	107.936	-7.91131	1.22317	-5.65032	1.60149e-08
TraesCS3B02G388600LC		0	0	0	0	10.9832	0	0	0.596223	0	0	0	8.38251	0	0.844976	0	0	0	0	0	3.66108	0	0.422488	2.99291	0	0	0.974788	-2.14063	3.86935	-0.294787	0.768157	1	0.974788	2.74468	3.87193	0.450596	0.652281	1	0.974788	0.604043	3.69192	0	1	1	1.2924	-1.53981	3.93755	-0.137093	0.890957
TraesCS6D02G246200LC		0	4.86465	0	0	0	0	0	1.19245	0	0	3.55789	2.09563	3.96268	0	0	0	0	0	0	0	1.18596	2.43233	1.09602	0	0.990669	0.735833	-0.108677	3.87471	0	1	1	0.735833	0.0619645	3.87385	0	1	1	0.735833	-0.0467127	3.66527	0	1	1	0.924404	-0.660399	4.08044	0	1
TraesCS7B02G216700LC		0	4.86465	0	0	0	0	0	2.38489	0.658056	0	0	0	0	0	0	12.203	0	0	0	0.219352	0	2.43233	0.794964	0	3.05075	0.939501	-0.443879	3.88154	0	1	1	0.939501	1.50886	3.89036	0.1308	0.895933	1	0.939501	1.06498	3.68155	0.0176505	0.985918	1	0.605726	-0.505784	4.07285	0	1
TraesCS7D02G174100		0	0	5.09636	34.5644	0	0	0	0	23.69	0	0	2.09563	0.990669	0	0	0	1.58707	0.977055	1.23094	7.89668	11.5215	0	1.02423	1.67086	0.555402	3.28517	-1.60317	2.67244	-0.2257	0.821435	1	3.28517	-0.0563885	2.65399	0	1	1	3.28517	-1.65956	2.53049	-0.260644	0.794367	1	6.36527	-26.5597	3.96463	-6.44694	1.14132e-10
TraesCS3D02G324100LC		0.857119	0	7.28051	0	0	0	0	1.19245	4.60639	0	0	3.14344	0	1.68995	0	0	0	0	0	1.82117	0	0.844976	1.4453	1.82013	0	0.876924	-1.89869	3.85212	-0.233297	0.815531	1	0.876924	1.65534	3.85066	0.170188	0.864862	1	0.876924	-0.243348	3.66411	0	1	1	0.784305	-1.16057	3.95821	-0.0405673	0.967641
TraesCS3D02G109400		0	20.6748	5.82441	0	0	5.16952	7.46191	4.17356	0	0	0	0	15.8507	14.3646	0	6.97313	0	0	1.23094	0	2.4873	17.5197	1.39119	1.4561	7.30608	3.98018	4.03732	2.03304	1.49398	0.135182	1	3.98018	-2.03165	2.0637	-0.499901	0.617145	1	3.98018	2.00567	1.87504	0.536348	0.591718	1	5.00461	17.8582	3.56964	4.72266	2.32778e-06
TraesCS3D02G504900		0	1.21616	0	0	0	0	0	0	0	6.29424	0	0	0	0	0	1.74328	0	0	7.38564	0	0	0.608081	0	1.57356	2.28223	2.02865	2.46257	3.86637	0.378279	0.705223	1	2.02865	-0.905269	3.87363	0	1	1	2.02865	1.5573	3.63711	0.153226	0.87822	1	3.07595	3.50773	3.93837	0.636743	0.524292
TraesCS1B02G375900LC		4.28559	23.1071	21.1135	62.3207	0	30.1555	15.8566	0	0	9.44136	15.121	0	16.8414	9.29474	7.36468	17.4328	22.2189	0.977055	66.4708	1.42853	31.0994	16.2009	0.325685	15.0346	32.7251	16.7636	5.63048	1.15062	4.02434	5.71361e-05	0.00800656	16.7636	-5.08603	1.15391	-3.54103	0.000398574	0.118597	16.7636	0.544449	0.865463	0	1	1	18.3426	4.97035	2.01246	1.97288	0.0485088
TraesCS6D02G279000		0.857119	0	0	12.0452	0	0	0	0	10.5289	0	0	0	0	0	0	0	0	0	0	3.79534	4.01506	0	0	0	0	1.09837	-0.740034	3.87318	0	1	1	1.09837	-0.123524	3.86957	0	1	1	1.09837	-0.863559	3.65687	0	1	1	2.56225	-19.1479	3.96622	-4.57562	4.74806e-06
TraesCS4A02G173000LC		0	0	0	2.61852	0	0	11.1929	4.76978	1.31611	0	0	0	0	0	0	0	0	0	0	0.438704	4.6038	0	1.58993	0	0	0.934214	-20.4947	3.8801	-5.02427	5.05344e-07	0.000159699	0.934214	-0.550026	3.83819	0	1	1	0.934214	-21.0447	3.66117	-5.47496	4.37619e-08	1.39257e-05	1.64281	-1.20867	4.04157	-0.0516314	0.958822
TraesCS4D02G117200		61.7125	15.8101	28.394	20.9481	49.4246	17.2317	22.3857	95.9919	21.7159	61.3688	62.2631	54.4863	48.5428	0	22.094	1.74328	33.3284	9.77055	11.0785	44.2843	35.199	7.90506	53.4162	36.2963	19.6491	29.9358	-3.02199	0.826169	-2.44742	0.0143881	0.643638	29.9358	0.560117	0.796012	0	1	1	29.9358	-2.46187	0.7834	-1.86606	0.0620334	1	28.0846	-6.17489	1.56008	-3.31707	0.000909681
TraesCS7B02G130000LC		0	19.4586	0	0	0	0	14.9238	5.366	30.9286	0	3.55789	0	8.91602	0	0	1.74328	1.58707	3.90822	0	10.3095	6.16057	9.7293	3.09141	0.396767	2.66483	4.25951	-1.76413	2.33539	-0.327195	0.743521	1	4.25951	1.27661	2.32418	0.119014	0.905264	1	4.25951	-0.487518	2.23982	0	1	1	7.54347	-13.5807	3.2267	-3.89895	9.66126e-05
TraesCS6B02G041100		0	0	0	0	0	0	6.52918	0	0	0	0	0	0	0	24.5489	15.6895	0	0.977055	0	0	2.17639	0	0.325685	6.13723	3.92239	2.79037	1.59496	3.71817	0.160013	0.872871	1	2.79037	-1.80775	3.71325	-0.217533	0.827793	1	2.79037	-0.212797	3.49827	0	1	1	2.03098	17.3372	3.97211	4.11299	3.90567e-05
TraesCS4D02G425500LC		0	1.21616	0	1.57111	0	0	1.86548	2.38489	3.29028	0	0	0	3.96268	0	0	0	0	0	0	1.09676	1.14553	0.608081	0.794964	0	0.990669	0.672565	-0.335292	3.87905	0	1	1	0.672565	-0.719146	3.86129	0	1	1	0.672565	-1.05444	3.65162	-0.014908	0.988106	1	0.868298	-15.3447	4.03212	-3.55761	0.000374243
TraesCS3D02G092900		0	0	12.3769	0	0	0	0	13.1169	36.1931	2.36034	0	4.19125	0	0	0	0	3.17414	51.7839	0	12.0644	0	0	23.0307	4.47784	0	5.83435	-4.52789	2.07268	-1.70209	0.0887377	1	5.83435	2.93392	2.03729	0.949258	0.34249	1	5.83435	-1.59398	2.02606	-0.293169	0.769393	1	4.10293	-2.52817	3.9135	-0.390487	0.696176
TraesCS4D02G261600		0	2.43233	0	0	0	0	0	0	0	14.162	0	0	0.990669	5.06986	0	1.74328	0	0	7.38564	0	0	3.75109	0	3.54051	2.5299	1.47963	2.44291	3.87745	0.372128	0.709798	1	1.47963	-0.837241	3.88956	0	1	1	1.47963	1.60567	3.64514	0.166157	0.868033	1	0.817693	2.44602	4.02709	0.359073	0.71954
TraesCS5D02G414000		0	66.889	21.1135	16.2348	0	17.2317	0	45.3129	12.5031	110.936	17.7894	24.0997	312.061	32.1091	44.1881	221.397	160.294	0	651.168	4.16769	11.3414	49.499	23.1375	84.1328	300.464	112.685	4.0193	1.37557	2.19495	0.0281675	0.999396	112.685	-2.78459	1.377	-1.296	0.194975	1	112.685	1.23471	1.26537	0.18549	0.852845	1	88.3814	7.15276	3.67727	1.67319	0.0942905
TraesCS1A02G255600		0	1.21616	0	0	17.2594	0	0	10.1358	0	0	0	0	0	8.44976	0	0	0	0	8.61659	5.75312	0	4.83296	3.3786	0	2.15415	2.13563	-7.44609	3.86288	-1.66873	0.0951715	1	2.13563	29.7092	3.87526	7.40835	1.27885e-13	5.86007e-10	2.13563	22.2631	3.67648	5.78355	7.31384e-09	2.68114e-06	2.9383	-0.139889	3.85231	0	1
TraesCS5B02G054700		0	0	0	0	0	12.0622	5.59644	13.1169	0	3.9339	0	0	0.990669	16.8995	0	0	9.52241	0	20.926	0	1.86548	8.44976	4.3723	3.36408	8.49472	3.86782	2.82609	2.54987	0.716153	0.473897	1	3.86782	-0.947365	2.56322	0	1	1	3.86782	1.87873	2.37502	0.369988	0.711392	1	2.44333	15.6838	3.97047	3.69825	0.000217092
TraesCS7B02G333200LC		5.14271	0	0	0	12.5523	0	5.59644	0	0	0	2.66842	0	0	0	0	0	0	0	0	5.89833	2.75495	0	0	0	0	1.2162	-22.1612	3.88141	-5.45192	4.98281e-08	2.14392e-05	1.2162	1.13006	3.84954	0.0337868	0.973047	1	1.2162	-21.0311	3.67036	-5.45753	4.82794e-08	1.51915e-05	2.83625	-4.55643	3.92404	-0.906318	0.364768
TraesCS4B02G282700LC		0	1.21616	0	0	0	0	0.932739	0	0.658056	15.7356	0.889472	0	0	0	0	0	0	12.7017	0	0.219352	0.607404	0.608081	4.2339	3.9339	0	1.49971	-1.11536	3.87039	-0.0298064	0.976221	1	1.49971	-0.752407	3.85545	0	1	1	1.49971	-1.86777	3.65007	-0.23774	0.812082	1	0.404572	-0.469447	4.06674	0	1
TraesCS1D02G385400		0	13.3778	0	0	0	0	0	0	0	3.14712	0	0	0	0	0	6.97313	0	0	4.92376	0	0	6.6889	0	0.78678	2.97422	1.32708	1.70691	3.88812	0.181814	0.855729	1	1.32708	-0.672066	3.8984	0	1	1	1.32708	1.03485	3.66092	0.00951876	0.992405	1	1.46673	0.404889	4.08044	0	1
TraesCS2D02G158600		0	0	0	0	0	9.47746	37.3096	0	0	0	0	0	0	0	0	0	9.52241	0	0	0	12.4365	0	0	2.3806	2.36936	2.63666	1.30918	3.87026	0.0798859	0.936328	1	2.63666	-1.87746	3.86905	-0.226789	0.820588	1	2.63666	-0.568279	3.6337	0	1	1	4.04407	0	4.00484	0	1
TraesCS5B02G307000		8.57119	0	3.64026	1.57111	0	0	16.7893	4.17356	0	8.65458	22.2368	22.0041	15.8507	0	29.4587	10.4597	17.4577	0	0	2.85706	13.5324	0	8.72588	14.8028	6.5776	7.51316	-0.925168	1.62639	0	1	1	7.51316	-3.79306	1.53794	-1.81611	0.0693542	1	7.51316	-4.71823	1.49332	-2.48991	0.0127775	1	5.37525	-17.3639	3.65434	-4.47794	7.53651e-06
TraesCS1B02G461400		0	0	5.09636	0	22.751	15.5086	0	0	0	0	0	0	0	2.53493	0	0	0	0	0	7.58366	0	1.26746	0	1.27409	3.87714	2.1372	1.03291	3.85714	0.00853146	0.993193	1	2.1372	0.227303	3.86515	0	1	1	2.1372	1.26021	3.64614	0.071366	0.943106	1	2.76239	-1.21742	3.87287	-0.0561379	0.955232
TraesCS4D02G275700		0	10.9455	0	0.523703	0	0.861587	13.0584	2.38489	0	0	0	6.28688	3.96268	4.22488	0	13.9463	0	0	39.3901	0	4.52735	7.58517	2.89059	0	14.5402	4.46121	2.23111	2.0809	0.591623	0.554103	1	4.46121	0.42698	2.13907	0	1	1	4.46121	2.65809	1.9672	0.842865	0.399304	1	3.13163	15.5116	4.03213	3.59899	0.000319455
TraesCS6A02G189600LC		0	0	0	0	0	0	9.32739	0	12.5031	0	2.66842	0	0	0	7.36468	0	0	0	0	4.16769	3.9986	0	0	1.84117	0	1.49888	-23.8922	3.90764	-5.85831	4.67594e-09	2.69517e-06	1.49888	-6.99305	3.87206	-1.54777	0.121679	1	1.49888	-30.8852	3.66644	-8.15101	3.60902e-16	6.01367e-13	2.67932	-2.9104	3.95048	-0.483586	0.62868
TraesCS6A02G195400LC		0	0	0	2.61852	26.6736	0	0	0	0	0	1.77894	0	0	0	0	3.48657	0	0	0	8.89119	1.46582	0	0	0	0.871642	1.61828	0.327613	3.88477	0	1	1	1.61828	-1.26552	3.86816	-0.0686433	0.945274	1	1.61828	-0.93791	3.65405	0	1	1	3.39603	-18.7247	4.02061	-4.40845	1.04115e-05
TraesCS3D02G450100		0	0	0	2.09481	0	0	0.932739	0.596223	0	2.36034	0	0	5.94401	4.22488	4.90979	5.22985	1.58707	0	29.5426	0	1.00918	2.11244	0.198741	2.2143	10.1791	2.67353	3.09319	2.15686	0.970483	0.331806	1	2.67353	-2.34018	2.17139	-0.617199	0.537104	1	2.67353	0.753016	1.95464	0	1	1	0.788158	15.6894	4.03211	3.64311	0.000269363
TraesCS1D02G047100LC		0	0	0	0	0	6.8927	7.46191	0	5.92251	0	0	0	0	0	0	0	0	3.90822	0	1.97417	2.4873	0	1.30274	0	1.72317	1.13353	-0.355245	3.85132	0	1	1	1.13353	0.152402	3.84959	0	1	1	1.13353	-0.202843	3.64017	0	1	1	1.46014	-17.9167	3.97578	-4.25493	2.09114e-05
TraesCS4B02G289900LC		11.9997	18.2424	0	0	0	0	0	0	0	3.14712	0	0	0	0	0	10.4597	0	0	0	3.99989	0	9.12122	0	0.78678	2.61492	2.04652	0.137355	3.8565	0	1	1	2.04652	-0.111431	3.85576	0	1	1	2.04652	0.0259236	3.64581	0	1	1	3.31674	-2.56117	3.96449	-0.393788	0.693738
TraesCS5D02G247100		0	0	0	0	0	2.58476	5.59644	5.96223	0	0	0	0	0	0.844976	0	0	0	0	0	0	1.86548	0.422488	1.98741	0	0.64619	0.701582	1.05075	3.86847	0.013118	0.989534	1	0.701582	-0.39065	3.87181	0	1	1	0.701582	0.660096	3.64786	0	1	1	0.698446	1.70167	4.04782	0.173346	0.86238
TraesCS1D02G147900		2.57136	60.8081	0.728051	223.098	0	0	73.6864	0	18.4256	0	24.9052	0	23.7761	71.823	0	15.6895	17.4577	0	201.874	6.99898	107.23	66.3156	0	4.54645	60.335	39.7728	5.12299	1.15236	3.57787	0.000346406	0.0364486	39.7728	-3.5207	1.17158	-2.15153	0.0314343	1	39.7728	1.60229	1.00625	0.598553	0.549471	1	64.6788	3.81179	1.23303	2.28039	0.0225846
TraesCS6B02G237800		3.42847	19.4586	0	0.523703	14.1213	7.75428	26.1167	15.5018	23.69	0	12.4526	0	5.94401	17.7445	0	0	0	0	0	13.7466	13.031	18.6016	5.16726	0	3.42457	9.58288	1.28044	1.33013	0.210834	0.833017	1	9.58288	0.870667	1.35106	0	1	1	9.58288	2.1511	1.29131	0.891422	0.372703	1	19.1267	1.51643	1.40541	0.367461	0.713275
TraesCS7D02G514300		809.12	15.8101	1234.05	89.5532	34.5187	64.619	37.3096	1107.19	417.208	3219.5	497.215	987.04	75.2908	22.8144	611.269	12.203	698.31	504.16	87.3968	420.282	208.026	19.3122	866.129	1440.78	59.8774	490.929	-4.58287	0.517683	-6.92097	4.48564e-12	6.4233e-09	490.929	0.318799	0.495215	0	1	1	490.929	-4.26407	0.488057	-6.68789	2.26404e-11	1.32159e-08	212.177	-4.99905	0.891134	-4.4876	7.20312e-06
TraesCS3A02G146500		0	0	5.82441	14.6637	0	6.03111	0	5.366	0	1.57356	0	2.09563	2.97201	0.844976	0	0	23.806	0	6.1547	0	4.8879	0.422488	2.48721	7.801	3.78946	3.48582	1.37494	2.01204	0.186347	0.852172	1	3.48582	-1.25403	2.01458	-0.126094	0.899658	1	3.48582	0.120913	1.86499	0	1	1	2.30002	20.914	3.95506	5.03505	4.77718e-07
TraesCS6D02G047200		43.7131	1.21616	90.2783	45.5622	0.784517	0	14.9238	60.8147	9.87085	25.177	74.7157	98.4945	1.98134	4.22488	24.5489	6.97313	15.8707	68.3938	0	18.1228	45.0672	2.72052	75.901	38.9687	2.23862	27.4118	-4.54662	0.917817	-3.86419	0.00011146	0.0139167	27.4118	-0.53481	0.799463	0	1	1	27.4118	-5.08143	0.888458	-4.59383	4.35184e-06	0.00100461	21.3461	-3.44663	1.60912	-1.52048	0.128391
TraesCS6A02G176800LC		0	1.21616	0	0	0	0	4.6637	0	0.658056	0	0	11.5259	3.96268	0	0	0	0	0	0	0.219352	1.55457	0.608081	3.84198	0	0.990669	1.03413	-0.771737	3.85415	0	1	1	1.03413	0.980961	3.85671	0	1	1	1.03413	0.209224	3.65439	0	1	1	0.711217	-0.943803	4.04469	0	1
TraesCS1B02G299300		0	18.2424	52.4197	15.7111	7.84517	205.058	13.9911	2.38489	1.97417	6.29424	0	0	31.7014	10.1397	0	120.287	46.025	0	406.21	3.27311	9.90073	14.1911	0.794964	26.1847	190.814	50.6471	4.9541	1.08652	3.63923	0.00027345	0.0297632	50.6471	-2.31525	1.10094	-1.19465	0.232223	1	50.6471	2.63886	0.965095	1.69813	0.0894835	1	23.9545	3.22849	1.90501	1.1698	0.24208
TraesCS2B02G382700		269.992	100.942	149.979	56.5599	94.142	93.913	117.525	247.432	317.183	217.938	120.079	121.546	144.638	65.9082	149.749	36.6089	95.2241	27.3575	64.0089	227.106	98.0546	83.4248	132.112	153.222	84.7921	116.61	-2.08274	0.685269	-1.58001	0.114104	1	116.61	0.544861	0.680947	0	1	1	116.61	-1.53787	0.64735	-0.830887	0.406038	1	125.485	-4.58572	1.07227	-3.34403	0.000825709
TraesCS2B02G513500LC		0	4.86465	1.4561	0	0	0	3.73096	0	21.0578	0	0.889472	12.5738	0	0	2.45489	0	0	0	0	7.01927	1.54014	2.43233	4.19125	0.977749	0	2.21451	-2.22385	3.12004	-0.392254	0.694871	1	2.21451	0.383406	3.09065	0	1	1	2.21451	-1.84044	2.95689	-0.284232	0.776232	1	3.35135	-14.8419	3.982	-3.47612	0.000508727
TraesCS5A02G512800		0	0	0	0	0	0	19.5875	0	0	0	0	0	20.804	0	0	0	1.58707	0	0	0	6.52918	0	0	0.396767	5.20101	1.97694	1.14162	3.87096	0.0365864	0.970815	1	1.97694	-1.626	3.86984	-0.161764	0.871491	1	1.97694	-0.484378	3.65263	0	1	1	2.12314	0	4.02286	0	1
TraesCS2D02G536400		0	0	2.18415	1.57111	0	0	0	0	0	0	0	0	0	4.22488	0	0	0	0	0	0	0.523703	2.11244	0	0.546038	0	0.370771	1.4707	3.90313	0.120595	0.904012	1	0.370771	-1.99021	3.89028	-0.254534	0.799083	1	0.370771	-0.519514	3.661	0	1	1	0.630087	15.6039	3.99678	3.65393	0.00025826
TraesCS4B02G014300		892.261	4094.82	2107.71	3568.51	501.306	1817.09	1385.12	222.391	565.27	670.336	979.309	799.482	1037.23	3085.01	1696.33	4895.14	1979.07	323.405	2501.27	652.946	1977.65	3589.91	448.426	1613.36	2562.68	2264.35	2.69388	0.36654	4.62126	3.81408e-06	0.000850474	2264.35	-1.71607	0.366658	-1.95298	0.0508225	1	2264.35	0.977805	0.345109	0	1	1	3332.96	3.10084	0.658253	3.19154	0.00141519
TraesCS3A02G090100LC		0	0	0.728051	0	0	0	2.79822	2.98111	6.58056	0.78678	0	0	7.92535	0	0	0	0	0	0	2.19352	0.932739	0	0.993705	0.378708	1.98134	1.02782	-0.32868	3.86647	0	1	1	1.02782	-0.495164	3.85632	0	1	1	1.02782	-0.823845	3.64964	0	1	1	1.027	-22.3602	3.97933	-5.3678	7.97034e-08
TraesCS3D02G568100LC		0	0	4.36831	0	0	0	41.0405	17.8867	7.23862	0	0	0	1.98134	0	2.45489	0	0	0	1.23094	2.41287	13.6802	0	5.96223	1.7058	0.80307	3.57964	-3.38774	2.98382	-0.800229	0.423578	1	3.57964	-3.7083	2.92557	-0.925735	0.354584	1	3.57964	-7.09605	2.79001	-2.18495	0.0288922	1	5.24454	-18.7726	3.96958	-4.47721	7.56247e-06
TraesCS3B02G361900		0	0	5.09636	0	0	0	0	2.38489	0	0	0	0	0	11.8297	2.45489	0	0	0	0	0	0	5.91483	0.794964	1.88781	0	1.01252	0.589582	3.8658	0	1	1	1.01252	-1.1443	3.86065	-0.0373777	0.970184	1	1.01252	-0.55472	3.64289	0	1	1	1.2857	2.99864	3.97854	0.502354	0.615419
TraesCS3D02G290100		0	1.21616	0	0	54.1317	0.861587	0	1.19245	0.658056	4.72068	1.77894	1.04781	12.8787	0	0	0	3.17414	0	14.7713	18.2632	0.592982	0.608081	0.746753	1.9737	7.12789	4.51607	-0.430444	1.93161	0	1	1	4.51607	1.2045	1.94124	0.105343	0.916103	1	4.51607	0.774053	1.82676	0	1	1	6.31831	-17.0035	3.48224	-4.59577	4.31159e-06
TraesCS7A02G481600LC		0	1.21616	0	0	0	0	5.59644	0	1.31611	0	0	12.5738	0	0	0	0	0	1.95411	0	0.438704	1.86548	0.608081	4.84262	0	0	1.06283	-2.61565	3.86415	-0.418111	0.675866	1	1.06283	1.97346	3.86116	0.252115	0.800952	1	1.06283	-0.642189	3.68273	0	1	1	0.884689	-14.3998	4.01126	-3.34054	0.000836159
TraesCS2D02G377500LC		3.42847	0	0	0	0	0	5.59644	0	7.23862	0	0	0	0	0	2.45489	0	0	0	0	3.5557	1.86548	0	0	0.613723	0	0.880062	-2.23203	3.87167	-0.318216	0.750321	1	0.880062	0.586052	3.84593	0	1	1	0.880062	-1.64598	3.66861	-0.176082	0.860229	1	1.77886	-21.9276	3.92192	-5.33607	9.49853e-08
TraesCS6B02G624400LC		0	1.21616	0	0	0	0	0.932739	0	0.658056	0	0	0	4.95334	1.68995	0	0	0	5.86233	0	0.219352	0.310913	1.45306	1.95411	0	1.23834	0.718905	0.61314	3.8649	0	1	1	0.718905	0.5575	3.87694	0	1	1	0.718905	1.17064	3.65861	0.0466407	0.9628	1	0.490482	0.845013	4.023	0	1
TraesCS7B02G251200		17.9995	53.5112	8.73661	0	0	0	0	0	0	0	0	4.19125	2.97201	7.60479	9.81957	26.1492	0	0	19.6951	5.99983	0	30.558	1.39708	4.63905	12.2041	7.02847	2.99116	2.15587	0.923599	0.355695	1	7.02847	-0.19836	2.19722	0	1	1	7.02847	2.7928	2.02924	0.883482	0.376976	1	8.66842	-0.270116	3.41167	0	1
TraesCS1B02G033100		0	0	0	2.09481	0	0	0	0	0	0	0.889472	0	1.98134	0	0	1.74328	0	5.86233	0	0	0.994762	0	1.95411	0	0.931155	0.6396	1.49919	3.88455	0.128507	0.897748	1	0.6396	-1.10282	3.88406	-0.0264715	0.978881	1	0.6396	0.396375	3.65226	0	1	1	0.445935	1.26161	4.0634	0.0643818	0.948666
TraesCS3D02G370300LC		0	4.86465	2.9122	0	0	0	0	4.17356	0	0	8.00525	0	0	0	0	0	0	0	0	0	2.66842	2.43233	1.39119	0.728051	0	0.933773	-0.589603	3.8878	0	1	1	0.933773	-1.30766	3.86508	-0.0796008	0.936555	1	0.933773	-1.89727	3.65666	-0.245379	0.806163	1	1.41321	0.430033	4.04169	0	1
TraesCS2D02G308200LC		5.14271	1.21616	0.728051	0	0	0	40.1078	0	0.658056	0	0	12.5738	6.93468	0	4.90979	5.22985	0	0	0	1.93359	13.3693	0.608081	4.19125	1.40946	3.04113	3.63513	-1.09388	2.47784	-0.0378886	0.969777	1	3.63513	0.377648	2.46379	0	1	1	3.63513	-0.716233	2.3567	0	1	1	5.11736	-22.1177	3.76714	-5.60578	2.07322e-08
TraesCS7D02G531000		0	507.14	102.655	145.066	174.947	576.402	507.41	79.2976	28.2964	14.162	45.3631	32.4822	259.555	548.39	83.4664	803.654	49.1991	38.1051	909.665	67.7479	232.613	527.765	49.9617	62.3707	637.319	323.463	3.90607	0.604389	4.80828	1.52233e-06	0.00039814	323.463	-1.02259	0.606896	-0.0372272	0.970304	1	323.463	2.88348	0.567885	3.31666	0.000911005	0.159028	434.734	4.59349	0.959957	3.74339	0.000181553
TraesCS4A02G377300		1735.67	193.37	1327.24	349.31	600.155	318.787	120.323	3315.59	412.601	3620.76	527.457	1277.28	247.667	527.265	896.036	212.681	1685.47	2831.5	182.179	916.141	332.363	360.318	2474.79	1882.37	240.329	953.374	-3.3565	0.496924	-4.74218	2.11435e-06	0.000522176	953.374	1.09801	0.494507	0.198192	0.842895	1	953.374	-2.25849	0.468848	-2.68422	0.00726987	0.838009	495.022	-3.36789	0.882243	-2.68394	0.00727599
TraesCS5D02G112500		0	32.8364	8.73661	0	0	3.44635	23.3185	0	0	0	0	0	0	6.75981	0	19.1761	0	0	0	0	7.77283	19.7981	0	2.18415	5.65562	4.40832	3.93741	2.90711	1.01043	0.312292	1	4.40832	-3.34498	2.91066	-0.805653	0.420443	1	4.40832	0.592431	2.69604	0	1	1	6.86239	16.0296	3.80105	3.95407	7.68338e-05
TraesCS7B02G112800		0	0	0	0	0	0	5.59644	0	0	0	0	0	7.92535	0	12.2745	0	0	0	0	0	1.86548	0	0	3.06862	1.98134	1.20617	12.7583	3.91075	3.00666	0.00264139	0.189712	1.20617	-19.0636	3.88675	-4.64748	3.36017e-06	0.00163801	1.20617	-6.30529	3.65495	-1.45154	0.146631	1	0.60661	0	4.0787	0	1
TraesCS2A02G066800		0	3.64849	6.55246	5.23703	0	3.44635	0	0	0	0.78678	0	0	6.93468	0	0	8.71642	17.4577	2.93116	0	0	1.74568	1.82424	0.977055	6.19925	4.77436	3.1184	3.86075	2.26322	1.26402	0.206224	1	3.1184	-2.58015	2.28309	-0.692112	0.488867	1	3.1184	1.28059	2.04965	0.136898	0.891112	1	2.1958	16.6375	3.97538	3.93359	8.36869e-05
TraesCS2A02G333300LC		0	0	2.18415	0	0	0	3.73096	7.7509	2.63223	5.50746	0	8.38251	0.990669	0	7.36468	6.97313	0	0	2.46188	0.877408	1.24365	0	5.3778	3.76407	2.60642	2.24043	-1.34109	2.25691	-0.15113	0.879874	1	2.24043	-0.187269	2.21103	0	1	1	2.24043	-1.52836	2.12499	-0.248639	0.80364	1	0.693885	-22.7283	3.99301	-5.44158	5.28102e-08
TraesCS2A02G254700		0	23.1071	0	0	0	0	23.3185	29.8111	0	9.44136	0	0	0	33.7991	9.81957	34.8657	25.3931	0	4.92376	0	7.77283	28.4531	9.93705	11.1635	9.94736	9.08166	1.68333	2.13402	0.32021	0.74881	1	9.08166	-1.35821	2.13552	-0.167736	0.866791	1	9.08166	0.325129	1.99829	0	1	1	8.73442	17.2873	3.61728	4.50264	6.71152e-06
TraesCS7A02G564900		6.85695	1006.98	246.081	558.791	246.338	676.346	721.007	94.2032	63.1734	71.597	106.737	12.5738	429.95	953.978	235.67	929.17	93.637	44.9445	1142.31	105.456	462.178	980.481	50.5738	161.746	794.445	473.224	3.94753	0.554293	5.31764	1.05119e-07	4.06488e-05	473.224	-1.90506	0.555309	-1.62984	0.103136	1	473.224	2.04247	0.520064	2.00451	0.0450159	1	672.107	3.93673	0.87025	3.37458	0.000739293
TraesCS6A02G150200		5.14271	0	0	0	0	12.9238	0	0	0	0	0	12.5738	0	0.844976	2.45489	19.1761	0	0	1.23094	1.71424	0	0.422488	4.19125	0.613723	8.33272	6.8674	2.56948	2.14314	0.732324	0.463971	1	6.8674	1.77457	2.21537	0.349633	0.726614	1	6.8674	4.34404	2.05889	1.6242	0.104333	1	10.8326	5.85783	3.24451	1.49725	0.134329
TraesCS1D02G247900		44.5702	0	0	4.18963	0	0	25.184	0	0	6.29424	5.33683	0	0	0	2.45489	0	1.58707	0	0	14.8567	11.5701	0	0	2.58405	0	4.1814	-0.59134	2.71078	0	1	1	4.1814	-3.88656	2.63493	-1.09549	0.2733	1	4.1814	-4.4779	2.49197	-1.39564	0.162823	1	8.66249	-19.4837	3.27946	-5.63619	1.73853e-08
TraesCS7D02G374700		11.9997	51.0788	0.728051	0	14.9058	0	106.332	14.3093	87.5215	34.6183	42.6947	66.0123	16.8414	0	2.45489	29.6358	0	0	13.5403	38.1423	49.6756	25.5394	26.7739	9.45031	15.0044	23.1325	-2.29338	1.37576	-0.940123	0.347155	1	23.1325	0.822684	1.35455	0	1	1	23.1325	-1.4707	1.29896	-0.362365	0.717079	1	34.3895	-7.47202	1.95421	-3.31184	0.000926853
TraesCS1B02G297400		0.857119	0	0	0	0	41.3562	6.52918	0	11.187	0.78678	0	0	0	0	0	33.1224	0	0	0	4.01469	2.17639	0	0	0.196695	18.6196	4.36776	2.14973	3.19144	0.360255	0.718657	1	4.36776	0.0826147	3.2195	0	1	1	4.36776	2.23235	3.02673	0.407154	0.683895	1	2.03204	-21.5594	3.9472	-5.2086	1.90272e-07
TraesCS2B02G830600LC		0.857119	0	0.728051	0	0.784517	0	4.6637	1.19245	2.63223	0.78678	0	1.04781	0.990669	0	0	0	0	0.977055	0	1.42462	1.55457	0	1.07244	0.378708	0.247667	0.688655	-2.30111	3.05499	-0.425897	0.670183	1	0.688655	1.30785	3.03381	0.101474	0.919174	1	0.688655	-0.993258	2.92625	0	1	1	0.974788	-20.2	3.9606	-4.84776	1.24863e-06
TraesCS5D02G236500LC		0	1.21616	0	0	0	1.72317	1.86548	3.57734	3.94834	0	0	0	0.990669	0	0	0	0	0.977055	0	1.31611	0.621826	0.608081	1.51813	0	0.678461	0.671936	-1.10457	3.85671	-0.0271133	0.978369	1	0.671936	1.41295	3.85993	0.106985	0.914801	1	0.671936	0.308385	3.66697	0	1	1	0.76976	-15.3107	3.99026	-3.58641	0.000335267
TraesCS7D02G332700		2.57136	7.29698	0	0	0	0	5.59644	1.19245	3.94834	0	0	0	0	0	0	0	0	0	1.23094	2.17323	1.86548	3.64849	0.397482	0	0.307735	1.02548	-2.34998	3.85971	-0.349762	0.726517	1	1.02548	2.1635	3.85791	0.301589	0.762966	1	1.02548	-0.186481	3.68017	0	1	1	2.123	-20.325	3.92927	-4.91821	8.73383e-07
TraesCS2B02G100800		479.986	418.36	1427.71	2635.8	753.921	2690.74	503.679	194.369	631.076	1049.56	1141.19	606.684	3475.27	576.274	1482.76	1525.37	1879.09	259.897	3226.3	621.661	1426.89	497.317	353.65	1459.78	2729.42	1349.68	2.04158	0.473569	2.19943	0.0278471	0.994379	1349.68	-1.48362	0.473638	-1.02108	0.307218	1	1349.68	0.557963	0.446158	0	1	1	1216.13	0.980949	0.778756	0	1
TraesCS6B02G119800LC		0	0	0	6.80814	0	0	0	0	6.58056	0	0	0	0	0	0	0	4.7612	0	0	2.19352	2.26938	0	0	1.1903	0	0.84977	-1.05654	3.88548	-0.014552	0.98839	1	0.84977	-0.692907	3.87233	0	1	1	0.84977	-1.74945	3.65773	-0.204895	0.837654	1	1.46429	-17.6956	3.97541	-4.19971	2.67256e-05
TraesCS6D02G139800		0	0	0	1.04741	0	1.72317	0	0	0	0	0	0	7.92535	6.75981	0	0	3.17414	0	1.23094	0	0.349135	3.37991	0	0.793534	2.71987	1.02196	3.4065	3.87373	0.621236	0.534444	1	1.02196	-1.26963	3.90421	-0.0690626	0.94494	1	1.02196	2.13687	3.6277	0.313385	0.753988	1	0.848625	16.0798	3.99145	3.77802	0.000158081
TraesCS5B02G768900LC		0	0	1.4561	0	0	0	0	0	0	0	4.44736	1.04781	0	0	2.45489	0	0	0	0	0	1.48245	0	0.349271	0.977749	0	0.542118	0.926709	3.91158	0	1	1	0.542118	-2.13307	3.88797	-0.29143	0.770723	1	0.542118	-1.20636	3.65865	-0.0564035	0.95502	1	0.729403	15.5299	4.00568	3.62732	0.000286382
TraesCS5D02G136300	TaCEN-D5	0	128.913	34.2184	35.6118	32.9497	99.0825	49.4352	42.3318	0	0	8.89472	0	5.94401	155.476	24.5489	362.603	0	0	542.845	10.9832	31.3139	142.194	14.1106	14.6918	252.619	106.185	6.8875	1.70111	3.46097	0.000538226	0.052699	106.185	-3.83141	1.70461	-1.66103	0.0967067	1	106.185	3.05609	1.55363	1.32341	0.185699	1	127.581	6.16888	1.35974	3.80136	0.000143902
TraesCS2A02G584000LC		0	1.21616	0	0	0	0	17.722	0	2.63223	0	0	3.14344	3.96268	0	0	0	0	0	0	0.877408	5.90735	0.608081	1.04781	0	0.990669	1.34996	-1.15398	3.85338	-0.0399597	0.968125	1	1.34996	1.22162	3.8525	0.0575265	0.954126	1	1.34996	0.0676408	3.6599	0	1	1	2.34375	-14.7704	3.98429	-3.45617	0.000547901
TraesCS3B02G060200		3.42847	0	0	0	0	0	0	2.38489	7.23862	0	0	0	0	3.37991	0	6.97313	0	0	0	3.5557	0	1.68995	0.794964	0	1.74328	1.097	-1.40759	3.8495	-0.10588	0.915677	1	1.097	2.93019	3.86417	0.499509	0.617421	1	1.097	1.5226	3.67626	0.142155	0.886957	1	1.53959	-1.90934	3.90107	-0.2331	0.815684
TraesCS2A02G687600LC		0	0	1.4561	7.33184	0	0	0	1.19245	25.0061	0	6.22631	0	0.990669	0	4.90979	1.74328	31.7414	3.90822	0	8.33538	4.51938	0	1.70022	9.52681	0.683488	3.95793	-2.32373	2.06368	-0.641441	0.521236	1	3.95793	-0.44652	1.97823	0	1	1	3.95793	-2.77025	1.9346	-0.915049	0.360166	1	4.23194	-19.9028	3.99548	-4.73104	2.2337e-06
TraesCS5D02G426600LC		3.42847	0	1.4561	0	0	0	1.86548	0	3.94834	5.50746	0.889472	0	0	0	2.45489	0	0	0	0	2.45894	0.918317	0	0	2.35461	0	0.913367	-23.5051	3.89808	-5.77336	7.77042e-09	4.14028e-06	0.913367	-5.34959	3.84063	-1.13252	0.257415	1	0.913367	-28.8547	3.64668	-7.63837	2.19993e-14	2.0573e-11	1.11037	-3.80224	3.93371	-0.712367	0.476238
TraesCS3A02G215600		0	9.7293	0.728051	0	2.35355	0	0	4.76978	5.92251	0	0	0	0	0	0	0	0	3.90822	0	2.75869	0	4.86465	2.89267	0.182013	0	1.59797	-3.20032	3.43857	-0.639895	0.522241	1	1.59797	3.5064	3.43715	0.729209	0.465874	1	1.59797	0.306082	3.31197	0	1	1	2.69708	-4.68073	3.87262	-0.950449	0.341884
TraesCS5D02G396500		19.7137	0	16.0171	3.14222	0	6.8927	0	10.732	0	0	14.2316	0	20.804	0	0	0	3.17414	0	6.1547	6.57124	5.79126	0	3.57734	4.79781	8.46286	4.70646	0.300906	2.28413	0	1	1	4.70646	-1.05969	2.28007	-0.0261812	0.979113	1	4.70646	-0.758789	2.14272	0	1	1	4.06907	-19.3236	3.98045	-4.6034	4.15644e-06
TraesCS4D02G363000		64.2839	104.59	257.73	481.283	7.84517	241.244	25.184	19.0791	40.7995	111.723	164.552	36.6735	208.04	205.329	44.1881	259.749	190.448	7.81644	185.872	37.6429	223.673	154.96	21.1897	151.022	223.727	227.296	3.88542	0.595509	4.8453	1.2642e-06	0.000344819	227.296	-2.62582	0.596542	-2.72541	0.00642208	1	227.296	1.2596	0.554785	0.467925	0.639838	1	361.655	4.92573	0.928578	4.22768	2.36109e-05
TraesCS5A02G166500		35.1419	4.86465	6.55246	0	100.418	0	3.73096	14.3093	7.23862	3.14712	15.121	14.6694	0	0	0	0	17.4577	0	0	47.5996	6.284	2.43233	9.65958	6.78933	0	10.4183	-6.98725	1.61604	-3.7049	0.000211475	0.0239969	10.4183	2.29063	1.44826	0.891156	0.372846	1	10.4183	-4.69662	1.55861	-2.37174	0.0177047	1	18.2283	-8.0913	2.17052	-3.26711	0.00108653
TraesCS3A02G591000LC		0	0	0	0	0	0	0	2.38489	3.94834	0	0	0	0	0	0	0	0	0	0	1.31611	0	0	0.794964	0	0	0.61287	-1.03823	3.86739	-0.00988503	0.992113	1	0.61287	2.05108	3.87535	0.271222	0.78622	1	0.61287	1.01285	3.67738	0.00349472	0.997212	1	1.16987	0.433404	3.87607	0	1
TraesCS6B02G131300		0	0	0	0	0	0	3.73096	0.596223	1.97417	0	0	0	0	0	0	0	4.7612	0	0	0.658056	1.24365	0	0.198741	1.1903	0	0.518809	-1.40325	3.89736	-0.103467	0.917592	1	0.518809	0.0571302	3.88355	0	1	1	0.518809	-1.34612	3.67388	-0.0942104	0.924942	1	0.621515	-21.5375	4.00065	-5.13355	2.84331e-07
TraesCS7A02G515900		0	4.86465	0	0	0	0	0	0	0	4.72068	0	0	0	0	0	0	0	0	22.1569	0	0	2.43233	0	1.18017	5.53923	1.47688	0.663382	3.89766	0	1	1	1.47688	-0.751721	3.89642	0	1	1	1.47688	-0.0883395	3.65817	0	1	1	0.533357	0.404876	4.08044	0	1
TraesCS7D02G417800		0	18.2424	0	0	0.784517	0	55.9644	0	17.7675	0	1.77894	0	0	0	2.45489	6.97313	0	0	4.92376	6.18401	19.2478	9.12122	0	0.613723	2.97422	5.11973	0.383755	2.45792	0	1	1	5.11973	-0.0185341	2.463	0	1	1	5.11973	0.365221	2.31786	0	1	1	10.3014	-13.8482	2.73485	-4.69794	2.628e-06
TraesCS4B02G133300		0	0	0	0	0	0	0	0	0	4.72068	3.55789	0	0	0	0	0	19.0448	0	0	0	1.18596	0	0	5.94137	0	1.27264	0	3.91785	0	1	1	1.27264	-2.68981	3.88245	-0.435242	0.663387	1	1.27264	-2.52997	3.64735	-0.419475	0.674869	1	0.391047	0	4.08044	0	1
TraesCS2B02G448900LC		4.28559	7.29698	0	0	0	4.30794	8.39465	0	7.89668	0	3.55789	4.19125	0	12.6746	0	0	0	0	0	4.06076	3.98418	9.98581	1.39708	0	1.07698	9.44272	1.80552	1.95284	0.412489	0.679981	1	9.44272	0.0200746	1.98584	0	1	1	9.44272	1.8256	1.86814	0.441936	0.658536	1	21.0573	2.89723	2.10021	0.903356	0.366337
TraesCS2D02G380100		538.271	25.5394	473.961	1009.18	1226.2	102.529	41.9733	659.422	839.68	616.835	663.546	196.989	244.695	81.1177	289.677	81.9343	422.16	851.992	109.554	868.05	571.565	53.3286	569.468	450.658	134.678	396.271	-3.50937	0.862094	-2.91079	0.00360519	0.239421	396.271	0.85371	0.859481	0	1	1	396.271	-2.65566	0.813233	-2.0359	0.0417602	1	484.678	-6.83105	1.12076	-5.20279	1.96318e-07
TraesCS7B02G502400LC		0	0	0	0	0	0	0	0	0	3.14712	0	0	0	4.22488	0	0	0	10.7476	0	0	0	2.11244	3.58253	0.78678	0	0.846145	0.423097	3.85978	0	1	1	0.846145	-0.29395	3.8595	0	1	1	0.846145	0.129147	3.6457	0	1	1	0.459179	2.36636	4.03499	0.338628	0.73489
TraesCS1D02G307300LC		0	13.3778	3.64026	0	0.784517	0	17.722	30.4074	32.9028	3.9339	5.33683	11.5259	7.92535	0	2.45489	27.8925	0	21.4952	0	11.2291	7.68629	6.6889	21.1428	2.50726	8.95447	8.41863	-2.24361	1.48942	-0.834959	0.403741	1	8.41863	1.44573	1.4779	0.301595	0.762961	1	8.41863	-0.797878	1.44097	0	1	1	7.67847	-14.4183	2.90575	-4.61784	3.87749e-06
TraesCS2B02G352100LC		3.42847	53.5112	10.9208	0	67.4685	0	92.3412	23.2527	28.9545	19.6695	131.642	93.2554	62.4121	0	22.094	34.8657	23.806	46.8986	12.3094	33.2838	74.661	26.7556	54.4689	19.1226	27.3968	34.0662	-2.76442	1.11908	-1.57667	0.114871	1	34.0662	0.801831	1.09351	0	1	1	34.0662	-1.96259	1.05597	-0.911561	0.362	1	41.2801	-6.7059	1.80482	-3.16148	0.00156972
TraesCS7A02G432500		29.142	1.21616	37.8587	0	0	0	16.7893	9.53956	0	0	10.6737	0	3.96268	0	0	0	1.58707	0	2.46188	9.71401	9.15432	0.608081	3.17985	9.86143	1.60614	5.27503	-2.07953	2.45372	-0.439955	0.659969	1	5.27503	-5.38407	2.38804	-1.83585	0.0663805	1	5.27503	-7.4636	2.25204	-2.87011	0.00410328	0.550584	6.32389	-18.1613	3.75318	-4.57246	4.82031e-06
TraesCS5A02G132800LC		0	0	0	9.95036	6.27614	0	0	0	0	0	0	2.09563	1.98134	0	0	6.97313	0	0	0	2.09205	3.31679	0	0.698542	0	2.23862	1.27231	0.530214	3.84284	0	1	1	1.27231	0.302363	3.85231	0	1	1	1.27231	0.832576	3.64156	0	1	1	1.76845	-17.2041	3.9759	-4.07557	4.59023e-05
TraesCS2B02G209500LC		1.71424	0	0	12.0452	0	0	0	0	17.7675	0.78678	0.889472	0	2.97201	0	0	0	0	0	0	6.49392	4.31155	0	0	0.196695	0.743002	1.70025	-0.105349	3.85064	0	1	1	1.70025	-0.264578	3.84686	0	1	1	1.70025	-0.369928	3.63794	0	1	1	3.55012	-19.4357	3.9656	-4.6489	3.3371e-06
TraesCS5B02G530800		5.14271	0	0.728051	0	0	12.0622	0	5.96223	0	0.78678	0	1.04781	7.92535	3.37991	2.45489	27.8925	0	0	1.23094	1.71424	0	1.68995	2.33668	0.992431	12.2778	3.19646	1.79603	1.91128	0.416492	0.67705	1	3.19646	1.41795	1.97466	0.211659	0.832373	1	3.19646	3.21399	1.85052	1.19641	0.231536	1	0.931622	0.0403076	3.88779	0	1
TraesCS3D02G299600		0	237.152	10.1927	0	0	58.5879	26.1167	0	0	0	0	8.38251	29.7201	17.7445	24.5489	191.761	0	6.83938	3.69282	0	8.70557	127.448	5.07396	8.68541	70.9405	30.6431	5.18362	1.05529	3.96443	7.35705e-05	0.00987181	30.6431	-1.7778	1.09476	-0.710482	0.477405	1	30.6431	3.40581	0.96086	2.50381	0.0122863	1	35.2971	5.22289	3.88676	1.08648	0.277266
TraesCS7D02G092000LC		0	0	0	0	0	0	2.79822	0.596223	0	0	1.77894	6.28688	0	0	0	0	0	0	0	0	1.52572	0	2.29437	0	0	0.537309	-23.5626	3.89525	-5.79233	6.94158e-09	3.78671e-06	0.537309	-0.675382	3.86748	0	1	1	0.537309	-24.238	3.67361	-6.32566	2.52155e-10	1.18508e-07	0.498829	0	4.08044	0	1
TraesCS5A02G115800LC		4.28559	0	4.36831	0	0	2.58476	0	3.57734	0	0	3.55789	3.14344	0	0	0	12.203	0	0	0	1.42853	1.18596	0	2.24026	1.09208	3.69694	1.57062	-3.78909	3.54992	-0.785677	0.432057	1	1.57062	3.32676	3.547	0.65598	0.511837	1	1.57062	-0.46233	3.38759	0	1	1	0.86128	-17.5413	3.9829	-4.15309	3.2802e-05
TraesCS6A02G292400LC		2.57136	4.86465	5.09636	0	0	43.9409	38.2423	2.98111	5.92251	6.29424	24.0158	0	12.8787	12.6746	0	59.2716	0	0.977055	29.5426	2.83129	20.7527	8.76965	1.31939	2.84765	36.4085	25.5875	5.66909	1.12344	4.15606	3.23777e-05	0.00491272	25.5875	-1.98592	1.14601	-0.86031	0.389618	1	25.5875	3.68317	1.01874	2.63382	0.008443	0.926444	42.1947	5.33149	1.64793	2.62844	0.00857766
TraesCS4D02G194100		1.71424	4.86465	0	0	0	4.30794	7.46191	4.76978	1.31611	6.29424	0	6.28688	0	0	0	1.74328	0	1.95411	1.23094	1.01012	2.4873	2.43233	4.33692	1.57356	1.82054	1.9606	-1.67751	2.25009	-0.301102	0.763337	1	1.9606	1.76451	2.25469	0.339074	0.734554	1	1.9606	0.0870015	2.18362	0	1	1	1.675	-19.5599	3.95173	-4.69664	2.64474e-06
TraesCS2A02G325200LC		0	7.29698	0	0	0.784517	0	0.932739	4.76978	0.658056	0	0	0	0	0	0	3.48657	0	0	0	0.480858	0.310913	3.64849	1.58993	0	0.871642	0.840018	-1.16314	3.87503	-0.0421001	0.966419	1	0.840018	1.55688	3.87933	0.143551	0.885855	1	0.840018	0.393743	3.68746	0	1	1	1.05926	-1.283	4.03342	-0.0701647	0.944063
TraesCS7A02G270900		89.9975	30.4041	18.9293	101.598	106.694	0.861587	38.2423	189.599	140.166	118.017	193.905	189.654	33.6827	34.644	24.5489	41.8388	139.662	161.214	1.23094	112.286	111.249	32.5241	180.156	75.2893	19.4035	77.4272	-4.34308	0.789296	-4.23552	2.28022e-05	0.00369863	77.4272	0.979038	0.761835	0	1	1	77.4272	-3.36404	0.747813	-3.16128	0.0015708	0.254792	80.5603	-5.17608	1.20495	-3.46577	0.000528723
TraesCS7D02G465900LC		0	4.86465	0	0	0	0	2.79822	1.78867	0	0	0	0	0	0	0	0	0	1.95411	0	0	0.932739	2.43233	1.24759	0	0	1.46558	-0.87978	3.86564	0	1	1	1.46558	0.830076	3.86251	0	1	1	1.46558	-0.0497043	3.66394	0	1	1	3.00201	18.5485	3.97095	4.41923	9.90529e-06
TraesCS1D02G089100		130.282	25.5394	70.6209	124.118	145.92	81.8508	127.785	87.6447	458.665	207.71	123.637	160.315	59.4401	21.9694	208.666	27.8925	82.5275	7.81644	60.3161	244.956	125.18	23.7544	85.2589	142.381	57.3749	103.975	-2.26286	0.730062	-1.7298	0.0836661	1	103.975	0.220101	0.724274	0	1	1	103.975	-2.04276	0.689144	-1.51312	0.130248	1	127.797	-4.7848	0.870125	-4.34972	1.3631e-05
TraesCS1D02G127400		0.857119	9.7293	0	0	0.784517	3.44635	7.46191	2.38489	0	0	0	0	0.990669	0	0	20.9194	0	0	0	0.547212	2.4873	4.86465	0.794964	0	6.3391	2.22833	1.2276	2.56582	0.0887051	0.929316	1	2.22833	0.683188	2.60179	0	1	1	2.22833	1.91079	2.44988	0.371769	0.710065	1	2.17794	-0.762596	3.98353	0	1
TraesCS2A02G301600LC		0	4.86465	0	1.57111	0	0	0	0	7.23862	0	0	0	0	0	0	0	0	0	0	2.41287	0.523703	2.43233	0	0	0	0.644547	-0.540822	3.89522	0	1	1	0.644547	-0.119081	3.88666	0	1	1	0.644547	-0.659903	3.67225	0	1	1	1.50033	-16.379	3.98255	-3.8616	0.000112648
TraesCS7D02G082500		0	0	2.9122	1.04741	23.5355	0.861587	0.932739	0	0	0	0	0	0	0	0	0	9.52241	0	0	7.84517	0.660049	0	0	3.10865	0.215397	1.81395	-0.478089	3.7435	0	1	1	1.81395	-1.09649	3.72794	-0.0258818	0.979352	1	1.81395	-1.57457	3.50805	-0.163788	0.869898	1	2.78768	-20.1756	3.99955	-4.79444	1.6313e-06
TraesCS3A02G437700		0	1.21616	0	0	3.13807	0	7.46191	0	0	0	0	0	0	9.29474	2.45489	76.7045	7.93534	0	0	1.04602	2.4873	5.25545	0	2.59756	19.1761	5.04436	6.57761	2.62501	2.1248	0.0336033	1	5.04436	-2.67103	2.65142	-0.630238	0.528539	1	5.04436	3.90659	2.43957	1.19143	0.233484	1	2.29537	6.45795	3.91353	1.39464	0.163125
TraesCS6B02G072900		0	0	0	0	0	1.72317	11.1929	1.78867	5.26445	0	0.889472	0	0	0.844976	0	0	0	0	0	1.75482	4.02745	0.422488	0.596223	0	0.430794	1.0211	-0.526737	3.8558	0	1	1	1.0211	0.569982	3.85343	0	1	1	1.0211	0.0432449	3.65106	0	1	1	1.98177	-2.24835	4.00394	-0.31178	0.755208
TraesCS1D02G299500		0	4.86465	11.6488	0	0	0	27.0494	0	0	3.14712	0	0	52.5055	19.4345	31.9136	17.4328	19.0448	0.977055	0	0	9.01648	12.1496	0.325685	16.4386	17.4846	8.79172	6.74077	2.00223	2.86718	0.00414141	0.266533	8.79172	-7.30861	2.00049	-3.15353	0.00161307	0.415257	8.79172	-0.567837	1.73872	0	1	1	5.57753	16.8575	3.96636	3.99801	6.3878e-05
TraesCS6A02G300300		186.852	8.51314	10.1927	45.0385	106.694	45.6641	86.7448	0	110.553	47.2068	152.1	34.5778	48.5428	0	44.1881	1.74328	60.3086	311.68	2.46188	134.7	94.6277	4.25657	115.419	40.474	24.603	60.9588	-4.45446	1.37844	-2.50607	0.012208	0.578498	60.9588	0.500937	1.35136	0	1	1	60.9588	-3.95352	1.30445	-2.2642	0.0235621	1	76.2753	-9.52683	1.45414	-5.86381	4.52359e-09
TraesCS2A02G456000		150.853	13.3778	65.5246	35.6118	334.204	49.9721	50.3679	97.1843	47.3801	69.2366	126.305	100.59	22.7854	9.29474	56.4626	62.7582	11.1095	70.3479	11.0785	177.479	70.7616	11.3363	89.3741	50.5833	36.6485	64.7511	-2.75209	0.7513	-2.33208	0.0196966	0.794504	64.7511	1.17324	0.743613	0.232967	0.815787	1	64.7511	-1.57885	0.714645	-0.809987	0.417948	1	84.1094	-6.47781	1.17538	-4.66044	3.15529e-06
TraesCS2A02G389100		16.2853	0	25.4818	25.1378	0	16.3702	45.7042	0	25.6642	1.57356	16.9	0	24.7667	0.844976	17.1843	8.71642	69.831	0	57.8542	13.9832	29.2473	0.422488	0	28.5176	26.9269	16.4401	2.4183	1.48244	0.95673	0.338704	1	16.4401	-3.34198	1.47773	-1.58486	0.112999	1	16.4401	-0.923687	1.35896	0	1	1	14.2471	-4.99287	2.21712	-1.80093	0.071714
TraesCS2B02G508900		35.1419	7.29698	28.394	40.3251	307.531	22.4013	12.1256	73.3354	71.0701	25.177	50.6999	26.1953	18.8227	0	27.0038	0	36.5026	18.564	7.38564	137.914	34.3836	3.64849	39.3649	29.2693	12.1524	37.8225	-4.27374	0.98587	-3.32066	0.000898055	0.0806103	37.8225	1.08729	0.941903	0.0926693	0.926166	1	37.8225	-3.18645	0.934968	-2.33853	0.0193597	1	57.3611	-9.2215	1.62055	-5.07328	3.9101e-07
TraesCS6B02G198300		0	4.86465	0	13.6163	0	0	0	0.596223	0	0.78678	0	0	0	0	0	10.4597	0	0	0	0	4.53876	2.43233	0.198741	0.196695	2.61492	1.67289	7.6	3.87173	1.70467	0.0882569	1	1.67289	-3.05465	3.89597	-0.52738	0.59793	1	1.67289	4.54535	3.6341	0.975577	0.329274	1	2.6276	16.3208	3.98076	3.84871	0.000118742
TraesCS3D02G511800		0	0	3.64026	0	0	0	0	0	32.9028	0	0	1.04781	0	0	34.3685	0	0	0	0	10.9676	0	0	0.349271	9.50219	0	3.3722	-22.9404	3.89737	-5.62952	1.80707e-08	8.44951e-06	3.3722	-4.15407	3.8601	-0.817096	0.413873	1	3.3722	-27.0944	3.66521	-7.11948	1.08333e-12	7.81757e-10	3.61848	-3.10998	3.91266	-0.539271	0.5897
TraesCS4D02G288000		127.711	21.8909	46.5953	23.5666	148.274	27.5708	57.8298	52.4676	51.3284	74.7441	64.9315	49.2472	32.6921	8.44976	85.9213	13.9463	66.6568	41.0363	9.84753	109.104	48.776	15.1703	47.5837	68.4794	21.0142	46.9793	-2.93395	0.691125	-2.79826	0.00513793	0.316658	46.9793	0.591526	0.673476	0	1	1	46.9793	-2.34242	0.655283	-2.04861	0.0405003	1	55.275	-5.7058	1.15608	-4.07048	4.69161e-05
TraesCS2D02G142000		413.988	18.2424	147.066	93.7429	48.64	62.8959	86.7448	335.077	275.068	226.593	185.01	169.746	53.4961	18.5895	110.47	50.5552	50.7862	77.1873	45.5448	245.899	121.833	18.416	194.003	133.729	53.123	115.961	-2.63419	0.608849	-2.68407	0.00727309	0.406929	115.961	0.690732	0.601898	0	1	1	115.961	-1.94346	0.576066	-1.63777	0.10147	1	126.295	-4.59513	1.01369	-3.54657	0.000390278
TraesCS4D02G375500LC		3.42847	0	0	0	0	0	0	0	21.0578	0	0	0	0	0.844976	0	0	0	0	0	8.16209	0	0.422488	0	0	0	3.93807	0.215715	3.78685	0	1	1	3.93807	0.701775	3.78754	0	1	1	3.93807	0.91749	3.57719	0	1	1	9.15958	-0.202429	2.83178	0	1
TraesCS5A02G062100LC		1.71424	0	0	0	0	0	0	4.76978	0	0	0	0	0	7.60479	7.36468	0	0	0	0	0.571412	0	3.80239	1.58993	1.84117	0	0.999008	-1.2054	3.85072	-0.0533399	0.957461	1	0.999008	1.51559	3.85417	0.133775	0.893581	1	0.999008	0.310193	3.65724	0	1	1	1.01462	1.44224	3.90485	0.113255	0.909828
TraesCS3B02G719100LC		4.28559	14.594	0	0	0	0	0	2.38489	7.89668	0.78678	0	10.4781	0	0	19.6391	38.3522	0	0	0	4.06076	0	7.29698	4.28768	5.10648	9.58806	6.97179	-0.503274	1.94695	0	1	1	6.97179	1.54233	1.963	0.276277	0.782336	1	6.97179	1.03906	1.87959	0.0207801	0.983421	1	8.47239	-1.14719	2.93085	-0.0502215	0.959946
TraesCS1D02G048200LC		0	1.21616	0	0	0	3.44635	9.32739	0	0	11.8017	0	0	5.94401	0	0	0	0	0	0	0	3.10913	0.608081	0	2.95042	2.34759	1.58748	2.91648	3.87445	0.494646	0.62085	1	1.58748	-3.05808	3.869	-0.531943	0.594766	1	1.58748	-0.141605	3.62246	0	1	1	1.38495	15.2985	4.00318	3.57179	0.000354544
TraesCS7B02G492600LC		0	1.21616	0	19.377	0	0	10.2601	8.34712	11.187	0	0	4.19125	0.990669	0	2.45489	0	14.2836	0	0	3.72899	9.87905	0.608081	4.17946	4.18463	0.247667	3.38246	-3.45802	2.45053	-1.00306	0.315833	1	3.38246	-0.720192	2.35065	0	1	1	3.38246	-4.17822	2.3101	-1.37579	0.168886	1	4.5836	-16.9731	3.98331	-4.01	6.07177e-05
TraesCS3A02G521100		104.568	2.43233	33.4903	155.54	105.91	22.4013	115.66	103.743	144.772	35.4051	42.6947	62.8688	35.6641	18.5895	54.0077	78.4477	19.0448	24.4264	82.473	118.417	104.631	10.5109	63.6793	35.487	54.7465	58.0744	-1.58882	0.835441	-0.7048	0.480935	1	58.0744	0.526024	0.831646	0	1	1	58.0744	-1.0628	0.789012	-0.0795872	0.936566	1	75.408	-5.22801	1.26541	-3.34122	0.000834107
TraesCS2D02G282400LC		0	0	6.55246	28.28	0	0	0	3.57734	15.7934	0	0	2.09563	0	0	0	0	0	0	0	5.26445	9.42666	0	1.89099	1.63811	0	2.63033	-29.981	3.85541	-7.51698	5.60578e-14	2.06674e-10	2.63033	4.42648	3.82996	0.894651	0.370973	1	2.63033	-25.5546	3.67587	-6.67992	2.39068e-11	1.38668e-08	4.81321	-19.2648	3.96621	-4.60511	4.12244e-06
TraesCS2A02G081900		0	8.51314	0	0	0	0	16.7893	0	0	4.72068	0	0	2.97201	16.0546	0	40.0955	0	6.83938	1.23094	0	5.59644	12.2838	2.27979	1.18017	11.0746	4.9078	4.48939	2.32525	1.50065	0.133446	1	4.9078	-2.22871	2.34797	-0.523306	0.600761	1	4.9078	2.26068	2.1559	0.584759	0.55871	1	5.35635	18.3902	3.52693	4.9307	8.19359e-07
TraesCS3A02G029000		159.424	51.0788	27.6659	101.075	287.918	0	19.5875	229.546	142.14	238.394	158.326	93.2554	33.6827	44.7837	29.4587	5.22985	87.2887	43.9675	25.8498	196.494	92.9961	47.9313	122.256	95.7019	16.1906	83.1797	-4.65263	0.731144	-4.99578	5.85996e-07	0.000179613	83.1797	1.4005	0.691958	0.578798	0.562725	1	83.1797	-3.25213	0.69198	-3.25461	0.00113548	0.191996	105.584	-6.10509	1.29398	-3.94528	7.9708e-05
TraesCS3A02G123900		0	7.29698	3.64026	9.95036	0	0	0	2.38489	7.23862	0	0	0	0	5.06986	2.45489	0	0	0	0	2.41287	3.31679	6.18342	0.794964	1.52379	0	1.82977	-0.135597	3.07065	0	1	1	1.82977	-2.17917	3.02192	-0.390205	0.696385	1	1.82977	-2.31477	2.86729	-0.458539	0.646565	1	3.35214	1.73836	3.76662	0.196027	0.844589
TraesCS6B02G470100		0	1.21616	0	0	5.49162	0	0	0	0	0	0	0	2.97201	0	0	17.4328	0	0	0	1.83054	0	0.608081	0	0	5.10121	1.26676	6.98612	3.87349	1.54541	0.122248	1	1.26676	22.1927	3.90913	5.42135	5.9152e-08	4.04556e-05	1.26676	29.1789	3.66636	7.68579	1.52058e-14	1.47147e-11	0.733622	-1.87091	4.02086	-0.216598	0.828522
TraesCS2A02G357100		0	1.21616	0	0	98.0646	0	23.3185	0	7.89668	0	0	0	0	0.844976	19.6391	0	0	19.5411	0	35.3204	7.77283	1.03057	6.5137	4.90979	0	8.04428	-2.90198	3.23878	-0.587253	0.557034	1	8.04428	2.38347	3.23227	0.428017	0.668639	1	8.04428	-0.518511	3.09585	0	1	1	14.4608	-2.31956	2.06706	-0.638373	0.523231
TraesCS6D02G286600LC		2.57136	0	0	0	0	0	0	0	0	0	5.33683	6.28688	0	0	0	0	0	0	0	0.857119	1.77894	0	2.09563	0	0	0.664035	-26.2654	3.88269	-6.50719	7.65677e-11	7.71113e-08	0.664035	5.63877	3.87124	1.19826	0.230814	1	0.664035	-20.6267	3.6883	-5.32133	1.03009e-07	3.07505e-05	0.868711	-16.9249	3.99184	-3.98937	6.62495e-05
TraesCSU02G047700		2.57136	783.209	484.882	2.61852	158.472	540.215	144.575	0	0	2.36034	0.889472	91.1598	45.5708	145.336	436.971	615.379	1.58707	104.545	55.3923	53.6813	49.3609	464.272	65.2349	231.45	314.139	187.609	5.75487	1.01878	4.66721	3.0531e-06	0.000711971	187.609	-1.52278	1.03258	-0.506285	0.612657	1	187.609	4.23209	0.945134	3.41972	0.000626855	0.112424	180.169	6.38678	1.24408	4.32992	1.49167e-05
TraesCS2B02G150200LC		0.857119	20.6748	0	0	0	0	23.3185	5.366	14.4772	0	0	17.8128	2.97201	0	9.81957	0	1.58707	15.6329	1.23094	5.11145	7.77283	10.3374	12.9372	2.85166	1.05074	5.33696	-4.41526	1.94043	-1.76005	0.0783996	1	5.33696	3.12967	1.89924	1.12132	0.26215	1	5.33696	-1.28559	1.88609	-0.151418	0.879646	1	6.48049	-21.8908	3.51018	-5.95149	2.65706e-09
TraesCS3D02G221400		40.2846	204.315	128.137	124.641	48.64	512.644	91.4085	20.8678	40.7995	32.258	37.3578	30.3866	220.919	251.803	34.3685	362.603	74.5922	1.95411	423.444	43.2414	84.4692	228.059	17.7362	67.3389	379.903	206.52	3.85704	0.455204	6.2764	3.46506e-10	2.94036e-07	206.52	-1.17064	0.459817	-0.371115	0.710552	1	206.52	2.6864	0.425008	3.96792	7.25029e-05	0.0147658	282.553	3.65916	0.599426	4.43618	9.1568e-06
TraesCS1D02G153700	TaTAW-D1	0	1088.47	115.032	19.377	54.9162	167.148	575.5	16.098	1.31611	3.14712	10.6737	30.3866	41.6081	415.728	93.286	413.158	0	21.4952	355.742	18.7441	201.85	752.097	22.6599	52.8663	244.414	191.826	5.07272	1.03482	3.93569	8.29589e-05	0.0108768	191.826	-1.70466	1.03823	-0.678711	0.497321	1	191.826	3.36806	0.968383	2.44538	0.0144701	1	310.791	7.43146	1.07526	5.9813	2.21359e-09
TraesCS5A02G022300LC		0	1.21616	0	0	4.7071	0	0	0.596223	0	0	3.55789	0	4.95334	0	12.2745	0	0	0	0	1.56903	1.18596	0.608081	0.198741	3.06862	1.23834	1.2752	-0.581365	3.88104	0	1	1	1.2752	-5.78997	3.8503	-1.24405	0.21348	1	1.2752	-6.37133	3.64183	-1.4749	0.140239	1	1.03891	-16.3375	3.98314	-3.85061	0.000117826
TraesCS2A02G382400		0	0	0.728051	16.7585	0	30.1555	0	0	0	0	0	0	0	0	0	31.3791	0	0	0	0	5.58617	0	0	0.182013	15.3837	3.66567	24.3906	3.88385	6.02254	1.71698e-09	1.17418e-06	3.66567	-19.5275	3.90183	-4.74841	2.05019e-06	0.00106757	3.66567	4.86313	3.64393	1.06015	0.289074	1	1.82301	0	4.03783	0	1
TraesCS6A02G044200		0	0	0	5.23703	0	0	0	0	0	0	0	0	0	0	0	3.48657	0	1.95411	4.92376	0	1.74568	0	0.65137	0	2.10258	0.72555	0.791482	3.87585	0	1	1	0.72555	-0.0874075	3.8816	0	1	1	0.72555	0.704075	3.64669	0	1	1	0.569692	0	4.08044	0	1
TraesCSU02G629300LC		2.57136	0	0	4.71333	1.56903	0	0	1.78867	0	0	0	0	0	0	0	8.71642	0	0	0	1.38013	1.57111	0	0.596223	0	2.1791	1.41854	-0.465219	3.85644	0	1	1	1.41854	1.51075	3.86453	0.132164	0.894855	1	1.41854	1.04553	3.66494	0.0124239	0.990087	1	2.16934	-0.521915	3.93785	0	1
TraesCS5A02G381700		13.7139	87.5637	50.9636	40.3251	47.8555	112.868	50.3679	45.3129	13.8192	39.339	17.7894	19.9085	68.3562	67.5981	73.6468	155.152	55.5474	7.81644	182.179	25.1295	36.1608	77.5809	24.3459	54.8742	129.639	76.0893	2.58268	0.42394	3.73325	0.000189023	0.0218451	76.0893	-0.928824	0.42943	0	1	1	76.0893	1.65385	0.394019	1.65944	0.0970271	1	89.5804	2.83798	0.659863	2.78539	0.00534629
TraesCS7D02G134600		340.276	72.9698	60.4282	206.863	360.093	165.425	259.302	785.225	645.553	225.806	131.642	158.22	130.768	2.53493	83.4664	57.5283	85.7017	103.568	18.4641	448.641	199.269	37.7523	349.004	113.851	93.0464	184.284	-2.8078	0.637816	-2.83436	0.00459177	0.289108	184.284	1.195	0.634261	0.307443	0.758506	1	184.284	-1.6128	0.604064	-1.01446	0.310363	1	225.439	-5.37214	0.767666	-5.69536	1.2311e-08
TraesCS4A02G232300		0	4.86465	0	1.57111	0	0	0	0	0	3.14712	0	0	40.6174	0	0	6.97313	31.7414	0	0	0	0.523703	2.43233	0	8.72212	11.8976	4.16529	18.2609	2.99585	5.76161	8.33172e-09	4.41369e-06	4.16529	-18.7333	2.98556	-5.93967	2.85592e-09	2.61734e-06	4.16529	-0.472351	2.76271	0	1	1	0.704264	0.404864	4.08044	0	1
TraesCS6D02G290100LC		0	38.9172	0	0.523703	1.56903	0	0	0	1.31611	0	0.889472	1.04781	0.990669	1.68995	0	10.4597	0	3.90822	0	0.961716	0.471058	20.3036	1.65201	0	2.86259	2.87141	-0.302248	2.10128	0	1	1	2.87141	1.6098	2.13994	0.284963	0.775672	1	2.87141	1.30756	2.05392	0.149741	0.880969	1	4.92151	-0.900496	2.77206	0	1
TraesCS7A02G538800		0.857119	0	0	7.85555	0	0	7.46191	0	0	9.44136	0	0	0	0	0	0	0	3.90822	0	0.285706	5.10582	0	1.30274	2.36034	0	1.42885	-2.03414	3.90116	-0.265086	0.790943	1	1.42885	-5.83573	3.85123	-1.25563	0.209249	1	1.42885	-7.86987	3.6535	-1.88036	0.0600597	1	1.8777	0.402071	4.02615	0	1
TraesCS5A02G177100LC		1.71424	0	7.28051	0	0	0	3.73096	0	6.58056	0	0	0	6.93468	0	0	0	0	0	0	2.76493	1.24365	0	0	1.82013	1.73367	5.41871	4.29137	3.05782	1.07638	0.281759	1	5.41871	-4.66873	3.05255	-1.20186	0.229419	1	5.41871	-0.377362	2.8489	0	1	1	11.0602	0.4517	3.20499	0	1
TraesCS3A02G058100LC		3.42847	1.21616	0.728051	0	0	0	0	4.17356	3.29028	0	1.77894	0	0	4.22488	0	0	1.58707	0	0	2.23959	0.592982	2.72052	1.39119	0.57878	0	0.955988	-1.85652	3.51534	-0.243654	0.807499	1	0.955988	1.17823	3.5	0.0509227	0.959387	1	0.955988	-0.678295	3.33561	0	1	1	1.52608	-1.55423	3.92011	-0.141381	0.887569
TraesCS1B02G644000LC		0	0	0	0	0	0	11.1929	2.38489	1.97417	0	0	0	0	0	0	0	0	0	0	0.658056	3.73096	0	0.794964	0	0	0.732189	-1.64113	3.8773	-0.165354	0.868665	1	0.732189	0.929241	3.87256	0	1	1	0.732189	-0.711886	3.67559	0	1	1	1.43033	-23.0597	3.99288	-5.52477	3.29918e-08
TraesCS2D02G683700LC		0	20.6748	0	0	0.784517	30.1555	41.0405	2.38489	19.0836	2.36034	0	9.43032	13.8694	0	7.36468	20.9194	0	0	0	6.62272	13.6802	10.3374	3.9384	2.43126	16.2361	7.86907	1.1894	1.89357	0.100023	0.920326	1	7.86907	0.15208	1.90183	0	1	1	7.86907	1.34148	1.81294	0.188356	0.850597	1	8.89971	-14.9276	3.20264	-4.3488	1.36885e-05
TraesCS1A02G051100		59.9983	44.998	21.8415	42.42	60.4078	1.72317	76.4846	29.2149	71.0701	47.2068	57.8157	23.0519	5.94401	6.75981	31.9136	54.0418	15.8707	7.81644	8.61659	63.8254	58.9068	25.8789	20.0278	29.2082	17.5814	31.2641	-2.50638	0.769206	-1.95836	0.050188	1	31.2641	-0.148269	0.741082	0	1	1	31.2641	-2.65465	0.728892	-2.27009	0.0232021	1	46.0525	-4.93458	1.09166	-3.6042	0.000313111
TraesCS1A02G024500LC		0	0	0	0	10.1987	0	0	0	0	3.14712	0	1.04781	6.93468	6.75981	0	8.71642	0	0	0	3.39957	0	3.37991	0.349271	0.78678	3.91277	1.72177	1.28122	3.82867	0.0734505	0.941448	1	1.72177	0.893062	3.85323	0	1	1	1.72177	2.17428	3.63741	0.322834	0.746821	1	1.8495	0.0551698	3.8604	0	1
TraesCS1B02G173400		0	0	0	0	0	20.6781	0	0	0	0	0	0	0	9.29474	0	0	1.58707	0	0	0	0	4.64737	0	0.396767	5.16952	1.46218	16.8941	3.89464	4.08102	4.48389e-05	0.00648156	1.46218	-8.98329	3.9196	-2.03676	0.0416738	1	1.46218	7.91079	3.66379	1.88624	0.0592623	1	1.01019	17.0277	4.02181	3.9852	6.74221e-05
TraesCSU02G264900		1.71424	190.938	0	38.2303	363.231	0.861587	705.151	176.482	326.396	0	15.121	42.9604	116.899	122.522	0	3.48657	6.34827	467.032	0	230.447	252.834	156.73	228.825	1.58707	30.3118	155.676	-2.47716	1.60507	-0.920311	0.35741	1	155.676	4.79447	1.62677	2.33252	0.0196732	1	155.676	2.31731	1.54309	0.853682	0.393281	1	272.794	0.904403	1.94946	0	1
TraesCS3D02G327600LC		0.857119	0	0	0	0	0	0	0	1.31611	0	0	0	0	0	0	10.4597	0	2.93116	0	0.72441	0	0	0.977055	0	2.61492	1.14024	-0.637263	3.84521	0	1	1	1.14024	25.7045	3.87623	6.37334	1.84951e-10	2.49265e-07	1.14024	25.0673	3.67102	6.55601	5.52658e-11	2.9447e-08	1.20116	0.784027	3.9141	0	1
TraesCS5B02G037300		0	4.86465	5.09636	0	4.7071	0	0	7.15467	0	2.36034	6.22631	0	0	0	0	0	0	0	4.92376	1.56903	2.07544	2.43233	2.38489	1.86417	1.23094	1.6503	-7.14074	3.51384	-1.74759	0.0805356	1	1.6503	-0.148038	3.46414	0	1	1	1.6503	-7.28877	3.30443	-1.90314	0.0570229	1	1.73222	-14.1468	3.98034	-3.30294	0.000956778
TraesCS5D02G228700		2.57136	0	0	0	0	2.58476	0	1.78867	0	0	0	0	0	3.37991	0	0	0	0	0	0.857119	0	1.68995	0.596223	0	0.64619	0.480247	0.345438	3.84846	0	1	1	0.480247	26.6523	3.88332	6.60578	3.95434e-11	6.24827e-08	0.480247	26.9978	3.66733	7.08901	1.35075e-12	9.52237e-10	0.649483	0.557275	3.90951	0	1
TraesCS2D02G333800		15.4281	244.449	51.6916	65.9866	10.1987	44.8025	53.1661	5.96223	0	0	36.4684	5.23907	37.6454	174.065	83.4664	127.26	1.58707	0	150.175	8.54229	51.8737	209.257	3.73377	34.1863	89.9706	78.5134	4.88981	0.838593	4.6385	3.50955e-06	0.000794162	78.5134	-2.85727	0.842491	-2.2045	0.0274892	1	78.5134	2.03254	0.762761	1.35368	0.175838	1	128.213	5.27497	0.824392	5.1856	2.15315e-07
TraesCS3A02G421400		142.282	142.291	99.0149	74.8896	126.307	46.5257	63.4263	271.281	280.332	70.8102	255.279	200.132	45.5708	108.157	81.0115	64.5015	114.269	333.176	36.9282	182.974	131.198	125.224	268.196	91.2764	48.3815	123.458	-2.10834	0.315172	-3.51663	0.00043706	0.044704	123.458	1.14853	0.309267	0.480279	0.631029	1	123.458	-0.95981	0.301543	0	1	1	139.628	-1.70158	0.590764	-1.18759	0.234996
TraesCS6A02G191000LC		0	0	0	1.04741	0.784517	2.58476	0	2.38489	0	0	0	1.04781	0	0.844976	0	0	0	0	0	0.261506	0.349135	0.422488	1.14423	0	0.64619	0.457265	0.334031	3.87541	0	1	1	0.457265	0.829037	3.89017	0	1	1	0.457265	1.16307	3.67428	0.0443811	0.964601	1	0.414137	1.30295	4.03928	0.0750004	0.940214
TraesCS6D02G335500		0	7.29698	0	0	0	0	9.32739	0	0	0	0	0	0	6.75981	0	0	0	0	0	0	3.10913	7.02839	0	0	0	1.09607	1.48662	3.88061	0.125397	0.90021	1	1.09607	-1.32724	3.88096	-0.0843194	0.932802	1	1.09607	0.159376	3.6583	0	1	1	2.54574	16.122	3.97674	3.8026	0.000143184
TraesCS2D02G016900LC		0	0	0	0.523703	7.84517	0	0	0	0	0.78678	0	3.14344	0	0	0	0	0	0	0	2.61506	0.174568	0	1.04781	0.196695	0	0.575936	-1.62122	3.88481	-0.159911	0.872951	1	0.575936	0.812604	3.87892	0	1	1	0.575936	-0.808621	3.68455	0	1	1	0.914516	-18.4383	3.99426	-4.36585	1.26632e-05
TraesCS2A02G464800		0	0	0	0	0	0	2.79822	0	3.29028	0	0	0	0	0	0	0	0	0	3.69282	1.09676	0.932739	0	0	0	0.923206	0.459405	-0.333099	3.88625	0	1	1	0.459405	0.264775	3.88466	0	1	1	0.459405	-0.0683247	3.66047	0	1	1	0.665153	-22.6147	3.99045	-5.4166	6.07421e-08
TraesCS6B02G645200LC		0.857119	1.21616	0	0	0	0	0	0	0	4.72068	3.55789	0	0	0	0	0	0	3.90822	0	0.285706	1.18596	0.608081	1.30274	1.18017	0	0.666027	-19.2005	3.88807	-4.68113	2.85297e-06	0.000670418	0.666027	-0.639113	3.84754	0	1	1	0.666027	-19.8397	3.66226	-5.14427	2.68556e-07	7.54972e-05	0.618433	-0.798485	4.05451	0	1
TraesCS6D02G117100LC		4.28559	9.7293	0	0	0	2.58476	0	0	0	2.36034	0	0	0.990669	5.91483	0	0	7.93534	0	8.61659	1.42853	0	7.82207	0	2.57392	3.048	2.29015	3.13334	2.59148	0.82321	0.410388	1	2.29015	-0.510629	2.64806	0	1	1	2.29015	2.62271	2.42153	0.670116	0.502784	1	2.91545	5.8538	3.86998	1.25422	0.209762
TraesCS5B02G297700		0	4.86465	0	4.18963	2.35355	0	1.86548	0	3.94834	2.36034	0	0	0	0	0	0	0	0	6.1547	2.10063	2.01837	2.43233	0	0.590085	1.53868	1.20367	-6.16054	3.82351	-1.34969	0.177117	1	1.20367	-0.847513	3.78111	0	1	1	1.20367	-7.00806	3.58839	-1.6743	0.0940711	1	1.8828	-3.61898	3.9363	-0.665342	0.505831
TraesCS3A02G279800		0	0	0	0	0	6.03111	0	3.57734	0	0	3.55789	1.04781	0	0	2.45489	5.22985	1.58707	0	1.23094	0	1.18596	0	1.54172	1.01049	3.12298	1.1506	0.877239	3.45667	0	1	1	1.1506	-0.329186	3.46375	0	1	1	1.1506	0.548053	3.25946	0	1	1	0.391047	0	4.08044	0	1
TraesCS3B02G041200		0	0	0	0	0	0	11.1929	0	0	0	0	0	14.86	0	0	5.22985	6.34827	0	0	0	3.73096	0	0	1.58707	5.02247	1.9218	3.39442	3.85818	0.620607	0.534858	1	1.9218	-1.93729	3.87309	-0.242001	0.808779	1	1.9218	1.45712	3.61126	0.126583	0.899271	1	1.57411	16.0418	3.99005	3.76984	0.000163352
TraesCS5A02G062600		0	0	0	0	0	7.75428	28.9149	0	0	3.14712	0	0	0	0	2.45489	0	3.17414	0	0	0	9.63831	0	0	2.19404	1.93857	2.33578	1.80765	3.45347	0.233866	0.815089	1	2.33578	-3.61969	3.42339	-0.765235	0.444132	1	2.33578	-1.81205	3.21734	-0.252397	0.800734	1	3.62459	0.929827	3.96552	0	1
TraesCS1B02G061800		0	55.9435	18.2013	0	0	10.339	0	0	0	27.5373	10.6737	3.14344	50.5241	4.22488	2.45489	27.8925	28.5672	0	12.3094	0	3.55789	30.0842	1.04781	19.1902	25.2663	13.8557	4.98398	1.37518	2.89706	0.00376679	0.247391	13.8557	-4.40266	1.37309	-2.47811	0.0132081	1	13.8557	0.581316	1.1423	0	1	1	12.6703	18.4332	2.76194	6.31192	2.75599e-10
TraesCS4B02G243500LC		0	0	0	0	0	0	0	0	7.23862	0	0	0	0.990669	0	0	0	0	0	7.38564	2.41287	0	0	0	0	2.09408	0.733422	0.336526	3.89146	0	1	1	0.733422	1.12207	3.89513	0.031339	0.974999	1	0.733422	1.4586	3.6654	0.125115	0.900433	1	0.796065	-18.4228	4.02181	-4.33207	1.47712e-05
TraesCS6A02G038800		210.851	92.4284	96.8308	59.1785	241.631	35.3251	32.6459	283.802	170.437	138.473	275.736	165.555	79.2535	77.7378	93.286	12.203	255.518	140.696	36.9282	207.64	122.52	85.0831	196.684	146.027	40.9274	117.856	-3.05818	0.536103	-3.83914	0.000123465	0.0152288	117.856	1.10815	0.526015	0.205605	0.837099	1	117.856	-1.95002	0.507479	-1.87204	0.0612004	1	129.609	-3.69918	1.0331	-2.61269	0.00898322
TraesCS4D02G438600LC		0	0	0	6.28444	16.4749	1.72317	0	0.596223	0	3.14712	1.77894	0	0	0	0	0	6.34827	0	0	5.49162	2.68779	0	0.198741	2.37385	0.430794	1.69692	-0.43912	3.49011	0	1	1	1.69692	-2.4971	3.44476	-0.434603	0.663851	1	1.69692	-2.93622	3.25522	-0.594806	0.551973	1	2.68	-18.0519	4.02184	-4.23982	2.23699e-05
TraesCS7B02G487500LC		13.7139	41.3495	4.36831	64.4155	0	0	110.063	19.6753	37.5092	4.72068	24.9052	9.43032	23.7761	0.844976	54.0077	62.7582	0	29.3116	0	17.0744	66.4613	21.0973	19.4724	15.7742	21.6336	23.4886	-1.9299	1.25272	-0.742305	0.457903	1	23.4886	-0.699318	1.23374	0	1	1	23.4886	-2.62922	1.21079	-1.34559	0.178436	1	32.0523	-4.59279	1.78613	-2.01149	0.0442733
TraesCS1B02G642600LC		0	12.1616	0	0	0	0	46.637	0	0	11.8017	5.33683	0	0	2.53493	2.45489	0	7.93534	5.86233	0	0	17.3246	7.34828	1.95411	5.54798	0	4.43926	0.226857	2.54408	0	1	1	4.43926	-4.52404	2.47218	-1.42548	0.154018	1	4.43926	-4.29719	2.33184	-1.41399	0.157366	1	7.25056	2.48163	3.29146	0.450142	0.652608
TraesCS3A02G419700		2807.06	7097.53	5247.79	8689.81	2067.99	9189.69	2395.27	980.19	2166.32	1726.98	4938.35	2359.68	2900.68	3303.86	4632.38	12182.1	6651.4	1346.38	6730.78	2347.12	5341.14	5200.69	1562.08	4564.64	7750.8	5189.68	1.96608	0.28927	3.33972	0.000838634	0.0763433	5189.68	-1.20784	0.289316	-0.718392	0.472516	1	5189.68	0.758239	0.272612	0	1	1	6266.13	1.8424	0.559452	1.50576	0.132128
TraesCS6D02G332800		1.71424	7.29698	58.2441	32.9933	0.784517	1.72317	76.4846	7.15467	3.94834	7.08102	41.8052	0	8.91602	0	0	0	22.2189	0	0	2.14903	50.4277	3.64849	2.38489	21.886	2.6598	12.6806	-0.608985	1.2551	0	1	1	12.6806	-4.4475	1.16235	-2.96598	0.00301722	0.686143	12.6806	-5.05648	1.14581	-3.54027	0.00039972	0.0746083	18.1049	-2.62544	1.83006	-0.888191	0.374438
TraesCS6D02G314600		5.99983	7.29698	2.9122	0	38.4413	8.61587	3.73096	0	20.3997	0	0.889472	0	3.96268	5.06986	14.7294	3.48657	0	0	0	21.6136	1.54014	6.18342	0	4.41039	4.01628	15.27	2.38598	1.36757	1.01346	0.310839	1	15.27	0.0385959	1.40068	0	1	1	15.27	2.42458	1.3221	1.07752	0.28125	1	31.9613	1.74684	1.33234	0.560551	0.575103
TraesCS6A02G330000LC		5.99983	0	0	0	0	0	1.86548	5.96223	0	0	0	0	0	0	0	0	0	0	0	1.99994	0.621826	0	1.98741	0	0	0.64609	-25.4919	3.87964	-6.31293	2.73809e-10	2.43627e-07	0.64609	7.03429	3.87306	1.55802	0.119229	1	0.64609	-18.4576	3.69253	-4.7278	2.26962e-06	0.000548816	0.860529	-16.9276	3.98196	-3.99993	6.336e-05
TraesCS2B02G241700LC		2.57136	0	0	0	0	0	3.73096	7.15467	7.89668	3.14712	0	0	0.990669	0	0	0	0	0	0	3.48934	1.24365	0	2.38489	0.78678	0.247667	1.19824	-2.75605	3.85663	-0.455332	0.64887	1	1.19824	1.51019	3.83135	0.133163	0.894064	1	1.19824	-1.24586	3.66247	-0.0671284	0.946479	1	1.55498	-21.3174	3.92501	-5.17638	2.26229e-07
TraesCS3A02G539200LC		0	0	0	0	1.56903	0	0	0.596223	0	0	0	0	0	0	0	0	0	0	0	0.523011	0	0	0.198741	0	0	0.515098	-0.17803	3.89039	0	1	1	0.515098	0.942339	3.88986	0	1	1	0.515098	0.764309	3.67788	0	1	1	1.13388	1.47441	3.90921	0.121358	0.903407
TraesCS1A02G197700		0	0	0	0	4.7071	0	3.73096	0	0	3.9339	0	0	0	0	0	0	0	0	2.46188	1.56903	1.24365	0	0	0.983475	0.61547	0.693559	-0.0526048	3.88027	0	1	1	0.693559	-0.539477	3.87506	0	1	1	0.693559	-0.592081	3.65246	0	1	1	0.918935	-0.913269	3.98469	0	1
TraesCS6B02G073600		10.2854	35.2687	81.5417	60.7496	6.27614	102.529	128.718	20.2716	9.21279	35.4051	32.9105	19.9085	133.74	146.181	90.8311	123.773	101.572	19.5411	180.948	8.59145	74.126	90.7248	19.907	77.3375	135.248	76.0453	3.04201	0.496722	4.11096	3.94014e-05	0.00578706	76.0453	-2.23817	0.498246	-2.48506	0.0129529	1	76.0453	0.803833	0.453441	0	1	1	78.6034	3.63132	0.946274	2.78071	0.00542401
TraesCS7A02G370100LC		0	0	0	3.14222	0	0	0	1.19245	3.29028	0	3.55789	1.04781	3.96268	1.68995	0	1.74328	0	8.79349	0	1.09676	2.23337	0.844976	3.67792	0	1.42649	1.33212	-0.430925	2.92488	0	1	1	1.33212	0.494659	2.92034	0	1	1	1.33212	0.063734	2.78268	0	1	1	1.27838	-0.151239	3.97875	0	1
TraesCS1A02G229000LC		0	0	0	0	0	0	0	0	0	0	0	4.19125	7.92535	0	0	0	0	0	0	0	0	0	1.39708	0	1.98134	0.621715	0.853601	3.87966	0	1	1	0.621715	0.766662	3.8926	0	1	1	0.621715	1.62026	3.67356	0.168845	0.865918	1	0.120297	1.36661	4.08044	0.0898462	0.928409
TraesCS3B02G010400		0	0	0	8.90295	0	0	1.86548	0	6.58056	0	0	3.14344	0	0	0	0	0	0	0	2.19352	3.58948	0	1.04781	0	0	0.960275	-20.1355	3.87871	-4.93347	8.07795e-07	0.000235768	0.960275	-0.40235	3.84188	0	1	1	0.960275	-20.5379	3.66573	-5.32987	9.82815e-08	2.9435e-05	1.89438	-17.244	4.02538	-4.03539	5.45109e-05
TraesCS7B02G474100LC		37.7132	100.942	24.7537	23.5666	120.816	11.2006	20.5203	59.026	84.2312	6.29424	80.0525	34.5778	40.6174	4.22488	49.0979	57.5283	44.4379	18.564	13.5403	80.92	41.3798	52.5832	37.3893	31.1459	30.7217	39.2486	-1.93671	0.708478	-1.32215	0.186119	1	39.2486	0.801336	0.698591	0	1	1	39.2486	-1.13538	0.671915	-0.201479	0.840324	1	52.449	-4.43632	0.942189	-3.64716	0.000265154
TraesCS2D02G220300LC		0	0	0	0	0	0	0	0	9.21279	5.50746	0	0	0	0	9.81957	0	0	0	0	3.07093	0	0	0	3.83176	0	1.14845	-23.4487	3.90794	-5.74437	9.22623e-09	4.7771e-06	1.14845	-6.99681	3.87208	-1.54873	0.121446	1	1.14845	-30.4455	3.66616	-8.0317	9.61325e-16	1.27683e-12	1.01317	-2.20049	3.9726	-0.302193	0.762505
TraesCS6B02G288700		0	1.21616	11.6488	0	0	0	0	0	0	0	0	0	0	0	0	0	0	0	32.0045	0	0	0.608081	0	2.9122	8.00111	2.81449	2.08376	3.8705	0.280004	0.779474	1	2.81449	-1.0933	3.87204	-0.0240951	0.980777	1	2.81449	0.99046	3.63237	0	1	1	1.84986	3.11885	3.96715	0.534099	0.593273
TraesCS6A02G053700		0	37.701	3.64026	3.14222	0	28.4324	6.52918	8.34712	0	3.14712	28.4631	0	7.92535	35.489	4.90979	0	4.7612	0	0	0	12.7115	36.595	2.78237	4.11459	9.08943	14.7202	4.77636	1.52399	2.47795	0.0132139	0.607932	14.7202	-4.64738	1.52683	-2.38886	0.0169008	1	14.7202	0.128982	1.3423	0	1	1	27.6868	7.8196	2.06557	3.30156	0.000961479
TraesCS3A02G264500		4.28559	76.6183	8.00856	19.9007	21.182	43.0794	41.0405	36.3696	0	7.8678	39.1368	73.347	36.6548	44.7837	93.286	45.3254	73.0051	0	244.957	8.48918	33.3593	60.701	36.5722	45.5419	92.5042	63.6953	3.09251	0.797553	2.62367	0.00869889	0.462709	63.6953	-1.25422	0.802169	-0.316912	0.75131	1	63.6953	1.8383	0.740189	1.13254	0.257407	1	76.8123	4.82277	1.05668	3.61773	0.0002972
TraesCS7B02G110100		0	24.3233	12.3769	0	0	10.339	15.8566	0	0	0.78678	0	0	10.8974	24.5043	9.81957	54.0418	25.3931	0	36.9282	0	5.28552	24.4138	0	12.0941	28.0516	11.9105	6.36153	1.35429	3.95891	7.52912e-05	0.0100732	11.9105	-4.45709	1.37705	-2.51051	0.0120555	1	11.9105	1.90443	1.05425	0.857889	0.390953	1	10.3592	5.64341	2.77691	1.67215	0.0944946
TraesCS2B02G423800LC		4.28559	0	6.55246	0	0	0.861587	0	2.98111	0	0	0	0	0	5.91483	0	3.48657	0	0	0	1.42853	0	2.95742	0.993705	1.63811	1.08704	1.11975	-0.458609	3.81814	0	1	1	1.11975	5.3784	3.84905	1.13753	0.255318	1	1.11975	4.91979	3.65042	1.07379	0.282916	1	1.11308	0.573983	3.87836	0	1
TraesCS5D02G325300		47.9986	0	0	6.80814	76.8827	5.16952	25.184	3.57734	36.1931	3.14712	16.0105	4.19125	10.8974	0	0	0	6.34827	0	1.23094	53.6915	16.0009	0	2.58953	2.37385	4.32446	11.4218	-2.77959	1.48363	-1.19948	0.230341	1	11.4218	1.88092	1.46896	0.599693	0.548711	1	11.4218	-0.898667	1.42531	0	1	1	22.8809	-8.12894	1.7174	-4.15101	3.31017e-05
TraesCS5B02G445200		0	0	5.82441	0	0	5.16952	3.73096	0	1.97417	0	0	0	19.8134	0	0	0	0	0.977055	16.0022	0.658056	1.24365	0	0.325685	1.4561	10.2463	2.50116	1.62227	3.1474	0.197711	0.843271	1	2.50116	-0.540653	3.1559	0	1	1	2.50116	1.08162	2.95503	0.0276211	0.977964	1	0.621515	-21.5375	4.00065	-5.13355	2.84331e-07
TraesCS1B02G255800LC		0	0	0	0	0	0	0	3.57734	0	0	0	0	0	1.68995	0	5.22985	0	10.7476	0	0	0	0.844976	4.77498	0	1.30746	0.993003	-0.379331	3.83694	0	1	1	0.993003	27.1571	3.87285	6.75396	1.43862e-11	2.53545e-08	0.993003	26.7777	3.66662	7.03039	2.05957e-12	1.41918e-09	0.183672	1.74821	4.05118	0.18469	0.853472
TraesCS2B02G451700		0	0	0	6.28444	0	0	0	0	0	4.72068	6.22631	0	0	0	0	0	9.52241	25.4034	0	0	4.17025	0	8.46781	3.56077	0	2.90025	0.111129	3.42704	0	1	1	2.90025	-3.01139	3.39559	-0.592354	0.553614	1	2.90025	-2.90026	3.20011	-0.59381	0.552639	1	2.45063	2.95096	3.97334	0.491013	0.623417
TraesCSU02G025700		0	0	0	1.04741	0	0	48.5024	0.596223	6.58056	6.29424	3.55789	0	0	0	2.45489	1.74328	0	15.6329	1.23094	2.19352	17.7026	0	5.4097	2.18728	0.743556	4.11446	-2.25272	2.20382	-0.568433	0.569741	1	4.11446	-1.23554	2.12152	-0.111025	0.911596	1	4.11446	-3.48827	2.06777	-1.20336	0.228838	1	6.48597	-17.2298	3.36787	-4.819	1.44282e-06
TraesCS4D02G298300LC		0	4.86465	0.728051	0	0	0	13.0584	3.57734	0	4.72068	0	14.6694	8.91602	15.2096	0	0	9.52241	1.95411	0	0	4.35278	10.0371	6.73361	3.74278	2.22901	3.61395	-1.064	2.32337	-0.0275482	0.978023	1	3.61395	0.227752	2.30749	0	1	1	3.61395	-0.836253	2.19141	0	1	1	3.60183	16.7006	3.96892	3.95589	7.62508e-05
TraesCS2D02G294500		0	3.64849	0	0	0	0.861587	5.59644	0	2.63223	0	0	0	0	0	0	0	0	6.83938	0	0.877408	1.86548	1.82424	2.27979	0	0.215397	0.919233	-1.41044	3.87069	-0.106037	0.915553	1	0.919233	0.759976	3.86251	0	1	1	0.919233	-0.65046	3.66313	0	1	1	1.29611	-13.9801	3.98996	-3.25318	0.00114123
TraesCS2B02G553800		0	184.857	56.788	6.80814	17.2594	67.2038	39.1751	33.9847	0	33.8315	0	17.8128	84.2069	31.2641	12.2745	237.087	0	0	217.877	5.75312	15.3277	108.06	17.2658	25.7235	151.593	70.3902	5.14119	0.920905	4.49687	6.89606e-06	0.00139822	70.3902	-1.3752	0.937252	-0.400324	0.688918	1	70.3902	3.76599	0.842208	3.28421	0.00102269	0.175516	81.7363	6.39102	1.20777	4.46363	8.05842e-06
TraesCS5D02G432000		0	2.43233	2.9122	0	0	0	0	0	0	0	0	0	7.92535	19.4345	0	0	4.7612	0	0	0	0	10.9334	0	1.91835	1.98134	1.74981	16.9757	3.88296	4.11431	3.88336e-05	0.00572178	1.74981	-15.9382	3.88608	-3.84402	0.000121033	0.0410822	1.74981	1.03751	3.61823	0.010367	0.991728	1	2.3789	3.3537	3.94962	0.595932	0.55122
TraesCS7B02G359200LC		0	0	0	0	18.0439	0	0.932739	4.76978	0.658056	0	2.66842	0	0	0	0	5.22985	0	0	0	6.23398	1.20039	0	1.58993	0	1.30746	1.51367	-1.85486	3.84359	-0.222413	0.823993	1	1.51367	2.00453	3.84701	0.261119	0.794001	1	1.51367	0.149666	3.65801	0	1	1	2.43911	-22.8715	3.96976	-5.50952	3.59815e-08
TraesCS7D02G393100		0	0	0	0	0	0	0	2.38489	0.658056	0	0	0	0	0	0	13.9463	0	0.977055	0	0.219352	0	0	1.12065	0	3.48657	0.838335	-0.973239	3.8789	0	1	1	0.838335	1.98416	3.88371	0.253407	0.799954	1	0.838335	1.01092	3.6827	0.00296542	0.997634	1	0.0723695	-0.505818	4.07285	0	1
TraesCS6B02G468400		0	0	0	0	0	0.861587	0	1.19245	0	0	0	0	0	4.22488	0	0	0	0	0	0	0	2.11244	0.397482	0	0.215397	0.499355	6.7547	3.87444	1.4853	0.137464	1	0.499355	13.9595	3.91494	3.31027	0.000932072	0.254228	0.499355	20.7142	3.66172	5.38386	7.29053e-08	2.20511e-05	0.940366	4.04932	3.94835	0.772303	0.439935
TraesCS4A02G179000LC		0	3.64849	0	0	0	0	9.32739	0	3.29028	0	0	0	0	0	0	0	0	0	0	1.09676	3.10913	1.82424	0	0	0	0.766158	-0.664226	3.8834	0	1	1	0.766158	-0.0903068	3.87828	0	1	1	0.766158	-0.754533	3.66713	0	1	1	1.77288	-14.1309	3.98287	-3.29685	0.000977747
TraesCS5A02G017800LC		0	0	0.728051	0	0	0	0	2.98111	3.29028	0	0	0	2.97201	0	0	0	0	1.95411	0	1.09676	0	0	1.64507	0.182013	0.743002	0.664597	-0.408835	3.85245	0	1	1	0.664597	1.64517	3.86913	0.166748	0.867568	1	0.664597	1.23634	3.66384	0.064505	0.948568	1	0.602441	-0.313915	3.92042	0	1
TraesCS1B02G445000		0	1.21616	0	24.614	0	6.8927	50.3679	0	0	0	0	0	0	0	0	26.1492	0	0	0	0	24.994	0.608081	0	0	8.26049	5.31458	21.2383	2.83876	7.12927	1.009e-12	1.51591e-09	5.31458	-20.0894	2.84353	-6.71328	1.90298e-11	3.29057e-08	5.31458	1.14886	2.61746	0.0568713	0.954648	1	8.76082	2.02222	2.98991	0.341889	0.732434
TraesCS4A02G667300LC		0	0	0	0	0	18.9549	0	0	0.658056	0	0	0	0	0.844976	0	0	0	0	0	0.219352	0	0.422488	0	0	4.73873	1.05075	1.95286	3.88411	0.245322	0.806207	1	1.05075	0.0317163	3.90104	0	1	1	1.05075	1.98457	3.66396	0.268719	0.788146	1	0.409422	1.66901	4.00015	0.167247	0.867176
TraesCS2A02G089900		0	4.86465	0	0	0	5.16952	0	0	0	0	0	0	0	0	0	13.9463	9.52241	0	0	0	0	2.43233	0	2.3806	4.77895	1.55967	17.2728	3.89392	4.17904	2.9274e-05	0.0045395	1.55967	-10.8027	3.91708	-2.50255	0.0123303	1	1.55967	6.47017	3.65477	1.49672	0.134466	1	0.533357	0.404876	4.08044	0	1
TraesCS1D02G345400		48.8558	89.996	99.0149	0	166.318	211.95	36.3768	64.3921	19.0836	71.597	46.2526	1.04781	432.922	78.5828	24.5489	36.6089	209.493	3.90822	297.888	78.0857	27.5431	84.2894	23.116	101.163	244.842	92.4745	0.605455	1.11919	0	1	1	92.4745	0.441755	1.12214	0	1	1	92.4745	1.04721	1.05707	0.0446613	0.964377	1	57.6103	-3.27248	1.4168	-1.60395	0.108725
TraesCS3B02G455100		748.265	6359.32	2689.42	3249.58	839.433	3672.08	1803.92	116.86	585.012	516.128	1868.78	618.21	1085.77	2362.55	1696.33	6800.55	2818.63	69.3709	4741.58	724.237	2307.43	4360.93	268.147	1930.13	4075	2675.94	3.25678	0.372419	6.05979	1.363e-09	9.83569e-07	2675.94	-2.19407	0.372536	-3.20524	0.00134949	0.353358	2675.94	1.06271	0.350372	0.178984	0.85795	1	3557.4	2.83743	0.506913	3.62474	0.000289255
TraesCS4D02G288300LC		3.42847	0	6.55246	0	0	0	0	0	0	0	0	16.765	0.990669	16.8995	0	0	0	0	0	1.14282	0	8.44976	5.58834	1.63811	0.247667	2.08132	-0.975324	3.82644	0	1	1	2.08132	1.98881	3.83522	0.257823	0.796543	1	2.08132	1.01348	3.64342	0.00370081	0.997047	1	2.2129	1.48922	3.86808	0.126476	0.899355
TraesCS7D02G479400LC		0	1.21616	0	7.33184	0	0	0	0	0	0	0	0	0	0	0	0	0	0	0	0	2.44395	0.608081	0	0	0	1.02453	1.51434	3.88131	0.132518	0.894574	1	1.02453	-1.56833	3.87921	-0.146506	0.883522	1	1.02453	-0.0539833	3.65635	0	1	1	2.40221	16.8448	3.97248	3.98865	6.64505e-05
TraesCS2D02G295700		0	7.29698	4.36831	26.1852	0	0	0	0	0	0	0	0	0	0	0	24.406	0	0	1.23094	0	8.72839	3.64849	0	1.09208	6.40923	2.95288	17.4374	3.72983	4.40701	1.04808e-05	0.00199693	2.95288	-18.7238	3.72396	-4.7594	1.94169e-06	0.00101876	2.95288	-1.28643	3.47794	-0.0823577	0.934362	1	3.6485	0.426077	4.02242	0	1
TraesCS3B02G048800		0	41.3495	0	25.1378	54.1317	105.114	0.932739	0	0	0	0	0	7.92535	38.8689	9.81957	144.693	3.17414	0.977055	364.358	18.0439	8.69016	40.1092	0.325685	3.24843	155.522	156.814	7.03532	1.37887	4.37701	1.20319e-05	0.00220978	156.814	-1.3362	1.44127	-0.23327	0.815551	1	156.814	5.69912	1.26005	3.7293	0.00019201	0.0372817	298.303	6.90208	2.47114	2.3884	0.0169217
TraesCS1D02G273800		1.71424	0	0	0	47.8555	21.5397	0	0	4.60639	0	3.55789	18.8606	0	1.68995	0	0	0	0	7.38564	18.0587	1.18596	0.844976	6.28688	0	7.23133	5.00921	-2.48232	2.38156	-0.622415	0.533669	1	5.00921	4.4694	2.41025	1.43943	0.150027	1	5.00921	1.98709	2.3162	0.426165	0.669987	1	6.50043	-5.27949	2.82439	-1.51519	0.129725
TraesCS3B02G214800		0	1.21616	0	0	0	0	7.46191	2.38489	0	0.78678	0	6.28688	0	15.2096	0	0	0	0.977055	11.0785	0	2.4873	8.21287	3.21628	0.196695	2.76962	2.53352	2.02871	2.68866	0.382609	0.70201	1	2.53352	1.71565	2.76592	0.258739	0.795837	1	2.53352	3.74436	2.58674	1.06093	0.28872	1	3.55757	22.7821	3.91483	5.564	2.63659e-08
TraesCS6D02G437500LC		3.42847	0	0	0	0	8.61587	0	0	0	0	7.11578	0	0	0	0	0	0	0	0	1.14282	2.37193	0	0	0	2.15397	0.891017	0.602997	3.85837	0	1	1	0.891017	-0.657323	3.85562	0	1	1	0.891017	-0.0543264	3.63929	0	1	1	1.15828	-17.7895	3.9841	-4.21412	2.50754e-05
TraesCS6A02G502200LC		3.42847	7.29698	0	23.5666	6.27614	13.7854	0	0	42.7737	0	0	1.04781	0	0	9.81957	0	0	13.6788	0	17.4928	7.85555	3.64849	4.90886	2.45489	3.44635	5.70047	-3.04204	2.23749	-0.912647	0.361428	1	5.70047	1.24378	2.20306	0.110656	0.911889	1	5.70047	-1.79826	2.14748	-0.37172	0.710102	1	9.12989	-23.3907	2.80424	-7.98457	1.41016e-15
TraesCS1B02G036800		0	0	6.55246	0	0.784517	0	29.8477	1.19245	11.845	11.0149	3.55789	1.04781	0	0	0	1.74328	1.58707	0	0	4.20984	11.1352	0	0.746753	4.78861	0.435821	3.24539	-1.61619	2.14282	-0.287562	0.773682	1	3.24539	-2.41258	2.04102	-0.692096	0.488877	1	3.24539	-4.02878	1.98797	-1.52355	0.127621	1	5.01471	-25.8015	3.60115	-6.88712	5.69317e-12
TraesCS1B02G104000		5.14271	0	0	13.0926	0	0	0	0	38.1673	0	1.77894	0	0.990669	0	9.81957	0	6.34827	6.83938	0	14.4367	4.95717	0	2.27979	4.04196	0.247667	3.85882	-3.43685	2.47266	-0.985517	0.32437	1	3.85882	0.466001	2.40758	0	1	1	3.85882	-2.97085	2.34771	-0.839479	0.401201	1	6.38147	-20.4614	3.27414	-5.94398	2.7818e-09
TraesCS4B02G227400LC		0	3.64849	0	0	0	3.44635	10.2601	12.5207	1.97417	0	13.3421	0	0	0	0	0	0	0	0	0.658056	7.86741	1.82424	4.17356	0	0.861587	2.11929	0.0866679	3.73797	0	1	1	2.11929	-1.16794	3.72996	-0.0450259	0.964087	1	2.11929	-1.08128	3.52731	-0.0230421	0.981617	1	3.19567	-1.08597	4.01975	-0.0213865	0.982937
TraesCS5B02G301000		0	0	0	0	30.5962	0	0	1.78867	5.92251	0	0	0	0	0	0	10.4597	0	0	1.23094	12.1729	0	0	0.596223	0	2.92266	2.34428	-2.5362	3.83057	-0.401038	0.688392	1	2.34428	4.18119	3.85011	0.826261	0.408656	1	2.34428	1.64499	3.67158	0.17567	0.860553	1	3.99576	-5.19208	3.91902	-1.06968	0.284765
TraesCS2B02G390300LC		0	10.9455	0	0	13.3368	0	0	0	1.97417	0	0	2.09563	8.91602	4.22488	0	0	0	0	0	5.10365	0	7.58517	0.698542	0	2.22901	1.94794	-0.457067	3.63582	0	1	1	1.94794	2.59404	3.66208	0.435283	0.663357	1	1.94794	2.13697	3.47089	0.327575	0.743233	1	3.33417	-1.27641	3.8629	-0.0715549	0.942956
TraesCS1D02G193800LC		0	7.29698	0	0	0	4.30794	0	2.98111	7.89668	2.36034	0	3.14344	7.92535	0.844976	0	3.48657	1.58707	5.86233	2.46188	2.63223	0	4.07098	3.99563	0.986852	4.54543	2.76896	0.0888182	1.63551	0	1	1	2.76896	2.84088	1.73727	1.05964	0.289309	1	2.76896	2.9297	1.65043	1.16921	0.24232	1	2.74117	1.89816	3.86937	0.23212	0.816444
TraesCS2A02G568300		0	0	0	0	0	0	4.6637	0.596223	0	0	0.889472	2.09563	0	6.75981	0	0	0	0	0	0	1.85106	3.37991	0.897283	0	0	0.702216	-0.334847	3.86941	0	1	1	0.702216	0.300562	3.86859	0	1	1	0.702216	-0.0342849	3.662	0	1	1	1.33796	15.1573	4.00452	3.53532	0.000407283
TraesCS7B02G276000LC		9.42831	0	0	0	0	0	6.52918	0	0	0	5.33683	0	9.90669	0	0	0	4.7612	0	0	3.14277	3.95534	0	0	1.1903	2.47667	1.6846	0.0915547	3.87001	0	1	1	1.6846	-2.73462	3.84055	-0.45166	0.651514	1	1.6846	-2.64307	3.62223	-0.453606	0.650112	1	2.3288	-17.315	4.02475	-4.05367	5.04193e-05
TraesCS7A02G415800LC		0	0	0	0	4.7071	0	0	0	0	0	0	0	0	4.22488	0	0	3.17414	0	3.69282	1.56903	0	2.11244	0	0.793534	0.923206	0.736933	0.282428	3.87658	0	1	1	0.736933	0.885628	3.88563	0	1	1	0.736933	1.16806	3.65383	0.0459947	0.963315	1	0.973707	0.292316	3.88301	0	1
TraesCS2B02G143100		125.139	10.9455	85.182	1.57111	208.681	67.2038	0.932739	24.4451	79.6248	92.84	65.8209	135.168	41.6081	7.60479	81.0115	5.22985	7.93534	208.113	20.926	137.815	22.7749	9.27513	122.575	66.7422	33.7419	59.3272	-4.63361	0.936104	-3.88163	0.000103759	0.013207	59.3272	3.10301	0.915757	2.29648	0.0216486	1	59.3272	-1.53059	0.89006	-0.596133	0.551086	1	54.8312	-8.45984	1.5319	-4.86968	1.1178e-06
TraesCS5D02G433200		0	0	0	0	0	0.861587	0	1.78867	0	16.5224	3.55789	0	0	0	2.45489	1.74328	6.34827	0	11.0785	0	1.18596	0	0.596223	6.33138	3.42083	2.0636	1.43017	2.81915	0.152588	0.878723	1	2.0636	-2.18904	2.80191	-0.424367	0.671298	1	2.0636	-0.758872	2.60933	0	1	1	0.391047	0	4.08044	0	1
TraesCS3B02G061700		119.139	357.552	406.252	544.128	36.8723	206.781	282.62	59.026	123.057	104.642	387.81	354.161	366.548	594.018	510.618	425.361	539.603	127.994	179.717	93.0228	404.853	475.785	180.394	390.279	294.602	328.529	1.93226	0.437298	2.13187	0.0330175	1	328.529	-1.66886	0.437346	-1.52935	0.126177	1	328.529	0.263407	0.410738	0	1	1	410.592	2.92564	0.585049	3.29142	0.000996818
TraesCS5A02G374000		0	0	9.46466	0	0	0	7.46191	0	16.4514	0	0	0	0	0	0	19.1761	0	0	2.46188	5.4838	2.4873	0	0	2.36617	5.4095	2.57722	3.87471	3.87039	0.742746	0.457636	1	2.57722	-6.01771	3.85541	-1.30147	0.193097	1	2.57722	-2.143	3.60807	-0.316789	0.751403	1	2.61805	-22.2684	3.96833	-5.35954	8.34346e-08
TraesCS6B02G470400LC		0	0	0	5.76074	0.784517	0	0	0	1.97417	0	0	0	0	0	0	3.48657	4.7612	0	0	0.919562	1.92025	0	0	1.1903	0.871642	0.781736	-0.902276	3.8758	0	1	1	0.781736	0.212548	3.86649	0	1	1	0.781736	-0.689728	3.65672	0	1	1	0.929524	-19.801	3.96458	-4.74225	2.11355e-06
TraesCS2D02G533800		27.4278	41.3495	70.6209	159.729	0	292.94	11.1929	10.732	34.877	29.8976	81.8315	42.9604	116.899	114.917	63.8272	202.221	74.5922	30.2887	135.403	20.7683	84.2513	78.1332	27.9937	59.7345	186.866	89.4913	3.27687	0.601484	3.78543	0.000153445	0.0183585	89.4913	-1.58437	0.604344	-0.96695	0.333569	1	89.4913	1.6925	0.56058	1.23533	0.216706	1	92.9208	4.18432	1.18785	2.68075	0.00734567
TraesCS2B02G423900		0	0	0	0	0	0	0	0	0	4.72068	0	0	0	0.844976	0	0	0	15.6329	0	0	0	0.422488	5.21096	1.18017	0	0.990409	0.0222064	3.87565	0	1	1	0.990409	-0.283032	3.87348	0	1	1	0.990409	-0.260825	3.65891	0	1	1	0.0918358	1.30582	4.0713	0.0751172	0.940121
TraesCS7B02G141100LC		0	4.86465	0	0	0	0	3.73096	0	3.29028	0	0	0	0	0	0	0	0	0	0	1.09676	1.24365	2.43233	0	0	0	0.559827	-0.659595	3.89246	0	1	1	0.559827	-0.0662348	3.88468	0	1	1	0.559827	-0.725829	3.67536	0	1	1	1.29961	-14.0007	3.98826	-3.25974	0.00111514
TraesCS6D02G265800LC		0	0	0	5.23703	0	0	0	0	0	0	0	0	0.990669	0	0	13.9463	0	0	0	0	1.74568	0	0	0	3.73423	0.939278	2.05315	3.88692	0.270946	0.786433	1	0.939278	-1.41108	3.88956	-0.105687	0.915831	1	0.939278	0.642071	3.66083	0	1	1	0.569692	0	4.08044	0	1
TraesCS5B02G569800		0	0	0	0	0	3.44635	3.73096	0	1.97417	0	0	0	0	0	0	1.74328	0	0	0	0.658056	1.24365	0	0	0	1.29741	0.509665	1.26796	3.8776	0.0691044	0.944907	1	0.509665	-0.470598	3.88529	0	1	1	0.509665	0.797362	3.65322	0	1	1	0.621515	-21.5375	4.00065	-5.13355	2.84331e-07
TraesCS3D02G315400LC		0	0	2.9122	0	0	0	3.73096	0	3.29028	0	0	0	0.990669	0	0	0	0	0	0	1.09676	1.24365	0	0	0.728051	0.247667	0.513138	-0.0995329	3.90201	0	1	1	0.513138	-5.16152	3.86483	-1.07677	0.281585	1	0.513138	-5.26106	3.65024	-1.16733	0.243075	1	0.766255	-22.7586	3.98819	-5.45575	4.8767e-08
TraesCS7D02G497400		0	0	26.9379	1.04741	59.6233	99.0825	0	26.2338	0	19.6695	0	4.19125	217.947	0	0	1.74328	0	0	279.424	19.8744	0.349135	0	10.1417	11.6518	149.549	34.3508	0.414503	2.46165	0	1	1	34.3508	1.33326	2.48086	0.134334	0.893139	1	34.3508	1.74777	2.33104	0.320786	0.748373	1	6.63129	-22.1144	3.96903	-5.31979	1.03887e-07
TraesCS7D02G467400LC		0	0	0	0	0	0	0	0	0	6.29424	1.77894	0	0	0	0	0	0	0	13.5403	0	0.592982	0	0	1.57356	3.38509	1.00504	0.663688	3.90114	0	1	1	1.00504	-1.61301	3.89248	-0.157486	0.874862	1	1.00504	-0.949321	3.65477	0	1	1	0.195524	0	4.08044	0	1
TraesCSU02G112300		0	3.64849	5.09636	39.8014	0	0.861587	0	59.6223	0	7.8678	0	4.19125	0	5.91483	22.094	1.74328	0	0	0	0	13.2671	4.78166	21.2712	8.76455	0.651218	7.03041	0.639848	2.02814	0	1	1	7.03041	-2.387	2.0092	-0.690325	0.48999	1	7.03041	-1.74715	1.90329	-0.392559	0.694645	1	5.37253	17.4897	3.97403	4.14937	3.33397e-05
TraesCS7B02G425400		8.57119	0	0	0	0	0	0	0	0	4.72068	0	10.4781	0	4.22488	0	0	1.58707	0	0	2.85706	0	2.11244	3.49271	1.57694	0	1.37897	-2.33431	3.84983	-0.34659	0.728899	1	1.37897	1.58142	3.83456	0.151626	0.879482	1	1.37897	-0.752894	3.65489	0	1	1	1.39964	-0.168778	3.87191	0	1
TraesCS2D02G111400		0	0	5.09636	0	15.6903	0	0	0	0	0	0	0	0	0	0	8.71642	0	0	2.46188	5.23011	0	0	0	1.27409	2.79457	1.49192	0.797277	3.85038	0	1	1	1.49192	0.33466	3.86052	0	1	1	1.49192	1.13194	3.64003	0.0362463	0.971086	1	1.71509	-2.5515	3.95745	-0.392045	0.695025
TraesCS2D02G305300LC		0	4.86465	0	0	0	0	35.4441	11.9245	11.187	0.78678	8.89472	1.04781	0	0	0	0	0	0	0	3.72899	14.7796	2.43233	4.32409	0.196695	0	3.48859	-2.44543	2.75552	-0.524559	0.59989	1	3.48859	0.56777	2.73909	0	1	1	3.48859	-1.87766	2.6208	-0.334884	0.737713	1	6.58312	-12.8062	3.41659	-3.45554	0.000549182
TraesCS5B02G319100LC		8.57119	97.293	28.394	27.2326	4.7071	70.6501	13.9911	0	7.89668	28.3241	8.00525	7.3347	49.5334	186.74	41.7332	183.045	98.3982	0	116.939	7.05832	16.4096	142.016	2.4449	49.2124	105.042	49.9389	4.3181	0.797101	4.1627	3.145e-05	0.00480378	49.9389	-2.84798	0.800752	-2.30781	0.0210098	1	49.9389	1.47011	0.713	0.659347	0.509673	1	48.8169	3.60114	1.22214	2.12834	0.0333088
TraesCS1D02G129400		0	99.7253	0	0	50.2091	6.8927	11.1929	34.5809	0	0	0	0	5.94401	10.9847	0	55.7851	0	0	1.23094	16.7364	3.73096	55.355	11.527	0	17.4632	12.9444	2.87403	2.65761	0.705158	0.480712	1	12.9444	1.82103	2.71689	0.302194	0.762504	1	12.9444	4.69506	2.53646	1.45678	0.145177	1	18.8292	3.94065	2.63792	1.11476	0.264953
TraesCS3A02G333200		1.71424	233.503	91.7344	73.8421	98.0646	283.462	93.2739	24.4451	5.92251	11.8017	0.889472	22.0041	85.1975	396.294	51.5528	237.087	34.9155	25.4034	457.91	35.2338	56.0019	314.899	23.9509	47.5011	265.914	179.118	4.04639	0.632641	4.81536	1.46937e-06	0.000388075	179.118	-0.974106	0.63835	0	1	1	179.118	3.07229	0.592413	3.49805	0.000468679	0.0867728	274.868	5.21334	1.05994	3.97507	7.03597e-05
TraesCS1B02G034900		38.5703	38.9172	69.1648	234.619	82.3743	251.583	21.453	12.5207	56.5928	22.0298	75.6051	17.8128	230.826	32.9541	36.8234	92.394	163.468	12.7017	110.785	59.1792	110.559	35.9356	14.3451	72.8715	171.397	94.4274	2.28905	0.628947	2.04953	0.0404103	1	94.4274	-1.17938	0.631238	-0.284178	0.776274	1	94.4274	1.10966	0.590094	0.185839	0.852571	1	109.773	0.971284	0.983093	0	1
TraesCS5A02G057200		0	0	0	1.04741	0	0	1.86548	2.98111	3.94834	0.78678	0	0	0	0	14.7294	5.22985	3.17414	0	0	1.31611	0.970962	0	0.993705	4.67257	1.30746	1.57417	-1.82396	3.0855	-0.267044	0.789435	1	1.57417	-0.395356	3.03856	0	1	1	1.57417	-2.21932	2.90636	-0.419536	0.674825	1	0.750359	-16.6153	4.02986	-3.87491	0.000106665
TraesCS2D02G496500		6.85695	3.64849	0.728051	0	0	0	5.59644	0.596223	0	0	0.889472	0	0.990669	0	0	0	7.93534	0	0	2.28565	2.16197	1.82424	0.198741	2.16585	0.247667	1.27248	-0.862962	3.33734	0	1	1	1.27248	-1.76098	3.2928	-0.231103	0.817235	1	1.27248	-2.62394	3.12021	-0.520458	0.602745	1	1.85676	-16.1048	4.02707	-3.75081	0.000176265
TraesCS1B02G408300		0	0	0	0	1.56903	0	0	0	0	0	0	0	0.990669	0	0	0	0	0.977055	1.23094	0.523011	0	0	0.325685	0	0.555402	0.533404	0.753616	3.88471	0	1	1	0.533404	1.10566	3.89738	0.0271103	0.978372	1	0.533404	1.85928	3.66766	0.234284	0.814764	1	0.89329	1.25917	3.91699	0.0661646	0.947247
TraesCS4D02G018800LC		0	0	0	0	10.1987	0	0	0	0	0	1.77894	0	0	0	0	0	0	7.81644	12.3094	3.39957	0.592982	0	2.60548	0	3.07735	1.49941	-10.0132	3.87364	-2.3268	0.0199761	0.801546	1.49941	7.88163	3.87001	1.77819	0.0753721	1	1.49941	-2.13153	3.67197	-0.308154	0.757965	1	1.31033	-22.5403	3.97726	-5.41587	6.09903e-08
TraesCS5D02G155000LC		0	3.64849	0	0	0	0.861587	0	0	2.63223	7.8678	0	0	0	0	0	0	0	0	2.46188	0.877408	0	1.82424	0	1.96695	0.830867	0.815885	0.301761	3.87715	0	1	1	0.815885	0.24109	3.88022	0	1	1	0.815885	0.542851	3.6583	0	1	1	0.689496	-1.42083	4.03847	-0.104204	0.917007
TraesCS4D02G293700		8.57119	1.21616	7.28051	0	1.56903	11.2006	0	0	0	23.6034	8.89472	22.0041	0	0	4.90979	0	15.8707	0	0	3.38007	2.96491	0.608081	7.3347	12.9161	2.80016	4.89343	-3.61004	2.23363	-1.16852	0.242596	1	4.89343	-0.664045	2.13248	0	1	1	4.89343	-4.27409	2.11254	-1.54983	0.121182	1	2.22293	-21.6018	3.93063	-5.24135	1.59406e-07
TraesCS1D02G129400LC		0	2.43233	0	0	0	6.03111	0.932739	2.98111	13.8192	0	0	0	0	0	0	8.71642	0	0	0	4.60639	0.310913	1.21616	0.993705	0	3.68688	1.63816	-0.343816	3.80416	0	1	1	1.63816	5.94674	3.85627	1.28278	0.19957	1	1.63816	5.60292	3.65218	1.26032	0.207553	1	1.88754	-2.92901	3.95122	-0.488205	0.625405
TraesCS1A02G068200		1.71424	0	0	0	0	13.7854	0	10.1358	0	0	0	8.38251	0	4.22488	9.81957	0	7.93534	15.6329	0	0.571412	0	2.11244	11.3837	4.43873	3.44635	3.33688	-1.56155	2.645	-0.212305	0.831869	1	3.33688	2.51772	2.66035	0.570495	0.568342	1	3.33688	0.956171	2.52551	0	1	1	0.647272	1.02395	3.92072	0.00610765	0.995127
TraesCS1A02G145100		0	0	19.6574	0	0.784517	0	0	8.34712	0	0	0	0	0	6.75981	44.1881	0	4.7612	0	0	0.261506	0	3.37991	2.78237	17.1517	0	3.92197	-1.03384	3.30019	-0.0102535	0.991819	1	3.92197	-2.71627	3.24749	-0.528489	0.59716	1	3.92197	-3.7501	3.08427	-0.891656	0.372578	1	0.820441	1.59078	3.95965	0.149201	0.881395
TraesCS3B02G484100LC		5.14271	2.43233	0	0	0	0	12.1256	0.596223	0	0	2.66842	0	3.96268	0	0	17.4328	0	0	0	1.71424	4.93134	1.21616	0.198741	0	5.34888	2.07565	1.40867	3.42128	0.11945	0.904919	1	2.07565	-1.83937	3.41565	-0.245743	0.805881	1	2.07565	-0.430699	3.21736	0	1	1	2.43857	-15.7195	4.02988	-3.65259	0.000259604
TraesCS5B02G114400		8.57119	69.3213	30.5781	0	26.6736	31.0171	0	0	0.658056	4.72068	30.2421	0	14.86	52.3885	9.81957	13.9463	11.1095	0	20.926	11.9676	10.0807	60.8549	0	14.057	20.1874	19.1772	3.26811	1.35249	1.67699	0.0935453	1	19.1772	-2.31846	1.35816	-0.970768	0.331664	1	19.1772	0.949651	1.24261	0	1	1	29.9874	-0.415121	1.94745	0	1
TraesCS5A02G402200LC		0.857119	3.64849	0	12.5689	0	0	0	0	26.9803	0	0	0	8.91602	0	0	0	0	0	0	9.27914	4.18963	1.82424	0	0	2.22901	2.90871	0.562902	3.36958	0	1	1	2.90871	0.0957246	3.37033	0	1	1	2.90871	0.658627	3.18725	0	1	1	5.79085	-6.92096	3.24207	-1.82629	0.0678061
TraesCS6B02G742800LC		0	0	0	1.04741	0	0	0	0.596223	3.94834	0	0	0	0.990669	0	0	0	0	1.95411	0	1.31611	0.349135	0	0.850111	0	0.247667	0.40212	-1.57721	3.88074	-0.148738	0.881761	1	0.40212	1.49468	3.87623	0.127618	0.898451	1	0.40212	-0.0825346	3.69203	0	1	1	0.548156	-17.5158	3.99733	-4.1317	3.60086e-05
TraesCS6B02G368900		0	2.43233	0	3.14222	0	0	2.79822	0	3.94834	11.0149	0	0	0	0	0	3.48657	0	0	4.92376	1.31611	1.98015	1.21616	0	2.75373	2.10258	1.48203	0.687536	3.68992	0	1	1	1.48203	-2.61717	3.65298	-0.442699	0.657984	1	1.48203	-1.92964	3.43416	-0.270703	0.78662	1	1.34602	-15.7465	4.02987	-3.65931	0.0002529
TraesCS1B02G226000		0	153.237	10.9208	0.523703	83.1588	83.574	180.019	0.596223	0	0	0	25.1475	3.96268	32.1091	54.0077	118.543	0	0.977055	27.0807	27.7196	60.1808	92.6728	8.90693	16.2321	58.2901	42.7499	4.12267	0.885361	3.52701	0.000420288	0.0432297	42.7499	-1.01537	0.926718	-0.0165866	0.986766	1	42.7499	3.1073	0.81883	2.57355	0.010066	1	64.3965	4.21626	1.46669	2.19288	0.0283164
TraesCS7D02G061700		38.5703	4.86465	12.3769	25.6615	76.8827	1.72317	15.8566	29.8111	43.4317	34.6183	16.9	20.9563	9.90669	0	29.4587	0	42.8508	0	7.38564	52.9616	19.4727	2.43233	16.9225	29.8262	4.75388	19.2266	-4.55795	1.03304	-3.44417	0.000572819	0.0556108	19.2266	0.66805	0.920963	0	1	1	19.2266	-3.8899	0.977041	-2.95781	0.00309835	0.444369	24.3135	-8.12947	1.64715	-4.32837	1.50217e-05
TraesCS6B02G352100		0	0	9.46466	0	0	0.861587	4.6637	0	0	0	0	0	9.90669	0	0	8.71642	0	0	0	0	1.55457	0	0	2.36617	4.87117	1.62252	17.6607	3.85774	4.31878	1.56894e-05	0.00275454	1.62252	-15.4418	3.87423	-3.72765	0.000193277	0.0612908	1.62252	2.21898	3.60978	0.337687	0.735599	1	0.628117	0.965702	4.0161	0	1
TraesCS2B02G590400LC		0	0	0	2.09481	0	0	11.1929	0.596223	5.26445	0	0.889472	0	4.95334	0	0	1.74328	0	6.83938	0	1.75482	4.72572	0	2.47854	0	1.67416	1.63004	-0.106398	2.94148	0	1	1	1.63004	-0.0687063	2.9326	0	1	1	1.63004	-0.175104	2.78825	0	1	1	2.23811	-1.25453	3.95121	-0.0644184	0.948637
TraesCS5A02G315800		12.8568	69.3213	80.8137	87.4584	0	129.238	26.1167	0	12.5031	55.8614	32.9105	18.8606	116.899	188.43	71.1919	212.681	101.572	0.977055	183.41	8.45328	48.8285	128.876	6.61257	77.3598	160.557	123.955	5.64107	0.695244	6.67546	2.46461e-11	3.0197e-08	123.955	-3.67004	0.697534	-3.82783	0.00012928	0.0435588	123.955	1.97103	0.62092	1.56386	0.117851	1	183.979	6.10432	0.923875	5.52491	3.29661e-08
TraesCS4B02G119400LC		0	0	0	4.71333	0	0	0	3.57734	0	0	2.66842	1.04781	0	0	0	0	0	0	0	0	2.46058	0	1.54172	0	0	0.560507	-17.624	3.89507	-4.26797	1.97256e-05	0.0032809	0.560507	-1.27264	3.86154	-0.0706032	0.943714	1	0.560507	-18.8967	3.66856	-4.87839	1.06955e-06	0.000274567	0.806008	0	4.08044	0	1
TraesCS7D02G166000		23.9993	7.29698	18.9293	0	0	0	0.932739	0	0	0	3.55789	3.14344	5.94401	0	0	0	0	14.6558	0	7.99977	1.49688	3.64849	5.93309	4.73233	1.486	3.65703	-2.29061	2.69542	-0.478817	0.632069	1	3.65703	0.4698	2.66931	0	1	1	3.65703	-1.82081	2.57692	-0.318524	0.750088	1	3.92549	-17.7621	4.02105	-4.16859	3.06493e-05
TraesCS2D02G357000		0	1.21616	0	0	0	0	1.86548	7.15467	7.89668	0	0	0	0	0	0	5.22985	0	0	0	2.63223	0.621826	0.608081	2.38489	0	1.30746	1.09856	-6.41823	3.85557	-1.4053	0.159932	1	1.09856	6.57647	3.85875	1.44515	0.148415	1	1.09856	0.158244	3.6851	0	1	1	1.20398	-15.8792	3.97975	-3.73873	0.000184955
TraesCS7B02G318400		0	0	0	2.09481	0	0	0	0	2.63223	0	0	0	2.97201	0	2.45489	0	1.58707	0.977055	0	0.877408	0.698271	0	0.325685	1.01049	0.743002	0.595692	-0.77275	3.88223	0	1	1	0.595692	-0.408566	3.86011	0	1	1	0.595692	-1.18132	3.65987	-0.0495415	0.960488	1	0.517355	-16.832	3.99913	-3.95886	7.53099e-05
TraesCS3D02G552900LC		4.28559	0	0	0	0	0	0	2.98111	0	0.78678	0	3.14344	0	0	0	0	0	0	0	1.42853	0	0	2.04152	0.196695	0	0.522611	-2.14659	3.88365	-0.295235	0.767814	1	0.522611	1.81054	3.87343	0.209255	0.834249	1	0.522611	-0.336054	3.68926	0	1	1	0.470233	-17.4288	4.02543	-4.08124	4.47952e-05
TraesCS1D02G079500		0	47.4303	7.28051	0	40.7949	0	0.932739	7.15467	0	6.29424	10.6737	20.9563	8.91602	0	0	5.22985	12.6965	0	1.23094	13.5983	3.8688	23.7152	9.37031	6.56782	3.8442	7.93932	-1.90053	1.70854	-0.527077	0.59814	1	7.93932	-0.773868	1.65114	0	1	1	7.93932	-2.6744	1.60139	-1.04559	0.295751	1	10.9337	-13.515	3.01404	-4.15223	3.29251e-05
TraesCS7B02G118000		0	9.7293	0	0	3.92258	0	0	11.9245	4.60639	0	2.66842	0	0	0	0	3.48657	0	0	3.69282	2.84299	0.889472	4.86465	3.97482	0	1.79485	1.87679	-1.72308	3.27869	-0.220539	0.825452	1	1.87679	2.83525	3.29295	0.557328	0.577304	1	1.87679	1.11218	3.1316	0.0358209	0.971425	1	2.29536	-3.01309	3.94962	-0.509691	0.610268
TraesCS7B02G141000LC		0	0	8.00856	0	0	0	7.46191	0	0	0	0	0	0	0	0	3.48657	1.58707	0	0	0	2.4873	0	0	2.39891	0.871642	0.957744	11.3266	3.91487	2.63779	0.00834482	0.448545	0.957744	-18.5392	3.88404	-4.5157	6.31081e-06	0.00298124	0.957744	-7.21256	3.65368	-1.70036	0.0890637	1	0.808814	0	4.06617	0	1
TraesCS5D02G111300LC		0	0	0	0	3.92258	0	0	0	0	0	1.77894	8.38251	0.990669	0	0	0	0	0	0	1.30753	0.592982	0	2.79417	0	0.247667	0.706474	-1.77652	3.87262	-0.200514	0.841079	1	0.706474	1.70088	3.87347	0.180945	0.856411	1	0.706474	-0.0756319	3.69203	0	1	1	0.624297	-21.7572	3.99168	-5.20013	1.99147e-07
TraesCS7A02G089500		0.857119	9.7293	13.833	0	48.64	13.7854	0	19.0791	3.29028	20.4563	0	6.28688	11.888	54.0785	9.81957	19.1761	26.9801	0	24.6188	17.5958	0	31.9039	8.45534	17.7722	17.3671	22.9021	1.69296	1.11411	0.621984	0.533952	1	22.9021	-0.114926	1.12613	0	1	1	22.9021	1.57803	1.04697	0.552097	0.580882	1	35.5221	2.25967	1.41488	0.890303	0.373303
TraesCS4A02G135500		0	12.1616	0.728051	0	0	17.2317	2.79822	0	0	0.78678	0	0	13.8694	13.5196	0	8.71642	1.58707	0	2.46188	0	0.932739	12.8406	0	0.775475	10.5699	3.4466	5.36587	2.06145	2.11786	0.0341869	1	3.4466	-2.20056	2.13049	-0.563511	0.573087	1	3.4466	3.16531	1.87919	1.15226	0.249214	1	3.10607	16.7304	3.97504	3.95729	7.5806e-05
TraesCS5B02G617000LC		6.85695	0	0	0	0	0	5.59644	1.78867	0	0	0	0	0	0	0	0	0	0	0	2.28565	1.86548	0	0.596223	0	0	0.665876	-1.82573	3.87832	-0.21291	0.831397	1	0.665876	0.816814	3.86262	0	1	1	0.665876	-1.00892	3.67118	-0.00242939	0.998062	1	1.35898	-18.0427	3.97531	-4.28714	1.80989e-05
TraesCS2D02G303800LC		0	0	0	0	3.92258	0	8.39465	0.596223	5.92251	0	0.889472	0	9.90669	0	0	0	0	1.95411	0	3.2817	3.09471	0	0.850111	0	2.47667	1.48851	-1.16771	3.55686	-0.0471518	0.962392	1	1.48851	1.17643	3.55634	0.0496099	0.960433	1	1.48851	0.00871729	3.37301	0	1	1	2.08778	-3.26757	3.96591	-0.571765	0.567481
TraesCS7D02G186900LC		0	0	0	0	0	0	0	0	0	0	0	0	1.98134	0.844976	0	0	0	7.81644	0	0	0	0.422488	2.60548	0	0.495334	0.498641	0.795943	3.88775	0	1	1	0.498641	0.546022	3.89446	0	1	1	0.498641	1.34196	3.6727	0.0931098	0.925816	1	0.0918358	1.30582	4.0713	0.0751172	0.940121
TraesCS7D02G358800LC		0	0	0	0	0	4.30794	0	0	1.31611	0	0	0	0	0	0	6.97313	0	0	0	0.438704	0	0	0	0	2.82027	0.58626	6.22111	3.88004	1.34563	0.178421	1	0.58626	16.1687	3.91496	3.87454	0.000106827	0.0372255	0.58626	22.3898	3.6668	5.83336	5.43211e-09	2.04029e-06	0.144739	-0.9526	4.052	0	1
TraesCS2B02G284400LC		1.71424	0	0	0	0	0	0	0	0.658056	0	0	0	9.90669	0.844976	0	0	0	2.93116	0	0.790765	0	0.422488	0.977055	0	2.47667	0.807042	0.288271	3.8465	0	1	1	0.807042	26.851	3.88127	6.66045	2.72986e-11	4.42146e-08	0.807042	27.1393	3.66747	7.12733	1.02333e-12	7.4849e-10	0.474907	-0.285379	3.95548	0	1
TraesCS2D02G061500		0	0	0	0	0	3.44635	0	2.98111	14.4772	0	0	0	0	0	0	0	0	0	0	4.82575	0	0	0.993705	0	0.861587	0.986065	-1.11238	3.85999	-0.0291144	0.976773	1	0.986065	2.20501	3.86856	0.311487	0.75543	1	0.986065	1.09263	3.66892	0.0252466	0.979858	1	1.59213	-2.52355	3.94705	-0.385998	0.699498
TraesCS7D02G229200		14.571	1.21616	29.8501	86.411	0	65.4806	0	0	9.87085	29.1109	18.6789	10.4781	126.806	10.1397	34.3685	10.4597	71.418	0	113.247	8.14729	35.03	5.67794	3.49271	41.1869	78.9981	29.4555	2.26578	1.1395	1.11082	0.266645	1	29.4555	-2.07654	1.14012	-0.944231	0.345052	1	29.4555	0.189237	1.05739	0	1	1	15.3726	-0.655517	1.99742	0	1
TraesCS2A02G554000LC		0	0	0	0	2.35355	0	0	0	6.58056	0	0.889472	0	0	0.844976	0	10.4597	6.34827	0	0	2.97804	0.296491	0.422488	0	1.58707	2.61492	1.28646	-0.725777	3.86034	0	1	1	1.28646	1.45212	3.86693	0.116919	0.906924	1	1.28646	0.726339	3.64713	0	1	1	1.17056	-2.1992	3.93862	-0.304473	0.760767
TraesCS4B02G116700		5.99983	165.398	40.7709	81.174	20.3974	89.6051	174.422	74.5278	7.89668	26.7505	43.5841	7.3347	57.4588	165.615	36.8234	115.057	34.9155	0.977055	87.3968	11.4313	99.7268	165.507	27.6132	34.8151	87.3793	74.4799	3.46161	0.68526	3.59222	0.000327868	0.0346972	74.4799	-2.28003	0.687638	-1.86149	0.0626754	1	74.4799	1.18158	0.633694	0.286541	0.774464	1	111.465	4.10383	0.921536	3.3681	0.000756876
TraesCS2B02G243300		0	0	0	0	0	0	0	5.96223	0	0	5.33683	0	0	0	0	10.4597	0	0	0	0	1.77894	0	1.98741	0	2.61492	1.01691	0.116929	3.85255	0	1	1	1.01691	0.17052	3.85564	0	1	1	1.01691	0.287449	3.64507	0	1	1	0.586571	0	4.0613	0	1
TraesCS5D02G191800		3.42847	605.649	105.567	20.4244	40.7949	58.5879	314.333	38.7545	59.8831	40.9125	48.0315	106.877	353.669	266.168	22.094	557.851	65.0698	0.977055	400.056	34.7022	127.596	435.908	48.8695	58.4109	342.541	176.295	3.39904	0.670978	3.57544	0.000349639	0.0367312	176.295	-1.36774	0.672877	-0.546522	0.584707	1	176.295	2.0313	0.628015	1.64215	0.100558	1	220.569	3.85042	0.896377	3.17994	0.00147307
TraesCS2A02G267300LC		0	0	0.728051	0	32.1652	0	1.86548	2.98111	0	10.2281	5.33683	0	0	0	0	0	0	0	0	10.7217	2.40077	0	0.993705	2.73905	0	2.49541	-1.3862	3.35614	-0.115074	0.908387	1	2.49541	-0.98691	3.32719	0	1	1	2.49541	-2.37311	3.16214	-0.434236	0.664117	1	4.30472	-26.3871	3.97925	-6.37987	1.77235e-10
TraesCS3D02G422100		27.4278	0	0	0	0	0	0	0	0	0	0	0	0	5.06986	0	0	6.34827	0	1.23094	9.1426	0	2.53493	0	1.58707	0.307735	1.86365	0.114974	3.86772	0	1	1	1.86365	0.515896	3.86971	0	1	1	1.86365	0.63087	3.63892	0	1	1	3.5605	-0.888224	3.85598	0	1
TraesCSU02G269600		0	15.8101	0	3.14222	12.5523	0	33.5786	2.98111	17.7675	0	0	0	5.94401	9.29474	0	0	0	20.5182	0	10.1066	12.2403	12.5524	7.83309	0	1.486	7.47033	-0.396857	1.96568	0	1	1	7.47033	1.99543	1.9799	0.502766	0.615129	1	7.47033	1.59857	1.89373	0.316081	0.751941	1	14.1412	1.00885	2.25488	0.00392365	0.996869
TraesCS7B02G081400		0	0	0	0.523703	0	0	0	0	3.94834	0	0	0	0	10.1397	19.6391	0	0	0	16.0022	1.31611	0.174568	5.06986	0	4.90979	4.00056	2.338	0.9162	3.86555	0	1	1	2.338	-0.814426	3.86441	0	1	1	2.338	0.101774	3.63143	0	1	1	1.59322	0.860278	3.96379	0	1
TraesCS2D02G291900		129.425	183.641	23.2976	89.0295	102.772	174.902	100.736	7.7509	70.412	120.377	50.6999	31.4344	73.3095	247.578	191.482	221.397	117.443	0	73.8564	100.87	80.1551	215.609	13.0618	113.15	135.866	113.413	2.09364	1.0252	1.06676	0.286082	1	113.413	-1.30666	1.02577	-0.298956	0.764974	1	113.413	0.78698	0.964696	0	1	1	152.62	0.841434	1.19624	0	1
TraesCS3A02G340900		0	0	0	62.8444	0	31.0171	0	0	0	0.78678	16.9	0	0	0	0	0	15.8707	0	0	0	26.5815	0	0	4.16436	7.75428	5.91592	1.4532	3.88608	0.116621	0.907161	1	5.91592	-5.69097	3.83701	-1.22256	0.221497	1	5.91592	-4.23777	3.60707	-0.897619	0.369389	1	8.69378	0	3.85067	0	1
TraesCS5B02G280400LC		0	1.21616	0	0.523703	0	0	0	0	0	3.14712	7.11578	9.43032	0	0	0	0	0	14.6558	0	0	2.54649	0.608081	8.02871	0.78678	0	1.68856	-18.0125	3.89427	-4.36859	1.25049e-05	0.00228291	1.68856	-4.12443	3.84228	-0.81317	0.41612	1	1.68856	-22.1369	3.65181	-5.78807	7.12005e-09	2.63115e-06	0.972403	0.404832	4.08044	0	1
TraesCS2A02G108800		64.2839	328.364	412.077	168.109	25.8891	657.391	92.3412	193.772	22.3739	387.096	62.2631	61.821	130.768	674.291	208.666	681.624	549.125	58.6233	376.668	37.5156	107.571	501.328	104.739	389.241	461.613	284.79	3.0225	0.561373	3.60278	0.000314833	0.0335893	284.79	-1.77891	0.56208	-1.38576	0.165821	1	284.79	1.2436	0.526554	0.462628	0.643631	1	261.908	4.0255	0.832288	3.63516	0.000277805
TraesCS4B02G365400		0	1.21616	0	46.0859	72.9601	0	26.1167	0	0	4.72068	0	0	3.96268	0	0	3.48657	15.8707	0	0	24.32	24.0675	0.608081	0	5.14784	1.86231	8.1532	0.821648	3.37116	0	1	1	8.1532	-1.9595	3.36375	-0.285246	0.775456	1	8.1532	-1.13785	3.16235	-0.0435909	0.965231	1	15.9527	-18.956	2.63882	-6.80454	1.01376e-11
TraesCS6D02G133300LC		0	0	0	0	0	3.44635	0	14.3093	4.60639	0	0	0	5.94401	0.844976	0	0	0	0	0	1.53546	0	0.422488	4.76978	0	2.34759	1.36828	-0.0134763	3.85492	0	1	1	1.36828	1.72546	3.87243	0.187339	0.851394	1	1.36828	1.71198	3.65795	0.19464	0.845675	1	0.598422	-0.806279	3.9867	0	1
TraesCS1B02G681500LC		0	3.64849	0	0	0	0	6.52918	0.596223	1.97417	3.14712	0	0	0	0	0	0	0	0	0	0.658056	2.17639	1.82424	0.198741	0.78678	0	0.746243	-1.01446	3.89079	-0.00371704	0.997034	1	0.746243	-0.674262	3.86496	0	1	1	0.746243	-1.68872	3.67084	-0.18762	0.851174	1	1.32484	-13.7855	3.99626	-3.19936	0.00137735
TraesCSU02G140600		34.2847	7.29698	61.1563	56.5599	52.5626	12.9238	55.0316	98.3767	93.444	55.8614	69.3788	99.5423	20.804	2.53493	49.0979	0	28.5672	84.0267	0	60.0971	60.3235	4.91595	93.9819	48.6707	8.43196	41.857	-3.5081	0.577875	-4.34021	1.42345e-05	0.00252328	41.857	0.245175	0.534924	0	1	1	41.857	-3.26292	0.559154	-4.04705	5.18676e-05	0.0108033	42.0646	-3.48514	0.930042	-2.67207	0.00753852
TraesCS5D02G338000LC		0	7.29698	0	0	0	8.61587	16.7893	0	0	0	0	0	0	5.06986	0	6.97313	0	0	9.84753	0	5.59644	6.18342	0	0	6.35913	2.60101	4.23706	2.96995	1.08994	0.27574	1	2.60101	-0.987615	3.02468	0	1	1	2.60101	3.24945	2.79221	0.805616	0.420464	1	3.29349	17.0735	3.9731	4.04558	5.21944e-05
TraesCS1B02G479300		6.85695	29.1879	13.1049	0	0	83.574	30.7804	0.596223	19.7417	4.72068	0.889472	0	11.888	42.2488	44.1881	62.7582	1.58707	0.977055	34.4663	8.86621	10.5566	35.7184	0.524426	15.9002	48.1716	21.7621	2.96002	1.22551	1.59935	0.109743	1	21.7621	-0.988048	1.23441	0	1	1	21.7621	1.97197	1.14569	0.848373	0.39623	1	22.8547	-0.603879	1.9834	0	1
TraesCS7D02G229200LC		17.1424	0	0	0	0	0	12.1256	0.596223	5.26445	3.14712	0	17.8128	0	0	7.36468	1.74328	0	0	0	7.46894	4.04187	0	6.13635	2.62795	0.435821	3.04775	-3.77186	2.62444	-1.05617	0.290889	1	3.04775	1.28782	2.55877	0.112482	0.910441	1	3.04775	-2.48404	2.50445	-0.592563	0.553474	1	3.77421	-23.8291	3.91415	-5.83246	5.46162e-09
TraesCS4B02G006900		0	0	0	0	0	0	11.1929	0	0	0	0	0	0	6.75981	0	0	0	0	4.92376	0	3.73096	3.37991	0	0	1.23094	1.07046	1.91064	3.87656	0.234909	0.814279	1	1.07046	-0.90187	3.88013	0	1	1	1.07046	1.00877	3.64606	0.00240497	0.998081	1	1.94791	15.7936	3.976	3.72071	0.000198661
TraesCS3A02G235700		0	8.51314	2.9122	0	0	0	13.0584	2.98111	0	22.0298	4.44736	6.28688	0	0	0	5.22985	0	0	0	0	5.83524	4.25657	3.08933	6.23551	1.30746	4.60932	0.765469	2.3673	0	1	1	4.60932	-3.77684	2.31314	-1.20046	0.229959	1	4.60932	-3.01137	2.19272	-0.917294	0.358989	1	6.44651	17.8817	3.68436	4.582	4.60557e-06
TraesCS5B02G567700LC		0	1.21616	0	0.523703	0	0	10.2601	0	0	0.78678	0	6.28688	0.990669	5.91483	0	0	3.17414	0	0	0	3.59461	3.5655	2.09563	0.990229	0.247667	1.36506	0.768258	3.36449	0	1	1	1.36506	-1.82183	3.34364	-0.245789	0.805845	1	1.36506	-1.05357	3.15118	-0.0170006	0.986436	1	1.94528	15.7889	4.02827	3.67127	0.000241348
TraesCS2D02G585300		0	26.7556	0.728051	0	0	0	6.52918	21.464	0	0	0.889472	6.28688	0	21.9694	2.45489	54.0418	0	0	19.6951	0	2.47288	24.3625	9.2503	0.795736	18.4342	7.50717	1.87454	2.03627	0.429482	0.667572	1	7.50717	0.123364	2.05923	0	1	1	7.50717	1.99791	1.92045	0.519621	0.603328	1	6.12667	16.3634	3.44058	4.46534	7.9942e-06
TraesCS6B02G353900		0.857119	0	0	0	0	0	0	0	0	6.29424	0	1.04781	0	0	0	0	0	8.79349	0	0.285706	0	0	3.28044	1.57356	0	0.792977	-1.85845	3.87119	-0.221754	0.824505	1	0.792977	1.02522	3.86409	0.00652769	0.994792	1	0.792977	-0.833229	3.66673	0	1	1	0.0940465	-0.556925	4.08044	0	1
TraesCS3B02G406000		0	0	0	0	0	0	13.0584	0	0	0	0	0	0	3.37991	0	0	0	0	27.0807	0	4.35278	1.68995	0	0	6.77017	2.0301	1.86219	3.88308	0.222039	0.824284	1	2.0301	-0.870914	3.88881	0	1	1	2.0301	0.99128	3.64319	0	1	1	1.78277	15.4561	3.98609	3.62664	0.000287134
TraesCS3B02G741200LC		0	0	0	0	0	0	4.6637	0	0	3.9339	0	0	0	0	0	0	0	0	0	0	1.55457	0	0	0.983475	0	0.660794	1.61254	3.90004	0.157061	0.875197	1	0.660794	-2.642	3.88628	-0.422511	0.672652	1	0.660794	-1.02945	3.65302	-0.00806307	0.993567	1	1.10699	16.2325	3.98314	3.82423	0.000131179
TraesCS4A02G210000LC		5.14271	0	0	0	0	0	17.722	0	0	0	0	3.14344	0	0	4.90979	0	0	0	0	1.71424	5.90735	0	1.04781	1.22745	0	1.44769	-1.55865	3.87447	-0.144188	0.885352	1	1.44769	-0.164746	3.85283	0	1	1	1.44769	-1.7234	3.66097	-0.197597	0.84336	1	2.48521	-18.2032	3.97567	-4.32712	1.51071e-05
TraesCS6B02G633100LC		0	0	0	2.09481	0	6.8927	5.59644	2.98111	0	0	0	0	0	0	0	0	0	0	0	0	2.56375	0	0.993705	0	1.72317	0.818654	0.615087	3.87283	0	1	1	0.818654	-1.80131	3.85365	-0.207935	0.835279	1	0.818654	-1.18622	3.63707	-0.0512016	0.959165	1	0.834487	0	4.08044	0	1
TraesCS3B02G540800		0	6.08081	0	0	0	0	4.6637	7.7509	0	0	0	0	0.990669	6.75981	0	12.203	9.52241	0	0	0	1.55457	6.42031	2.58363	2.3806	3.29841	2.29288	2.53072	2.99755	0.510655	0.609592	1	2.29288	-0.399429	3.03173	0	1	1	2.29288	2.13129	2.81857	0.401369	0.688148	1	2.02719	20.0073	3.95296	4.80836	1.52171e-06
TraesCS2B02G412200		7.71407	10.9455	5.82441	0	0	0.861587	7.46191	46.5054	0	25.9637	0	0	0	0	17.1843	1.74328	0	0	81.2421	2.57136	2.4873	5.47273	15.5018	12.2431	20.9617	9.57069	-2.70767	2.01811	-0.846174	0.397455	1	9.57069	-0.690761	1.92987	0	1	1	9.57069	-3.39843	1.88538	-1.27212	0.203331	1	2.85529	-16.425	3.97331	-3.88214	0.000103541
TraesCS3D02G288900LC		0	0	0	0	0	0	0	1.78867	7.23862	0.78678	0	0	0	0	0	0	0	0	0	2.41287	0	0	0.596223	0.196695	0	0.463978	-1.34172	3.88971	-0.0878519	0.929994	1	0.463978	1.09797	3.88514	0.0252169	0.979882	1	0.463978	-0.243747	3.68051	0	1	1	0.796065	-18.4228	4.02181	-4.33207	1.47712e-05
TraesCS2B02G087400		0	0	0	0	0	6.8927	16.7893	0	0	0	0	0	0	12.6746	7.36468	0	0	0	0	0	5.59644	6.33732	0	1.84117	1.72317	2.35417	18.3515	3.87313	4.47997	7.46526e-06	0.00149707	2.35417	-15.5536	3.89095	-3.74038	0.000183741	0.0584692	2.35417	2.79787	3.62423	0.496069	0.619846	1	3.93302	18.2719	3.96547	4.35556	1.32725e-05
TraesCS5A02G438900		0	0	0	0	45.502	0	6.52918	7.15467	0	11.0149	23.1263	0	5.94401	0	2.45489	0	0	38.1051	0	15.1673	9.88515	0	15.0866	3.36745	1.486	6.55056	-3.02223	2.27333	-0.889548	0.373708	1	6.55056	0.796541	2.25466	0	1	1	6.55056	-2.22569	2.17783	-0.562806	0.573567	1	8.22329	-28.7442	3.50423	-7.91734	2.42638e-15
TraesCS7B02G172200LC		0	0	0.728051	0	0	0	1.86548	0	7.23862	0	0	0	0	0	0	0	0	0	0	2.41287	0.621826	0	0	0.182013	0	0.465023	-0.511661	3.895	0	1	1	0.465023	-0.49367	3.88715	0	1	1	0.465023	-1.00533	3.67274	-0.00145167	0.998842	1	0.998268	-22.7091	3.98081	-5.45344	4.94033e-08
TraesCS7D02G532900		5.14271	0	0	0	0	0	7.46191	0	0	0	0	9.43032	4.95334	0	0	0	3.17414	0	0	1.71424	2.4873	0	3.14344	0.793534	1.23834	1.41293	-7.55032	3.85525	-1.69907	0.0893065	1	1.41293	4.11074	3.84017	0.810053	0.41791	1	1.41293	-3.43959	3.66166	-0.666251	0.505251	1	1.37309	-17.3845	3.97797	-4.11882	3.80819e-05
TraesCS6A02G319100LC		0	0	0	12.0452	0	0	13.0584	0	0	0	0	28.291	0	10.9847	0	0	0	0	9.84753	0	8.36784	5.49235	9.43032	0	2.46188	3.46687	3.98764	3.79905	0.786418	0.431623	1	3.46687	-6.59813	3.78195	-1.48023	0.138813	1	3.46687	-2.61049	3.53358	-0.455767	0.648558	1	3.91958	16.6459	4.02381	3.88833	0.000100935
TraesCS6B02G183800LC		0	0	0	0	3.13807	0	0.932739	0	4.60639	4.72068	0	2.09563	0	0.844976	0	0	0	0.977055	0	2.58149	0.310913	0.422488	1.02423	1.18017	0	0.812319	-2.31833	3.85881	-0.341642	0.73262	1	0.812319	1.4804	3.84546	0.124927	0.900581	1	0.812319	-0.837929	3.66933	0	1	1	1.04254	-2.08359	3.94775	-0.274484	0.783713
TraesCS1B02G446000		18.8566	14.594	19.6574	0	0	43.9409	26.1167	3.57734	16.4514	37.7654	0	0	22.7854	0	9.81957	29.6358	1.58707	0	41.852	11.7693	8.70557	7.29698	1.19245	17.2074	34.5535	13.8837	0.0910478	1.60257	0	1	1	13.8837	0.621287	1.6065	0	1	1	13.8837	0.712335	1.51623	0	1	1	9.53527	-5.98183	2.82957	-1.76063	0.0783006
TraesCS5B02G331700		540.842	38.9172	132.505	135.115	244.769	24.986	98.8704	744.086	407.337	325.727	515.894	457.895	135.722	54.9235	171.843	24.406	226.951	160.237	13.5403	397.649	249.96	46.9203	454.072	214.256	49.6635	218.949	-2.70823	0.430848	-3.96482	7.34516e-05	0.00987031	218.949	0.726665	0.425401	0	1	1	218.949	-1.98157	0.408361	-2.40368	0.016231	1	247.909	-2.08624	0.695878	-1.56097	0.118532
TraesCS4B02G376200LC		7.71407	0	0	18.8533	0	0	3.73096	9.53956	21.0578	0	0	0	0	0	17.1843	0	0	0	0	9.59062	7.52809	0	3.17985	4.29606	0	6.39176	-6.97617	3.83753	-1.5573	0.1194	1	6.39176	1.25996	3.79588	0.0684848	0.9454	1	6.39176	-5.71621	3.63743	-1.29658	0.194777	1	11.9933	-2.18256	2.68258	-0.440829	0.659337
TraesCS3B02G797500LC		0	0	0	0	2.35355	0	0	4.76978	0	0	0	0	0	0	0	6.97313	0	0	0	0.784517	0	0	1.58993	0	1.74328	1.12634	0.912586	3.83786	0	1	1	1.12634	1.83716	3.87621	0.215974	0.829008	1	1.12634	2.74975	3.65773	0.478369	0.632388	1	1.34918	2.46411	3.91224	0.374237	0.708228
TraesCS6A02G235100		0	49.8627	0.728051	0	0.784517	0	7.46191	0	0	0	0.889472	8.38251	4.95334	0.844976	0	47.0686	0	0	45.5448	0.261506	2.7838	25.3538	2.79417	0.182013	24.3917	16.1763	4.93743	1.30004	3.0287	0.00245606	0.178783	16.1763	-0.375188	1.40191	0	1	1	16.1763	4.56225	1.20782	2.94932	0.00318471	0.453562	26.2286	6.74434	1.70606	3.36702	0.000759852
TraesCS1B02G011200LC		0	0	4.36831	0	0	0	4.6637	1.19245	0	0	0	0	0	0	0	0	0	0	0	0	1.55457	0	0.397482	1.09208	0	0.477357	-17.5054	3.91495	-4.216	2.48676e-05	0.00395663	0.477357	-6.1617	3.87921	-1.33061	0.183319	1	0.477357	-23.6671	3.66603	-6.183	6.28939e-10	2.82548e-07	0.505509	0	4.08044	0	1
TraesCS2D02G452800		0	0	5.82441	0	0	0	7.46191	2.38489	5.92251	0	0	1.04781	0	0	0	0	11.1095	0	8.61659	1.97417	2.4873	0	1.14423	4.23347	2.15415	1.97977	-9.20493	3.28059	-2.50105	0.0123826	0.584353	1.97977	3.35047	3.25336	0.722474	0.470003	1	1.97977	-5.85446	3.11459	-1.55862	0.119086	1	1.46014	-17.9167	3.97578	-4.25493	2.09114e-05
TraesCS1A02G536100LC		0	0	0	42.9437	0	1.72317	0	2.98111	0	0	7.11578	0	0	0.844976	0	0	0	0	0	0	16.6865	0.422488	0.993705	0	0.430794	2.5846	0.788053	3.85519	0	1	1	2.5846	-2.04059	3.84345	-0.270742	0.786589	1	2.5846	-1.25253	3.62513	-0.0696616	0.944463	1	5.5454	1.45763	3.96156	0.115516	0.908036
TraesCS7D02G219500		0	0	4.36831	7.85555	0	0	0	2.38489	0	5.50746	5.33683	11.5259	0	0	4.90979	6.97313	9.52241	0	1.23094	0	4.39746	0	4.63695	6.07699	2.05102	3.24725	0.15541	2.06731	0	1	1	3.24725	-3.48191	1.99456	-1.24434	0.213375	1	3.24725	-3.3265	1.88188	-1.23627	0.21636	1	2.54459	16.3383	4.02612	3.80969	0.000139142
TraesCS1B02G658300LC		0.857119	0	2.9122	0	0	4.30794	6.52918	0	7.23862	0	0	0	0	0	0	0	0	0	0	2.69858	2.17639	0	0	0.728051	1.07698	1.02432	-0.747406	3.85497	0	1	1	1.02432	0.107619	3.84673	0	1	1	1.02432	-0.639787	3.64024	0	1	1	1.59782	-21.1511	3.95005	-5.10149	3.36989e-07
TraesCS7D02G430200		0	1.21616	8.00856	0.523703	0	0	0	6.55845	0.658056	12.5885	8.89472	5.23907	24.7667	11.8297	7.36468	3.48657	30.1543	0	0	0.219352	3.13948	6.52292	3.93251	14.529	7.06332	14.2007	3.7998	1.47553	1.89749	0.0577632	1	14.2007	-2.8423	1.48185	-1.24325	0.213777	1	14.2007	0.957498	1.31387	0	1	1	22.4004	7.89789	1.91991	3.59281	0.000327127
TraesCS2B02G529000		0	1.21616	1.4561	0	0	0	0	0	0	2.36034	4.44736	0	2.97201	0	0	0	0	0	0	0	1.48245	0.608081	0	0.95411	0.743002	0.686205	2.13871	3.89537	0.292325	0.770038	1	0.686205	-2.80013	3.8815	-0.463773	0.642811	1	0.686205	-0.661419	3.63981	0	1	1	0.862742	15.1089	4.00568	3.52223	0.000427927
TraesCS1B02G054100		0	4.86465	0	0	0	4.30794	1.86548	0	0	0	0	0	0	4.22488	0	10.4597	1.58707	0	0	0	0.621826	4.54477	0	0.396767	3.69191	1.27281	3.35518	3.87908	0.607148	0.543753	1	1.27281	-1.26923	3.91261	-0.0688101	0.945141	1	1.27281	2.08595	3.64472	0.297951	0.76574	1	1.19474	17.3987	3.99528	4.10453	4.05146e-05
TraesCS7D02G552200		3.42847	13.3778	22.5696	57.0836	0	6.8927	9.32739	1.19245	13.1611	0	34.6894	25.1475	8.91602	92.1024	31.9136	12.203	28.5672	0	9.84753	5.52987	33.7002	52.7401	8.77999	20.7626	9.46481	25.4501	3.08182	0.913514	2.27892	0.022672	0.873392	25.4501	-2.49188	0.91568	-1.62926	0.103258	1	25.4501	0.589941	0.818446	0	1	1	43.3985	4.47401	1.05089	3.30577	0.000947151
TraesCS5A02G356100LC		0	1.21616	0	0.523703	6.27614	0.861587	0	1.19245	0	0	1.77894	0	3.96268	0	0	0	0	0	0	2.09205	0.767549	0.608081	0.397482	0	1.20607	0.7417	0.355569	3.87069	0	1	1	0.7417	-0.452746	3.86708	0	1	1	0.7417	-0.0971763	3.65263	0	1	1	1.07187	-15.7366	4.02707	-3.65939	0.000252813
TraesCS7D02G130200		0	0	5.82441	0	0	0	0	0	0	21.2431	0	6.28688	0	0	0	0	0	0	0	0	0	0	2.09563	6.76687	0	1.55102	-20.3376	3.90949	-4.94632	7.56284e-07	0.000223582	1.55102	-7.65867	3.87125	-1.72003	0.0854265	1	1.55102	-27.9963	3.66394	-7.36811	1.73063e-13	1.40359e-10	#N/A	#N/A	#N/A	#N/A	#N/A
TraesCS2A02G258800		0	0	0.728051	0	0	3.44635	3.73096	0	0	0.78678	0	0	0	4.22488	2.45489	0	0	0	0	0	1.24365	2.11244	0	0.992431	0.861587	0.71568	2.46239	3.8951	0.375442	0.707332	1	0.71568	-2.85987	3.88541	-0.478681	0.632166	1	0.71568	-0.397483	3.6394	0	1	1	0.863586	15.8273	3.98926	3.7168	0.000201758
TraesCS1D02G038100		66.8553	63.2405	52.4197	29.8511	322.436	36.1867	244.378	139.516	135.56	127.458	82.7209	201.18	35.6641	26.1943	31.9136	1.74328	57.1344	194.434	33.2354	174.95	118.983	44.7174	178.377	67.2315	26.7074	88.2377	-3.5394	0.652349	-3.8927	9.91354e-05	0.0127219	88.2377	1.28441	0.635555	0.447493	0.654519	1	88.2377	-2.25499	0.618168	-2.03018	0.0423385	1	106.338	-4.42245	1.07749	-3.17632	0.00149155
TraesCS5D02G174800LC		0	0	0	0	0	0	0	0	1.31611	0	0	4.19125	0	0	0	8.71642	0	7.81644	0	0.438704	0	0	4.00256	0	2.1791	1.23723	-0.35505	3.84367	0	1	1	1.23723	2.327	3.8683	0.343046	0.731564	1	1.23723	1.97195	3.66167	0.26544	0.790671	1	0.625926	0.871267	3.92826	0	1
TraesCS2D02G665600LC		0	0	0	0	0	0	0	4.76978	7.23862	4.72068	0	0	0	0	0	0	0	0	4.92376	2.41287	0	0	1.58993	1.18017	1.23094	1.01531	-0.799958	3.86998	0	1	1	1.01531	1.05213	3.87089	0.0134666	0.989256	1	1.01531	0.252169	3.64601	0	1	1	0.796065	-18.4228	4.02181	-4.33207	1.47712e-05
TraesCS5A02G679700LC		0	3.64849	0	0	0	0	5.59644	2.98111	1.31611	0	0	0	0.990669	0	0	0	0	0	0	0.438704	1.86548	1.82424	0.993705	0	0.247667	0.683346	-0.979541	3.87766	0	1	1	0.683346	0.5011	3.8718	0	1	1	0.683346	-0.47844	3.66941	0	1	1	1.15137	-13.4573	4.01122	-3.10561	0.00189884
TraesCS3B02G199500LC		0	0	0	1.04741	0	0	0.932739	0	11.187	5.50746	7.11578	6.28688	0	2.53493	0	0	0	0	0	3.72899	3.03197	1.26746	2.09563	1.37686	0	1.62553	-1.26693	3.35001	-0.0796809	0.936491	1	1.62553	-0.870025	3.31331	0	1	1	1.62553	-2.13696	3.15462	-0.36041	0.718541	1	2.50292	-0.637585	3.85369	0	1
TraesCS4B02G043300		839.119	735.778	1574.05	4975.18	1245.03	2437.43	482.226	382.179	998.272	682.925	1425.82	468.373	1782.21	1656.15	552.351	1619.51	1550.57	479.734	4222.13	1027.47	2294.41	1195.97	443.428	1089.97	2515.32	1962.3	2.11412	0.42165	2.64228	0.00823509	0.443688	1962.3	-0.955425	0.421858	0	1	1	1962.3	1.15869	0.397386	0.399338	0.689644	1	2877.02	2.07707	0.805341	1.33741	0.181088
TraesCS4B02G311000LC		0	4.86465	0	0	0	7.75428	10.2601	8.34712	0	0	1.77894	0	0	0	0	0	0	0	0	0	4.01303	2.43233	2.78237	0	1.93857	1.54375	0.571589	3.85568	0	1	1	1.54375	-1.60116	3.84551	-0.156327	0.875775	1	1.54375	-1.02957	3.63145	-0.00814237	0.993503	1	1.841	0.404842	4.08044	0	1
TraesCS7B02G176200		70.2837	188.505	165.996	287.513	7.84517	381.683	217.328	26.2338	94.7601	58.2217	150.321	36.6735	233.798	292.362	105.56	214.424	334.871	45.9216	249.881	57.6297	218.387	240.434	36.2763	166.162	269.946	202.806	2.92084	0.439079	4.37472	1.21591e-05	0.00222867	202.806	-1.844	0.440383	-1.91651	0.0553003	1	202.806	1.07685	0.409414	0.187698	0.851114	1	272.289	3.20026	0.80075	2.74775	0.00600051
TraesCS2B02G201900		162.853	9.7293	37.8587	30.3748	161.61	55.1416	20.5203	226.565	84.2312	66.8763	74.7157	336.348	36.6548	21.9694	66.2821	15.6895	98.3982	147.535	0	136.231	41.8702	15.8493	236.816	67.3538	26.8715	77.2899	-4.13861	0.765243	-4.10146	4.10547e-05	0.00600079	77.2899	1.92397	0.747847	1.23551	0.216641	1	77.2899	-2.21464	0.72637	-1.67221	0.0944833	1	61.9925	-6.03268	1.2833	-3.92168	8.79331e-05
TraesCS7D02G078400		0	0	0.728051	0	0	6.03111	0	5.366	0	57.4349	3.55789	9.43032	17.832	0	0	0	7.93534	0	1.23094	0	1.18596	0	4.93211	16.5246	6.27352	5.10935	0.340082	2.09554	0	1	1	5.10935	-1.25627	2.08431	-0.122953	0.902145	1	5.10935	-0.916189	1.9545	0	1	1	0.391047	0	4.08044	0	1
TraesCS3A02G179600LC		0	0	0	1.04741	0	0	0	0	0	0.78678	0	0	0	0	0	0	0	0	0	0	0.349135	0	0	0.196695	0	0.503409	1.3061	3.90095	0.0784674	0.937456	1	0.503409	-1.52813	3.89305	-0.135659	0.892091	1	0.503409	-0.222029	3.67115	0	1	1	1.09481	18.0839	3.98921	4.28253	1.8478e-05
TraesCS4B02G108600		0	53.5112	5.82441	0	0.784517	6.8927	59.6953	0	0	0	0	5.23907	30.7107	32.9541	29.4587	54.0418	0	0	7.38564	0.261506	19.8984	43.2326	1.74636	8.82078	24.7577	20.2991	6.11627	1.27065	4.0265	5.66126e-05	0.00794536	20.2991	-3.0492	1.30359	-1.57197	0.115958	1	20.2991	3.06707	1.10616	1.86869	0.0616656	1	32.1891	6.11981	1.87052	2.73711	0.00619824
TraesCS6B02G232800LC		0	0	15.2891	0	0	5.16952	24.2512	1.78867	9.87085	12.5885	0	1.04781	4.95334	0	0	3.48657	0	0	4.92376	3.29028	8.08374	0	0.945494	6.96939	4.6333	3.89833	0.717024	2.21985	0	1	1	3.89833	-1.27457	2.21585	-0.123913	0.901384	1	3.89833	-0.557549	2.08494	0	1	1	3.71419	-25.9528	3.96845	-6.28779	3.22015e-10
TraesCS6D02G072300		17.1424	8.51314	4.36831	0	0	13.7854	14.9238	17.2905	0	6.29424	8.89472	9.43032	13.8694	0	7.36468	41.8388	0	0.977055	6.1547	5.71412	7.93952	4.25657	9.23261	4.50681	18.9121	7.97448	0.749167	1.59928	0	1	1	7.97448	-1.0067	1.59568	-0.0042008	0.996648	1	7.97448	-0.257536	1.50448	0	1	1	5.40955	-17.2472	3.85158	-4.21832	2.46125e-05
TraesCS2B02G457600		196.28	437.819	516.916	1230.18	183.577	408.392	270.494	90.6259	116.476	369	339.778	357.304	607.28	883	716.829	784.477	771.315	74.2562	601.93	165.444	613.484	660.409	174.062	593.515	600.52	678.269	2.74146	0.421865	4.12802	3.65905e-05	0.00543496	678.269	-1.98837	0.422083	-2.34165	0.0191988	1	678.269	0.753095	0.396204	0	1	1	1009.81	3.56957	0.675735	3.80263	0.000143169
TraesCS7B02G420600LC		11.9997	0	0.728051	0	0	0	6.52918	0	0	0	0	0	0	0	0	0	0	0	0	3.99989	2.17639	0	0	0.182013	0	0.898614	-0.615779	3.88351	0	1	1	0.898614	-0.864667	3.87114	0	1	1	0.898614	-1.48045	3.66091	-0.131237	0.895588	1	2.02436	-18.5554	3.97	-4.42201	9.77883e-06
TraesCS5B02G288800LC		0	1.21616	0	6.28444	1.56903	0	0	0.596223	1.97417	0	0	0	0	0	0	0	0	0	1.23094	1.18107	2.09481	0.608081	0.198741	0	0.307735	0.600987	-1.57291	3.87464	-0.147863	0.882451	1	0.600987	1.26328	3.87175	0.0680007	0.945785	1	0.600987	-0.309633	3.6792	0	1	1	1.20559	-19.5927	3.94431	-4.7138	2.43135e-06
TraesCS6A02G446600LC		0	0	0	0	0	0	45.7042	0	28.2964	0	0	1.04781	3.96268	0	0	10.4597	0	0	0	9.43214	15.2347	0	0.349271	0	3.60559	4.21693	1.01995	3.52771	0.00565445	0.995488	1	4.21693	0.432835	3.54279	0	1	1	4.21693	1.45278	3.34846	0.135221	0.892437	1	8.06587	-25.4315	3.96376	-6.16373	7.10493e-10
TraesCS2D02G378900		17.1424	3508.63	444.839	84.3162	589.957	756.473	1660.28	176.482	19.0836	23.6034	28.4631	91.1598	148.6	2238.34	287.223	1736.31	57.1344	80.1185	2175.07	208.728	591.018	2873.49	115.92	203.2	1204.11	748.112	3.61669	0.800871	3.26731	0.00108575	0.093432	748.112	-0.918359	0.801781	0	1	1	748.112	2.69833	0.754027	2.25235	0.0243	1	1096.59	4.65385	0.905895	4.03342	5.49707e-05
TraesCS7A02G294800LC		0	4.86465	0.728051	4.71333	0	13.7854	0	1.19245	5.26445	0	0	5.23907	0	0	0	0	0	0	0	1.75482	1.57111	2.43233	2.14384	0.182013	3.44635	1.66818	-2.26724	3.48598	-0.363525	0.716213	1	1.66818	2.13605	3.48226	0.326241	0.744242	1	1.66818	-0.131188	3.33308	0	1	1	1.62504	-16.0276	3.98	-3.77577	0.000159514
TraesCS4B02G167700		0	252.962	64.0685	95.8377	0	160.255	204.27	1.78867	11.845	14.162	36.4684	4.19125	30.7107	418.263	19.6391	258.006	96.8111	0	162.484	3.94834	112.192	335.613	1.99331	48.6702	152.864	127.691	6.23029	0.774516	6.75298	1.4484e-11	1.89629e-08	127.691	-4.84851	0.776251	-4.95782	7.1288e-07	0.000405793	127.691	1.38178	0.646624	0.590418	0.55491	1	210.176	7.03615	1.26192	4.78329	1.7245e-06
TraesCS4D02G059500		0	0	0	14.6637	0	12.9238	0	5.96223	0	0	0	5.23907	0.990669	0	0	10.4597	3.17414	1.95411	7.38564	0	4.8879	0	4.38513	0.793534	7.93996	3.33641	1.3534	2.23638	0.158022	0.874439	1	3.33641	1.44349	2.2907	0.193603	0.846487	1	3.33641	2.79688	2.14793	0.836564	0.402838	1	2.57601	27.1952	3.97435	6.59107	4.36663e-11
TraesCS5B02G228000		83.9976	13.3778	0	96.8851	26.6736	61.1727	111.929	74.5278	196.101	14.162	79.163	1.04781	21.7947	0	2.45489	8.71642	12.6965	0	0	102.257	95.9923	6.6889	25.1919	7.32837	22.921	37.8327	-1.38584	1.5541	-0.248273	0.803923	1	37.8327	-0.178423	1.54705	0	1	1	37.8327	-1.56427	1.47408	-0.382791	0.701875	1	66.7803	-7.03784	1.34292	-4.49604	6.9231e-06
TraesCS5B02G711500LC		13.7139	12.1616	11.6488	30.8985	39.2258	49.9721	0.932739	16.098	44.7478	51.9275	23.1263	14.6694	5.94401	0	19.6391	20.9194	0	0	0	32.5625	18.3192	6.08081	10.2558	20.8039	19.2089	16.6	-2.09542	1.31899	-0.830504	0.406254	1	16.6	0.452307	1.30385	0	1	1	16.6	-1.64312	1.27696	-0.503633	0.614519	1	18.0511	-7.55576	1.96142	-3.34236	0.000830693
TraesCS4B02G228100LC		0	7.29698	0	0	0	0	18.6548	0	5.26445	3.14712	1.77894	0	0.990669	0	0	0	0	1.95411	0	1.75482	6.81124	3.64849	0.65137	0.78678	0.247667	1.83773	-1.39098	3.35207	-0.116638	0.907147	1	1.83773	-0.242273	3.32625	0	1	1	1.83773	-1.63325	3.16716	-0.199944	0.841525	1	3.59655	-12.6038	3.99162	-2.90703	0.00364875
TraesCS3D02G324500LC		0	0	0	0	0	0	70.8882	10.1358	0	0	0	0	0	0	19.6391	0	0	0	0	0	23.6294	0	3.3786	4.90979	0	4.72124	-25.8389	3.90772	-6.35635	2.06604e-10	1.93209e-07	4.72124	-9.16943	3.86913	-2.11144	0.0347348	1	4.72124	-35.0083	3.66368	-9.28256	1.65461e-20	7.98095e-17	7.68373	0	3.99107	0	1
TraesCS2A02G417000		29.9992	1.21616	43.6831	34.0407	61.9768	1.72317	0	132.958	49.3542	134.539	141.426	14.6694	5.94401	15.2096	0	0	34.9155	120.178	54.1614	47.1101	58.4889	8.21287	89.2683	53.2845	15.4571	47.3483	-3.96099	1.0254	-2.88764	0.00388146	0.253001	47.3483	2.16333	1.00242	1.16052	0.245835	1	47.3483	-1.79766	0.97792	-0.815668	0.41469	1	51.4443	-2.76878	1.62562	-1.08806	0.276568
TraesCS1A02G154900	TaTAW-A1	2.57136	2572.18	123.769	48.1807	165.533	164.563	1112.76	63.7958	48.6962	1.57356	191.237	45.056	69.3468	968.343	122.745	798.424	76.1792	61.5545	375.437	72.2669	450.725	1770.26	56.8021	81.0665	351.943	347.158	2.77748	0.798313	2.22654	0.0259778	0.947003	347.158	-1.21642	0.799265	-0.270768	0.78657	1	347.158	1.56106	0.750376	0.747708	0.454636	1	602.645	3.92925	0.826455	3.54435	0.000393577
TraesCS7D02G418700		2.57136	31.6202	30.5781	2.61852	188.284	85.2971	149.238	0	34.2189	27.5373	10.6737	25.1475	39.6268	12.6746	61.3723	129.003	60.3086	0	33.2354	75.0248	54.1768	22.1474	8.38251	44.9491	71.7906	106.228	1.89786	0.824192	1.08938	0.275987	1	106.228	-1.08556	0.82532	-0.103665	0.917435	1	106.228	0.812299	0.762176	0	1	1	194.971	0.307705	0.991777	0	1
TraesCS2D02G291400LC		0	2.43233	0	0	0	0	0	0	0	0	0	0	2.97201	0	0	0	0	3.90822	1.23094	0	0	1.21616	1.30274	0	1.05074	0.494325	0.530695	3.88593	0	1	1	0.494325	0.901819	3.89669	0	1	1	0.494325	1.43251	3.67272	0.117764	0.906254	1	0.266678	0.404868	4.08044	0	1
TraesCS1D02G283200		0	64.4566	10.9208	82.2214	0	69.7886	0	0	10.5289	3.9339	7.11578	10.4781	96.0949	38.0239	0	69.7313	15.8707	0	27.0807	3.50963	29.7791	51.2403	3.49271	7.68133	65.6739	36.4346	5.74535	1.19941	3.95639	7.60919e-05	0.0101359	36.4346	-2.57443	1.20879	-1.30249	0.192751	1	36.4346	3.17092	1.08284	2.00483	0.0449807	1	52.0559	6.36239	1.79093	2.99419	0.00275171
TraesCS3A02G132400LC		0	1.21616	0	0	0	6.8927	5.59644	0	2.63223	0	0	0	0	0	0	1.74328	0	0	0	0.877408	1.86548	0.608081	0	0	2.159	0.844902	1.31153	3.86132	0.0806788	0.935697	1	0.844902	-0.49013	3.86693	0	1	1	0.844902	0.821397	3.64247	0	1	1	1.02943	-14.9324	3.99008	-3.49176	0.00047984
TraesCS2A02G326800LC		0.857119	1.21616	1.4561	0	0	0	4.6637	0	6.58056	3.14712	0	0	0	0	0	6.97313	0	0	0	2.47923	1.55457	0.608081	0	1.15081	1.74328	1.16707	-0.299758	3.87188	0	1	1	1.16707	-1.82101	3.83076	-0.21432	0.830298	1	1.16707	-2.12077	3.62745	-0.308968	0.757346	1	1.45659	-19.7488	3.95093	-4.74542	2.08079e-06
TraesCS3D02G465200LC		15.4281	0	0	4.71333	0	0	0	0	4.60639	8.65458	15.121	0	0	8.44976	0	3.48657	0	0	9.84753	6.67818	6.61145	4.22488	0	2.16364	3.33352	3.27935	0.899161	2.58935	0	1	1	3.27935	-0.660114	2.59382	0	1	1	3.27935	0.239048	2.43381	0	1	1	5.29246	-1.34706	2.9426	-0.117944	0.906112
TraesCS1D02G014200		0.857119	0	5.82441	0	0	0	5.59644	0	1.97417	0.78678	0	4.19125	0	0	9.81957	0	1.58707	6.83938	1.23094	0.943763	1.86548	0	3.67688	4.50446	0.307735	1.80529	-2.65823	2.40007	-0.690908	0.489623	1	1.80529	-0.233737	2.32016	0	1	1	1.80529	-2.89197	2.26352	-0.835851	0.403239	1	0.917765	-20.075	3.96577	-4.80991	1.50998e-06
TraesCSU02G074100		0	0	0	18.8533	0	0	23.3185	0	0	0	0	0	0	5.91483	9.81957	0	0	0	16.0022	0	14.0573	2.95742	0	2.45489	4.00056	3.44618	17.0455	3.66388	4.37937	1.19021e-05	0.00219032	3.44618	-23.0954	3.62439	-6.09631	1.08546e-09	1.15672e-06	3.44618	-6.0499	3.38841	-1.49034	0.136134	1	5.22129	15.853	4.02826	3.68719	0.000226747
TraesCS7A02G302800		284.563	26.7556	331.263	465.048	248.692	16.3702	22.3857	712.486	222.423	324.153	323.768	177.081	64.3935	76.0479	154.658	10.4597	33.3284	456.285	50.4686	251.893	270.401	51.4017	448.617	210.851	35.423	187.912	-3.69209	0.55752	-4.82869	1.37432e-06	0.000367205	187.912	0.874333	0.545733	0	1	1	187.912	-2.81776	0.527727	-3.44451	0.00057209	0.103821	185.203	-3.89159	0.906721	-3.18906	0.00142738
TraesCS4D02G096500LC		0	0	0	0	0	6.03111	0.932739	1.78867	2.63223	0	1.77894	0	0	0	0	0	0	0	0	0.877408	0.903895	0	0.596223	0	1.50778	0.614678	-0.272973	3.87032	0	1	1	0.614678	0.320689	3.86797	0	1	1	0.614678	0.0477152	3.6602	0	1	1	0.586103	-1.09682	4.01297	-0.0241267	0.980752
TraesCS7A02G472700		0	1.21616	0	42.9437	0	0.861587	0	0	5.26445	3.14712	8.00525	0	0	0	0	1.74328	6.34827	0	4.92376	1.75482	16.983	0.608081	0	2.37385	1.88216	3.46599	0.97899	2.35248	0	1	1	3.46599	-2.51478	2.31823	-0.653421	0.513485	1	3.46599	-1.53579	2.16629	-0.247332	0.804652	1	6.26363	-15.2719	3.43627	-4.15332	3.27688e-05
TraesCS1D02G303100		0	52.295	3.64026	0	0	3.44635	37.3096	5.96223	0	0.78678	0	0	47.5521	69.2881	0	130.746	0	0	188.334	0	12.4365	60.7915	1.98741	1.10676	92.5197	28.4564	9.45262	2.02711	4.16978	3.04888e-05	0.00467253	28.4564	-3.36612	2.07449	-1.14058	0.254044	1	28.4564	6.0865	1.86852	2.72221	0.0064847	0.779918	25.0325	19.7412	2.40108	7.80534	5.93437e-15
TraesCS5B02G121100		0	4.86465	7.28051	7.85555	0	3.44635	0	0	0	0.78678	0	0	10.8974	7.60479	4.90979	8.71642	0	9.77055	0	0	2.61852	6.23472	3.25685	3.24427	5.76503	3.08422	3.82123	2.22232	1.2695	0.204263	1	3.08422	-2.76232	2.23316	-0.78916	0.430018	1	3.08422	1.05891	2.0357	0.0289381	0.976914	1	2.21442	16.4612	3.97593	3.8887	0.000100783
TraesCS7B02G276000		0	0	0	0	0	0	0	0	0	0	0	0	5.94401	0	19.6391	0	0	0	8.61659	0	0	0	0	4.90979	3.64015	1.59105	1.76662	3.87439	0.197869	0.843147	1	1.59105	-0.668381	3.87845	0	1	1	1.59105	1.09824	3.64344	0.0269643	0.978488	1	#N/A	#N/A	#N/A	#N/A	#N/A
TraesCS7A02G475000LC		6.85695	1.21616	0	0	0	0	44.7715	2.38489	1.31611	0	0	0	0	0	0	0	0	0	0	2.72435	14.9238	0.608081	0.794964	0	0	2.65678	-2.74869	3.84041	-0.455341	0.648864	1	2.65678	1.85229	3.83132	0.222453	0.823962	1	2.65678	-0.896406	3.65551	0	1	1	5.88333	-22.8889	3.62702	-6.03494	1.59025e-09
TraesCS3D02G255500		0	0	0	0	0	0	0	7.7509	0	0	0	0	0	0	0	0	0	2.93116	0	0	0	0	3.56069	0	0	0.814154	-6.17187	3.86988	-1.33644	0.181405	1	0.814154	26.2316	3.88136	6.50071	7.99415e-11	1.14474e-07	0.814154	20.0597	3.6883	5.16762	2.37091e-07	6.72706e-05	0.735651	2.56988	4.01857	0.390655	0.696052
TraesCS3A02G136900		22.2851	35.2687	7.28051	81.174	0	45.6641	10.2601	0	0	8.65458	4.44736	37.7213	24.7667	46.4737	0	80.191	7.93534	10.7476	80.0111	7.42836	31.9605	40.8712	16.1563	5.96761	57.6583	41.9787	4.03457	1.17704	2.57813	0.00993362	0.507739	41.9787	-1.16633	1.18753	-0.140067	0.888607	1	41.9787	2.86824	1.09913	1.69973	0.0891809	1	65.3202	7.30149	1.84491	3.41562	0.000636373
TraesCS1A02G031100		0	0	3.64026	0	0	0	15.8566	0	0	0	0	0	0	0.844976	0	1.74328	0	0.977055	1.23094	0	5.28552	0.422488	0.325685	0.910064	0.743556	5.5844	3.28391	2.38247	0.958633	0.337744	1	5.5844	-2.09571	2.40024	-0.4565	0.64803	1	5.5844	1.1882	2.22954	0.0844134	0.932728	1	12.1584	22.3311	2.97539	7.16919	7.54436e-13
TraesCS4B02G501100LC		0	2.43233	0	1.57111	0	0	8.39465	0	10.5289	0	0	5.23907	1.98134	0	0	0	0	0	0	3.50963	3.32192	1.21616	1.74636	0	0.495334	1.42038	-5.56511	3.85668	-1.18369	0.236536	1	1.42038	0.614118	3.81368	0	1	1	1.42038	-4.95099	3.65513	-1.08094	0.279722	1	2.50541	-16.6838	4.02284	-3.89868	9.67188e-05
TraesCS5B02G369900LC		6.85695	0	0	0	0	0	1.86548	1.19245	0	0	0	0	5.94401	0	0	1.74328	1.58707	0	0	2.28565	0.621826	0	0.397482	0.396767	1.92182	0.897808	0.208673	3.87268	0	1	1	0.897808	-0.462552	3.86656	0	1	1	0.897808	-0.253879	3.65343	0	1	1	0.954576	-17.0646	3.98009	-4.03625	5.43129e-05
TraesCS2A02G395100		0	0	0	0	0	0	0	0	0	0.78678	10.6737	0	3.96268	0	0	0	1.58707	0	0	0	3.55789	0	0	0.593462	0.990669	1.11157	2.46849	3.88123	0.378358	0.705165	1	1.11157	-2.26018	3.88108	-0.324698	0.74541	1	1.11157	0.208314	3.63792	0	1	1	1.90879	15.8271	3.97813	3.72717	0.000193644
TraesCS2A02G002300LC		0	0	1.4561	0	0	0	1.86548	0	0	1.57356	0.889472	0	2.97201	0	0	5.22985	0	0	0	0	0.918317	0	0	0.757415	2.05046	1.11902	3.54334	3.84318	0.66178	0.508112	1	1.11902	-3.14702	3.84992	-0.557679	0.577064	1	1.11902	0.396319	3.58409	0	1	1	1.38264	16.358	4.02614	3.81458	0.000136413
TraesCS4D02G102600		0	1.21616	0	0	0	0	41.9733	0	0	0	0	0	0	0	0	0	0	0	0	0	13.9911	0.608081	0	0	0	2.75591	1.52821	3.87115	0.136449	0.891466	1	2.75591	-1.60162	3.8702	-0.155449	0.876468	1	2.75591	-0.0734037	3.65199	0	1	1	6.36707	17.7934	3.96744	4.23279	2.30809e-05
TraesCS5D02G246700		0	0	0	1.04741	0	4.30794	0	0	27.6384	0	0	0	0	0	0	0	0	0	0	9.21279	0.349135	0	0	0	1.07698	1.5594	0.475237	3.87671	0	1	1	1.5594	-0.27091	3.87222	0	1	1	1.5594	0.204327	3.65344	0	1	1	3.15346	-20.948	3.9728	-5.02115	5.13619e-07
TraesCS7A02G303000LC		101.14	133.778	88.8222	39.8014	233.786	148.193	37.3096	206.293	162.54	136.113	44.4736	129.929	134.731	265.323	81.0115	158.639	149.184	180.755	288.04	165.822	40.5282	199.55	172.326	113.783	182.401	163.162	0.492213	0.410006	0	1	1	163.162	1.20717	0.413644	0.500852	0.616475	1	163.162	1.69939	0.390059	1.79303	0.0729685	1	195.665	1.0748	0.570916	0.131019	0.895761
TraesCS2D02G461700LC		0	4.86465	0	0	0	0	9.32739	0	0	0	0	3.14344	0	3.37991	0	0	0	0	0	0	3.10913	4.12228	1.04781	0	0	0.97165	0.289686	3.86704	0	1	1	0.97165	-0.0323784	3.87295	0	1	1	0.97165	0.257308	3.65973	0	1	1	1.91172	17.2673	3.98752	4.07955	4.51236e-05
TraesCS4D02G235200		153.424	36.4849	138.33	159.729	192.207	86.1587	161.364	147.863	317.183	55.8614	276.626	240.997	134.731	61.6833	127.654	17.4328	141.249	277.484	0	220.938	199.24	49.0841	222.115	115.774	59.5806	128.268	-2.80966	0.680274	-2.6602	0.00780952	0.426781	128.268	0.214063	0.672937	0	1	1	128.268	-2.5956	0.64423	-2.47675	0.0132584	1	150.292	-3.74278	0.807634	-3.39607	0.000683606
TraesCS3A02G382900		0	19.4586	2.9122	28.28	0	6.8927	14.9238	0	0	2.36034	0	0	0	9.29474	0	12.203	6.34827	0	0	0	14.4013	14.3767	0	2.9052	4.77392	4.78635	4.18252	2.29806	1.38487	0.166092	1	4.78635	-6.05093	2.27307	-2.22207	0.0262784	1	4.78635	-1.86841	2.03912	-0.425877	0.670197	1	7.83759	16.438	3.41545	4.52005	6.18259e-06
TraesCS6D02G140000LC		0	0	0	0	0	0	0	3.57734	3.94834	0	0	0	0	0.844976	0	6.97313	0	0	0	1.31611	0	0.422488	1.19245	0	1.74328	0.719249	-0.734305	3.86256	0	1	1	0.719249	2.13012	3.88483	0.290905	0.771124	1	0.719249	1.39581	3.67873	0.107594	0.914318	1	0.526053	-0.717029	3.98983	0	1
TraesCS3A02G099600LC		0	4.86465	0	0	0	0	1.86548	1.19245	0	0	3.55789	0	0	0	0	0	0	0	0	0	1.80779	2.43233	0.397482	0	0	0.797085	0.516642	3.89121	0	1	1	0.797085	-1.56783	3.87083	-0.146695	0.883373	1	0.797085	-1.05119	3.65359	-0.0140102	0.988822	1	1.72809	15.5202	4.03214	3.60111	0.000316857
TraesCS4D02G207200LC		0	0	0	0	0	0	0	0	0	0	0	0	8.91602	5.06986	0	0	0	9.77055	0	0	0	2.53493	3.25685	0	2.22901	1.11409	7.20736	3.87135	1.60341	0.108844	1	1.11409	22.8904	3.90842	5.60083	2.13329e-08	1.61576e-05	1.11409	30.0978	3.66507	7.93921	2.03467e-15	2.47472e-12	0.551015	2.44599	4.02709	0.359065	0.719546
TraesCSU02G574800LC		0.857119	10.9455	0	0	0	0	0	0	1.31611	0	0	0	0	0	0	0	4.7612	0	0	0.72441	0	5.47273	0	1.1903	0	1.25535	-0.420064	3.88733	0	1	1	1.25535	0.953248	3.88792	0	1	1	1.25535	0.533184	3.66108	0	1	1	2.41971	-2.84588	3.9156	-0.471417	0.637343
TraesCS2B02G286900		0	0	2.9122	0.523703	0	24.1244	0	0	0	0	0	16.765	0	5.91483	2.45489	0	0	25.4034	0	0	0.174568	2.95742	14.0561	1.34177	6.03111	3.63634	0.339572	2.633	0	1	1	3.63634	0.633811	2.64199	0	1	1	3.63634	0.973383	2.50282	0	1	1	0.69982	16.9912	4.004	3.99382	6.5018e-05
TraesCS1B02G312600		0	0	8.73661	0	0	92.1898	0	0	4.60639	18.8827	7.11578	0	6.93468	2.53493	2.45489	6.97313	0	0	2.46188	1.53546	2.37193	1.26746	0	7.51856	27.1399	7.09074	3.15581	1.72432	1.25024	0.211211	1	7.09074	-1.96403	1.73716	-0.554943	0.578934	1	7.09074	1.19179	1.61449	0.11879	0.905441	1	1.56419	0.0312298	3.96279	0	1
TraesCS6B02G117700		4.28559	263.907	2.9122	30.8985	410.302	4.30794	736.864	197.946	303.364	2.36034	10.6737	54.4863	128.787	178.29	14.7294	3.48657	1.58707	342.946	1.23094	239.317	259.479	221.099	198.459	5.39724	34.4531	162.336	-1.39985	1.19032	-0.335917	0.736934	1	162.336	2.96297	1.19673	1.64028	0.100947	1	162.336	1.56312	1.15254	0.488591	0.625132	1	294.79	1.32574	1.8841	0.17289	0.862738
TraesCS3A02G260300LC		0	0	0	5.76074	0	0	0	1.78867	0	0	0	0	0.990669	0	0	0	0	1.95411	0	0	1.92025	0	1.24759	0	0.247667	0.489266	-0.807025	3.88425	0	1	1	0.489266	0.101944	3.86894	0	1	1	0.489266	-0.705081	3.66581	0	1	1	0.626661	0	4.08044	0	1
TraesCS5D02G092900		0	0	2.18415	1.04741	0	0	1.86548	1.19245	2.63223	0	0	0	0	0	0	0	0	0	0	0.877408	0.970962	0	0.397482	0.546038	0	0.418204	-17.4574	3.90348	-4.21608	2.48584e-05	0.00395663	0.418204	-3.53671	3.85407	-0.658189	0.510417	1	0.418204	-20.9941	3.65388	-5.47202	4.44935e-08	1.41095e-05	0.60562	-1.60903	4.02876	-0.151171	0.879841
TraesCS2B02G377600		6.85695	0	2.9122	0	0	0	0	2.38489	0	0	3.55789	0	0	0	0	0	0	2.93116	0	2.28565	1.18596	0	1.77202	0.728051	0	0.869157	-2.5686	3.86911	-0.405415	0.685172	1	0.869157	0.752628	3.8341	0	1	1	0.869157	-1.81597	3.66618	-0.222566	0.823873	1	1.14342	-17.8886	3.97626	-4.24737	2.16292e-05
TraesCS1D02G293600		0	1.21616	0	0	0	0	13.9911	0	3.94834	0	0	0	0	0	0	1.74328	0	0	0	1.31611	4.6637	0.608081	0	0	0.435821	0.984006	-0.0908299	3.87388	0	1	1	0.984006	-0.103015	3.87303	0	1	1	0.984006	-0.193844	3.66038	0	1	1	2.08408	-15.0982	3.97841	-3.54369	0.000394576
TraesCS7D02G532100LC		0	0	0	0	0	0	17.722	2.98111	7.23862	0	0	0	0	0	9.81957	0	0	0	0	2.41287	5.90735	0	0.993705	2.45489	0	1.77243	-18.6623	3.86984	-4.56408	5.01691e-06	0.00106677	1.77243	-0.650424	3.82366	0	1	1	1.77243	-19.3127	3.65757	-5.00679	5.53446e-07	0.00014962	2.717	-24.1894	3.97125	-5.83934	5.24091e-09
TraesCS7D02G298500		0	0	0	0	0	0	10.2601	0.596223	13.8192	0	0	0	5.94401	0	0	0	0	0	0	4.60639	3.42004	0	0.198741	0	1.486	1.44705	-0.0441999	3.84714	0	1	1	1.44705	0.0574649	3.84623	0	1	1	1.44705	0.013265	3.63658	0	1	1	2.63188	-22.6539	3.96824	-5.45679	4.84807e-08
TraesCS7B02G199100LC		0	0	0	1.57111	0	1.72317	0	3.57734	0	0	0	0	0	5.06986	0	0	0	0	0	0	0.523703	2.53493	1.19245	0	0.430794	0.556415	1.42826	3.87085	0.110638	0.911904	1	0.556415	-0.428442	3.88046	0	1	1	0.556415	0.99982	3.64764	0	1	1	0.721922	17.5871	3.99304	4.15399	3.26727e-05
TraesCS6D02G008300		0	0	0	47.1333	0	0	0	0	15.1353	10.2281	0	0	3.96268	0	0	0	0	0	0	5.0451	15.7111	0	0	2.55703	0.990669	3.5673	-0.301456	3.84385	0	1	1	3.5673	-0.989158	3.84031	0	1	1	3.5673	-1.29061	3.63137	-0.0800289	0.936214	1	6.79173	-18.9505	3.96581	-4.52632	6.00184e-06
TraesCS3B02G530200		3.42847	8.51314	53.1477	77.5081	0.784517	102.529	23.3185	0	35.535	3.14712	99.6209	27.2432	23.7761	65.9082	46.643	125.516	11.1095	14.6558	46.7757	13.2493	66.8158	37.2106	13.9663	28.5118	74.6493	65.1425	4.21728	0.672641	4.78306	1.72648e-06	0.000439514	65.1425	-2.13668	0.678904	-1.67429	0.0940745	1	65.1425	2.0806	0.612376	1.76461	0.0776299	1	102.719	5.25065	1.06859	3.97782	6.95495e-05
TraesCS4D02G118600LC		0	0	0	2.09481	0	0	5.59644	1.78867	3.94834	0.78678	0	0	0.990669	0	0	0	1.58707	0	0	1.31611	2.56375	0	0.596223	0.593462	0.247667	0.788939	-1.11843	3.87961	-0.0305255	0.975648	1	0.788939	-1.08396	3.84437	-0.0218395	0.982576	1	0.788939	-2.20239	3.64901	-0.32951	0.74177	1	1.2687	-16.614	4.02988	-3.87456	0.000106815
TraesCS2B02G010500LC		0	0	0	0	0	0	0	0	0	5.50746	1.77894	0	0	0	0	10.4597	0	0	0	0	0.592982	0	0	1.37686	2.61492	0.826613	1.47947	3.88818	0.123314	0.901858	1	0.826613	-2.04173	3.88222	-0.268335	0.788442	1	0.826613	-0.562266	3.65615	0	1	1	0.195524	0	4.08044	0	1
TraesCS7A02G603900LC		1.71424	0	0	0	0	2.58476	0	0	0	1.57356	8.89472	0	0	0	0	0	0	0	0	0.571412	2.96491	0	0	0.39339	0.64619	0.689314	0.738237	3.88779	0	1	1	0.689314	-1.81886	3.86997	-0.211594	0.832424	1	0.689314	-1.08062	3.64369	-0.0221271	0.982347	1	1.16571	-17.0463	4.00192	-4.00965	6.08092e-05
TraesCS6D02G070900		400.274	871.989	110.664	189.581	483.262	94.7746	604.415	415.567	833.099	210.857	672.441	515.524	899.527	193.5	483.614	245.803	958.589	191.503	136.634	572.212	488.812	532.744	374.198	440.931	344.185	399.127	-1.85505	0.782007	-1.09341	0.274216	1	399.127	0.298743	0.780694	0	1	1	399.127	-1.55631	0.737396	-0.754422	0.450596	1	466.254	-4.39359	0.867512	-3.91186	9.1587e-05
TraesCS4A02G037100LC		0	1.21616	4.36831	0	0	0	0	0	0	0	3.55789	2.09563	0	0	2.45489	5.22985	0	0	0	0	1.18596	0.608081	0.698542	1.7058	1.30746	0.881351	0.7658	3.89469	0	1	1	0.881351	-2.09356	3.87798	-0.281991	0.77795	1	0.881351	-1.32776	3.65323	-0.0897171	0.928512	1	0.524387	-1.20089	4.08044	-0.0492315	0.960735
TraesCS6B02G507700LC		0	0	2.9122	0	0	0	62.4935	4.76978	0	4.72068	0.889472	0	3.96268	5.06986	2.45489	0	1.58707	0	0	0	21.1277	2.53493	1.58993	2.91871	0.990669	4.17098	1.12463	2.25075	0.0553717	0.955842	1	4.17098	-3.56404	2.204	-1.16336	0.244685	1	4.17098	-2.43942	2.07882	-0.692419	0.488674	1	7.42259	14.4426	3.65998	3.67285	0.000239862
TraesCS5B02G283100LC		0	0	0.728051	0	0	0	10.2601	0	4.60639	2.36034	0	0	0	0	0	0	0	0	0	1.53546	3.42004	0	0	0.772098	0	0.84483	-0.515702	3.8884	0	1	1	0.84483	-1.76445	3.85653	-0.198223	0.84287	1	0.84483	-2.28016	3.64923	-0.350801	0.725737	1	1.61871	-22.1255	3.97747	-5.3113	1.08848e-07
TraesCS3A02G125100		8.57119	0	0	0	0	0	0	1.78867	0	0	6.22631	0	0	0	0	8.71642	0	0	0	2.85706	2.07544	0	0.596223	0	2.1791	1.18016	-1.28497	3.84433	-0.0741279	0.940909	1	1.18016	1.39332	3.84367	0.10233	0.918495	1	1.18016	0.108348	3.64872	0	1	1	1.6248	-17.9077	3.97229	-4.25641	2.07731e-05
TraesCS3B02G167200		0	9.7293	6.55246	0	0	4.30794	3.73096	0	0	0	0	0	0	5.06986	0	5.22985	0	0	3.69282	0	1.24365	7.39958	0	1.63811	3.30765	1.78517	3.55899	3.27744	0.780789	0.434927	1	1.78517	-2.0819	3.29778	-0.32807	0.742859	1	1.78517	1.47709	3.06037	0.155892	0.876118	1	2.02214	15.9828	3.98564	3.75919	0.000170466
TraesCS3A02G075000LC		0	0	0	0	0	0	0	0	7.23862	0	0	4.19125	5.94401	5.06986	0	0	0	0	2.46188	2.41287	0	2.53493	1.39708	0	2.10147	1.17076	0.343427	3.85169	0	1	1	1.17076	2.00036	3.87543	0.258129	0.796307	1	1.17076	2.34379	3.65601	0.367555	0.713205	1	1.34708	-0.012416	3.96405	0	1
TraesCS2B02G390200LC		0	1.21616	0	0	0	0	0	8.34712	0	0	0	1.04781	0	0.844976	0	10.4597	0	1.95411	0	0	0	1.03057	3.78301	0	2.61492	1.11533	-1.25215	3.85511	-0.0654072	0.94785	1	1.11533	29.9937	3.87629	7.47975	7.44641e-14	5.24949e-10	1.11533	28.7415	3.67976	7.53896	4.73736e-14	4.17461e-11	0.225175	1.30584	4.0713	0.0751217	0.940118
TraesCS2A02G299100LC		0.857119	3.64849	0	0	0	0	7.46191	0	0.658056	0	0	0	0	0	0	0	0	4.88527	0	0.505058	2.4873	1.82424	1.62842	0	0	0.821902	-1.84346	3.87825	-0.217485	0.82783	1	0.821902	1.03373	3.8691	0.00871903	0.993043	1	0.821902	-0.809728	3.67349	0	1	1	1.37525	-18.6052	3.99706	-4.40453	1.06014e-05
TraesCS1A02G437000		0	0	0	0	0	0	0	0	0	3.14712	0	0	0	0	0	10.4597	0	0	4.92376	0	0	0	0	0.78678	3.84587	0.862226	1.74153	3.88302	0.190967	0.848551	1	0.862226	-0.659615	3.89154	0	1	1	0.862226	1.08191	3.65643	0.0224028	0.982127	1	#N/A	#N/A	#N/A	#N/A	#N/A
TraesCS2A02G451600		0	19.4586	1.4561	35.0881	0	23.2629	4.6637	0	0	3.14712	0	0	2.97201	22.8144	0	22.6627	1.58707	0	39.3901	0	13.2506	21.1365	0	1.54757	22.0719	15.5822	7.79381	1.50863	4.50329	6.691e-06	0.0013749	15.5822	-4.29694	1.54931	-2.12801	0.0333363	1	15.5822	3.49687	1.25969	1.98213	0.0474648	1	26.2232	8.72989	2.38087	3.24667	0.00116765
TraesCS2D02G252200LC		0	1.21616	0	0	0	0	0	0	0	3.14712	0	0	0	0	0	0	0	0	6.1547	0	0	0.608081	0	0.78678	1.53868	0.48924	0.658492	3.90348	0	1	1	0.48924	-0.743457	3.90168	0	1	1	0.48924	-0.0849651	3.66596	0	1	1	0.133339	0.40486	4.08044	0	1
TraesCS2A02G392800LC		0	7.29698	0	2.61852	0.784517	3.44635	2.79822	7.15467	11.845	0	0.889472	1.04781	0	10.9847	0	13.9463	0	0	0	4.20984	2.10207	9.14083	2.73416	0	4.34815	2.99335	0.903143	1.94538	0	1	1	2.99335	0.431414	1.97495	0	1	1	2.99335	1.33456	1.87025	0.178883	0.858029	1	4.19083	0.158551	2.53852	0	1
TraesCS3D02G516100		262.278	26.7556	210.407	183.82	0	44.8025	17.722	211.063	171.095	409.125	244.605	234.71	33.6827	13.5196	230.76	20.9194	122.204	245.241	8.61659	144.458	148.716	20.1376	230.338	243.124	27.0053	128.649	-2.62187	0.473042	-3.42859	0.000606718	0.0582832	128.649	-0.647082	0.449298	0	1	1	128.649	-3.26895	0.447932	-5.06539	4.07569e-07	0.000112506	108.019	-2.16061	1.04791	-1.10755	0.268057
TraesCS6B02G045300LC		70.2837	31.6202	76.4454	196.912	40.7949	315.341	43.8387	0	0	48.7803	24.9052	23.0519	105.011	161.39	54.0077	183.045	95.2241	0.977055	184.641	37.0262	88.5521	96.5054	8.00965	68.6144	197.009	117.853	4.57928	0.682748	5.24246	1.58448e-07	5.78532e-05	117.853	-2.75074	0.685545	-2.55379	0.0106559	1	117.853	1.82855	0.625415	1.32479	0.18524	1	157.455	4.10609	0.932789	3.32989	0.000868802
TraesCS7B02G332700LC		0	0	4.36831	0	0.784517	0	0	0	0	0	0	0	0	0	0	36.6089	0	0	0	0.261506	0	0	0	1.09208	9.15224	2.15311	2.04463	3.86591	0.270215	0.786995	1	2.15311	-1.113	3.87063	-0.0291939	0.97671	1	2.15311	0.931629	3.64071	0	1	1	0.576189	1.29615	3.99931	0.0740513	0.94097
TraesCS5A02G313400LC		0	0	0	9.42666	0	0	0	0	9.21279	0	0	0	0	0	0	0	1.58707	0	0	3.07093	3.14222	0	0	0.396767	0	0.948452	-0.901993	3.87831	0	1	1	0.948452	-0.531815	3.87071	0	1	1	0.948452	-1.43381	3.65802	-0.118591	0.9056	1	2.03862	-18.065	3.97134	-4.29703	1.73098e-05
TraesCS4B02G326800		0	0	0.728051	0	0	0	24.2512	4.17356	1.31611	3.14712	0	30.3866	27.7387	0	0	10.4597	11.1095	0	14.7713	0.438704	8.08374	0	11.5201	3.74616	13.2424	6.00046	-0.464294	1.9394	0	1	1	6.00046	0.309807	1.939	0	1	1	6.00046	-0.154487	1.82275	0	1	1	2.77338	-23.3246	4.00168	-5.57881	2.42175e-08
TraesCS3A02G531400		2.57136	19.4586	5.82441	5.76074	21.9665	79.266	92.3412	0	0	0	0	0	1.98134	5.91483	7.36468	101.11	0	0	17.2332	8.17928	32.7006	12.6867	0	3.29727	49.8977	21.8682	5.60135	0.994114	4.62859	3.68164e-06	0.000826978	21.8682	-1.99127	1.04488	-0.948692	0.342777	1	21.8682	3.61008	0.897253	2.90897	0.00362623	0.499744	27.8727	4.09095	1.38269	2.23546	0.0253873
TraesCS7A02G039800		0	0	0	0	0	0	3.73096	0	0	0	0	0	3.96268	1.68995	0	0	0	4.88527	4.92376	0	1.24365	0.844976	1.62842	0	2.22161	0.898617	1.99459	3.85692	0.257871	0.796507	1	0.898617	0.0430159	3.8778	0	1	1	0.898617	2.0376	3.63685	0.285302	0.775412	1	0.588079	13.539	4.01671	3.12171	0.00179806
TraesCS7A02G235800LC		0	0	0	0	0	5.16952	1.86548	0	0	0	0	0	0	5.06986	0	0	0	0	0	0	0.621826	2.53493	0	0	1.29238	0.562837	18.4672	3.88646	4.49436	6.97803e-06	0.00141172	0.562837	-12.02	3.91603	-2.81407	0.00489185	1	0.562837	6.44718	3.65969	1.48843	0.136639	1	0.753218	15.9272	3.99146	3.7398	0.000184168
TraesCS3A02G471900LC		0	3.64849	0	0	0	0	4.6637	0	3.29028	0	0	0	0	0	0	3.48657	0	0	0	1.09676	1.55457	1.82424	0	0	0.871642	0.709095	0.118261	3.87067	0	1	1	0.709095	0.0607084	3.87503	0	1	1	0.709095	0.178969	3.66356	0	1	1	1.26737	-14.2048	3.98661	-3.31228	0.000925389
TraesCS7A02G023500		0	0	0	12.0452	0	0	7.46191	2.38489	3.29028	4.72068	0	4.19125	3.96268	0	0	0	0	0	0	1.09676	6.50236	0	2.19205	1.18017	0.990669	1.7804	-4.57076	3.3691	-1.05985	0.289211	1	1.7804	-1.32932	3.31235	-0.0994229	0.920803	1	1.7804	-5.90008	3.18131	-1.54027	0.123495	1	2.48095	-16.3921	4.03213	-3.81737	0.000134881
TraesCS1A02G414900		0	3.64849	2.9122	0	5.49162	0	0	10.1358	1.31611	0	0	0	0	0	0	0	0	0	0	2.26924	0	1.82424	3.3786	0.728051	0	1.10084	-3.23492	3.85382	-0.579924	0.561966	1	1.10084	2.48496	3.84323	0.386382	0.699214	1	1.10084	-0.749968	3.68286	0	1	1	1.14504	-2.90768	3.96399	-0.481252	0.630337
TraesCS2B02G484900		0	128.913	54.6038	22.5192	0.784517	146.47	47.5697	8.34712	0	61.3688	0.889472	10.4781	17.832	86.1876	46.643	174.328	76.1792	0	68.9327	0.261506	23.6595	107.55	6.27508	59.6987	101.891	63.8706	5.95758	0.983223	5.04217	4.6028e-07	0.000149048	63.8706	-4.52171	0.985365	-3.57402	0.000351547	0.10598	63.8706	1.43587	0.831203	0.524385	0.600011	1	77.1416	8.75027	1.66238	4.66215	3.12924e-06
TraesCS7D02G112300LC		0	0	0	0	0	9.47746	0	6.55845	0	0	1.77894	0	0	0.844976	0	0	0	0	0	0	0.592982	0.422488	2.18615	0	2.36936	0.867987	0.700585	3.85744	0	1	1	0.867987	-0.0329175	3.86172	0	1	1	0.867987	0.667667	3.64481	0	1	1	0.287359	1.15781	4.04195	0.0390419	0.968857
TraesCS2B02G124100LC		0	0	0	0	0	0	0.932739	0	0	0	3.55789	4.19125	0	0	0	0	0	16.6099	0	0	1.49688	0	6.93373	0	0	1.18424	-25.0569	3.87841	-6.20277	5.54772e-10	4.38298e-07	1.18424	0.40207	3.85217	0	1	1	1.18424	-24.6548	3.67524	-6.43627	1.22446e-10	6.09872e-08	0.492149	0	4.08044	0	1
TraesCS6D02G031400		0	1.21616	0	0	61.9768	2.58476	27.0494	0	0	0	0	0	0	0	24.5489	0	0	0	0	20.6589	9.01648	0.608081	0	6.13723	0.64619	8.94448	1.20579	3.8604	0.0533068	0.957487	1	8.94448	-0.898453	3.86159	0	1	1	8.94448	0.307333	3.64005	0	1	1	17.9321	0.301463	2.1145	0	1
TraesCS7A02G374200		3.42847	0	0	0	0	0	0.932739	0.596223	2.63223	0	9.7842	1.04781	6.93468	0	0	0	0	70.3479	0	2.02023	3.57231	0	23.9973	0	1.73367	4.48332	-2.66111	2.54964	-0.651508	0.514718	1	4.48332	2.0172	2.53854	0.400704	0.688638	1	4.48332	-0.643909	2.45554	0	1	1	1.84215	-2.94332	3.96751	-0.489808	0.62427
TraesCS5B02G174000LC		0	1.21616	0	4.18963	7.84517	0	0	0	0	0	0	0	1.98134	2.53493	0	19.1761	0	1.95411	2.46188	2.61506	1.39654	1.87555	0.65137	0	5.90483	3.17062	2.32088	2.39884	0.55063	0.581887	1	3.17062	1.41953	2.47119	0.169768	0.865193	1	3.17062	3.7404	2.29227	1.1955	0.231892	1	4.60927	1.66172	3.38041	0.195752	0.844804
TraesCS5A02G127100		556.27	57.1596	321.07	189.581	236.924	115.453	207.068	220.006	211.894	156.569	299.752	190.702	72.3188	63.3732	233.215	52.2985	168.229	611.636	33.2354	335.029	232.134	60.2664	340.782	219.771	68.3264	190.171	-2.49511	0.415991	-3.5941	0.000325519	0.0345284	190.171	0.373784	0.40991	0	1	1	190.171	-2.12133	0.3942	-2.84456	0.00444724	0.586434	207.712	-3.14688	0.800956	-2.6804	0.00735347
TraesCS7D02G643500LC		3.42847	0	0	0	0	0	4.6637	0	0	0	1.77894	0	0	0	0	0	0	0	0	1.14282	2.14755	0	0	0	0	0.462225	-27.6335	3.91088	-6.81009	9.7536e-12	1.29548e-08	0.462225	-5.77884	3.87809	-1.23227	0.217849	1	0.462225	-33.4123	3.66886	-8.83444	1.00598e-18	3.4146e-15	1.07722	-1.64315	4.02545	-0.159771	0.873062
TraesCS2A02G215600LC		0	0	0	0	2.35355	0	0	0	0	0	4.44736	0	8.91602	0	0	0	0	0	0	0.784517	1.48245	0	0	0	2.22901	0.739506	0.279492	3.86321	0	1	1	0.739506	-0.146318	3.86286	0	1	1	0.739506	0.133174	3.65014	0	1	1	0.746073	-20.8934	3.99672	-4.97744	6.4431e-07
TraesCS5D02G337200		905.117	330.796	314.518	275.468	376.568	88.7435	327.391	1042.2	796.906	606.607	879.688	844.538	375.464	337.146	532.712	99.3671	647.524	351.74	89.8587	692.864	494.182	333.971	746.158	525.34	163.358	438.078	-2.39458	0.323644	-4.309	1.63994e-05	0.00283573	438.078	0.503364	0.320375	0	1	1	438.078	-1.89122	0.3059	-2.91343	0.00357479	0.493429	479.127	-2.52572	0.588948	-2.59059	0.0095811
TraesCS7A02G124300LC		0	0	0	0	0	0	3.73096	0.596223	3.29028	0	0	0	0	0	0	0	0	0	0	1.09676	1.24365	0	0.198741	0	0	0.359683	-1.2783	3.89113	-0.0715203	0.942984	1	0.359683	0.551964	3.88192	0	1	1	0.359683	-0.726331	3.68142	0	1	1	0.766255	-22.7586	3.98819	-5.45575	4.8767e-08
TraesCS5D02G482700		0	6.08081	0	0	0	0	5.59644	0	0	0	0	0	5.94401	0	0	6.97313	0	0	0	0	1.86548	3.04041	0	0	3.22929	1.15364	19.0662	3.88719	4.64764	3.35751e-06	0.000767338	1.15364	-13.054	3.91135	-3.0818	0.00205756	0.511088	1.15364	6.01226	3.65591	1.371	0.170374	1	1.27331	0.392387	4.0787	0	1
TraesCS7B02G226600		0	9.7293	4.36831	0	0	0	28.9149	22.0602	0	0	0	0	0	7.60479	0	0	0	0	0	0	9.63831	8.66704	7.35341	1.09208	0	3.40721	0.610643	3.75737	0	1	1	3.40721	-2.02521	3.74461	-0.273782	0.784252	1	3.40721	-1.41456	3.53518	-0.117268	0.906647	1	5.02739	16.116	3.97209	3.80555	0.00014149
TraesCS7A02G590000LC		11.9997	6.08081	0	0	0	4.30794	7.46191	0	14.4772	0	0	0	7.92535	0.844976	0	0	0	4.88527	0	8.82563	2.4873	3.4629	1.62842	0	3.05832	2.72193	-1.82978	2.86576	-0.289548	0.772162	1	2.72193	3.38978	2.8904	0.826801	0.40835	1	2.72193	1.56001	2.76617	0.202449	0.839566	1	4.47613	-5.00437	3.50272	-1.14322	0.252948
TraesCS7B02G334800LC		3.42847	3.64849	0	0	0	0	7.46191	0	13.1611	0	0	0	0	0	0	0	0	1.95411	0	5.52987	2.4873	1.82424	0.65137	0	0	1.39767	-3.48154	3.84406	-0.645551	0.51857	1	1.39767	2.70088	3.83488	0.443528	0.657384	1	1.39767	-0.780662	3.6752	0	1	1	3.03241	-21.7255	3.9196	-5.28765	1.23899e-07
TraesCS3B02G659700LC		0	0	0	0	0	0	6.52918	0	0	9.44136	0	2.09563	0	0	0	0	0	0	0	0	2.17639	0	0.698542	2.36034	0	0.844185	-18.8853	3.91494	-4.56847	4.91303e-06	0.00104956	0.844185	-7.32043	3.87772	-1.62994	0.103115	1	0.844185	-26.2057	3.66468	-6.87802	6.06907e-12	3.91694e-09	0.707712	0	4.075	0	1
TraesCS4D02G272800		0	0	0	0	0	6.03111	0	3.57734	0	0	0	1.04781	0	0	0	0	0	0	0	0	0	0	1.54172	0	1.50778	0.495311	-0.281846	3.87649	0	1	1	0.495311	1.27612	3.88229	0.0711235	0.943299	1	0.495311	0.994276	3.67241	0	1	1	#N/A	#N/A	#N/A	#N/A	#N/A
TraesCS2B02G310700	TaCEN-B2	11.1425	651.863	137.602	30.3748	32.9497	604.834	77.4174	23.2527	1.31611	7.08102	0.889472	2.09563	19.8134	416.573	41.7332	777.504	1.58707	0	1544.83	15.1361	36.2272	534.218	8.44944	47.0007	736.746	265.477	5.81016	1.24794	3.85449	0.000115971	0.0144015	265.477	-1.40893	1.25312	-0.326331	0.744174	1	265.477	4.40123	1.16978	2.90758	0.00364239	0.501217	277.815	5.91683	1.2951	3.79648	0.000146763
TraesCS5A02G467600		0	98.5092	28.394	0	3.92258	65.4806	5.59644	0	0.658056	3.9339	3.55789	1.04781	18.8227	43.9388	31.9136	85.4209	1.58707	1.95411	139.096	1.52688	3.05144	71.224	1.00064	16.4571	77.2051	44.7216	6.05694	0.87058	5.8087	6.29586e-09	3.52343e-06	44.7216	-2.95486	0.89387	-2.18696	0.0287453	1	44.7216	3.10208	0.706371	2.97589	0.00292141	0.424977	63.666	5.58628	1.25614	3.6511	0.000261117
TraesCS1D02G268500		3.42847	424.441	154.347	9.42666	46.2865	121.484	143.642	31.0036	4.60639	1.57356	0	0	52.5055	112.382	144.839	428.848	12.6965	0	51.6995	18.1071	51.0228	268.411	10.3345	78.3639	163.634	108.581	3.84637	1.17538	2.42165	0.0154501	0.674256	108.581	-1.87114	1.17775	-0.739669	0.459501	1	108.581	1.97522	1.0998	0.88673	0.375224	1	145.182	4.13974	0.925148	3.39377	0.000689387
TraesCS4D02G262100		0	0	16.0171	0	0	0	0.932739	0	0	0	3.55789	0	7.92535	0	0	13.9463	9.52241	0	0	0	1.49688	0	0	6.38488	5.4679	2.41804	13.5366	3.58907	3.49298	0.000477659	0.0480522	2.41804	-19.349	3.5556	-5.16059	2.46172e-07	0.000149408	2.41804	-5.81241	3.32252	-1.44842	0.1475	1	0.492149	0	4.08044	0	1
TraesCS1B02G344900		0	6.08081	0	0	0.784517	6.03111	0	8.94334	6.58056	0	0	0	0	0	0	1.74328	0	0	0	2.45503	0	3.04041	2.98111	0	1.9436	1.7269	2.14443	3.39354	0.337237	0.735938	1	1.7269	28.2051	3.45058	7.88421	3.16534e-15	4.83485e-11	1.7269	30.3495	3.24829	9.03537	1.63442e-19	6.24115e-16	2.2118	-0.192074	3.87324	0	1
TraesCS5A02G571800LC		0	6.08081	0	0	0	0	0	0	0	0	3.55789	0	0	0	0	0	0	0	1.23094	0	1.18596	3.04041	0	0	0.307735	0.509141	0.682494	3.90619	0	1	1	0.509141	-0.794374	3.9061	0	1	1	0.509141	-0.111881	3.68257	0	1	1	1.05774	1.59404	4.08044	0.145583	0.88425
TraesCS3D02G231500		0	0	0	0	0	0	4.6637	3.57734	2.63223	0	0	1.04781	0.990669	0	9.81957	0	0	3.90822	14.7713	0.877408	1.55457	0	2.84446	2.45489	3.94049	1.93217	-4.65492	3.03997	-1.20229	0.229252	1	1.93217	2.41006	3.00391	0.469407	0.638779	1	1.93217	-2.24486	2.88914	-0.430876	0.666558	1	0.794987	-19.2198	3.9914	-4.56476	5.0006e-06
TraesCS4A02G109400		0	0	0	0	0	0	0	0	0	0	0	0	3.96268	0	0	0	4.7612	0	0	0	0	0	0	1.1903	0.990669	1.50641	16.5377	3.89424	3.98991	6.60978e-05	0.00900089	1.50641	-9.22591	3.91761	-2.09973	0.0357528	1	1.50641	7.31177	3.65682	1.72603	0.0843426	1	2.57478	3.41135	3.94482	0.611271	0.54102
TraesCS6D02G276700LC		0	0	2.18415	0	0	0	7.46191	0	0	0	0	0	0	17.7445	0	0	3.17414	0	0	0	2.4873	8.87225	0	1.33957	0	7.63669	4.52627	3.84929	0.916083	0.359623	1	7.63669	-3.14162	3.8599	-0.554839	0.579005	1	7.63669	1.38465	3.5919	0.107088	0.914719	1	17.1984	23.313	2.49588	8.93991	3.89483e-19
TraesCSU02G263200		0.857119	105.806	0	10.4741	177.301	3.44635	409.473	91.8183	141.482	0	0	24.0997	48.5428	44.7837	0	1.74328	0	152.421	0	106.547	139.982	75.295	89.4462	0	13.4331	75.2182	-2.17657	1.6488	-0.713591	0.47548	1	75.2182	5.75731	1.68838	2.81767	0.00483731	1	75.2182	3.58074	1.62149	1.59159	0.111476	1	139.497	0.999393	2.43787	0	1
TraesCS7A02G461600		0	37.701	18.2013	0	0	6.03111	42.906	15.5018	0	6.29424	0	1.04781	23.7761	26.1943	0	15.6895	7.93534	0	8.61659	0	14.302	31.9477	5.51653	8.10771	13.5283	9.81784	3.3044	1.65842	1.38951	0.164676	1	9.81784	-2.76617	1.66265	-1.06226	0.288118	1	9.81784	0.538231	1.51552	0	1	1	11.6311	17.0528	3.36121	4.7759	1.78904e-06
TraesCS5B02G064100		0	1.21616	2.9122	0	10.1987	31.8787	0	0	0	0	0	0	0	8.44976	12.2745	0	0	0	0	3.39957	0	4.83296	0	3.79667	7.96968	3.10531	1.97216	3.37501	0.288045	0.773312	1	3.10531	-0.659825	3.38335	0	1	1	3.10531	1.31233	3.19157	0.0978615	0.922042	1	2.16651	0.239555	3.85726	0	1
TraesCS3A02G297200LC		0	0	0	3.66592	0	0	0	7.15467	8.55473	0	0.889472	0	0	0	0	0	0	0	0	2.85158	1.51846	0	2.38489	0	0	0.953162	-23.8872	3.87895	-5.90037	3.62695e-09	2.26119e-06	0.953162	3.05355	3.85833	0.532238	0.594561	1	0.953162	-20.8337	3.68027	-5.38919	7.07763e-08	2.1478e-05	1.43735	-18.0078	3.99726	-4.25487	2.09168e-05
TraesCS7D02G530000LC		0	1.21616	0	0	0	0	0	1.19245	1.97417	0	0	0	0	0	7.36468	0	0	0	0	0.658056	0	0.608081	0.397482	1.84117	0	0.757123	-0.87925	3.86254	0	1	1	0.757123	1.12061	3.86531	0.0312036	0.975107	1	0.757123	0.241362	3.66915	0	1	1	0.840882	0.671243	3.91847	0	1
TraesCS6A02G100500LC		0	0	13.1049	0	0	0	0	0	1.97417	6.29424	0	0	0	0	0	0	0	0	0	0.658056	0	0	0	4.84979	0	1.87111	0.935171	3.85937	0	1	1	1.87111	-2.54965	3.84571	-0.402956	0.68698	1	1.87111	-1.61448	3.62423	-0.169548	0.865365	1	2.26215	1.63641	3.87783	0.164115	0.86964
TraesCS5D02G414100		1.71424	111.887	21.8415	7.33184	0	55.1416	55.0316	0	6.58056	107.002	11.5631	10.4781	311.07	79.4278	2.45489	135.976	171.403	1.95411	789.033	2.76493	24.6422	95.6574	4.14408	75.6754	322.805	100.122	4.56525	0.888637	4.01204	6.01951e-05	0.0083459	100.122	-2.71321	0.893227	-1.918	0.055111	1	100.122	1.85204	0.791674	1.07625	0.281814	1	59.0259	3.98405	1.48033	2.0158	0.0438209
TraesCSU02G024200		39.4275	38.9172	66.9807	96.8851	19.6129	33.6019	41.0405	0	47.3801	18.8827	109.405	1.04781	111.946	38.8689	81.0115	94.1373	119.03	0	11.0785	35.4735	82.4436	38.8931	0.349271	71.4762	62.6908	58.6743	3.10941	0.839845	2.51167	0.0120162	0.572667	58.6743	-3.04354	0.839903	-2.43307	0.0149715	1	58.6743	0.0658694	0.775367	0	1	1	78.5008	1.54145	0.775779	0.69795	0.485209
TraesCS4A02G169500		5.99983	37.701	0	4.18963	0	0	0	0.596223	19.7417	14.162	0	30.3866	0	0	0	0	1.58707	0	0	8.58051	1.39654	18.8505	10.3276	3.93728	0	5.3603	-21.607	2.28466	-9.01973	1.88545e-19	4.31985e-15	5.3603	3.2277	2.21726	1.00471	0.315039	1	5.3603	-18.3793	2.18802	-7.94295	1.9743e-15	2.4451e-12	7.41868	-4.76243	3.1072	-1.21087	0.225943
TraesCS1A02G073100		0	0	0	0.523703	0	10.339	0	0	0	0	0	0	0	0	9.81957	0	6.34827	0	0	0	0.174568	0	0	4.04196	2.58476	1.25252	1.25847	3.88587	0.0665159	0.946967	1	1.25252	-2.18462	3.87688	-0.305561	0.759939	1	1.25252	-0.926151	3.64045	0	1	1	0.0569692	0	4.08044	0	1
TraesCS4B02G189600		0	12.1616	0	0	0.784517	0	0	0	0	3.14712	0	0	0	9.29474	0	0	0	31.2658	0	0.261506	0	10.7282	10.4219	0.78678	0	2.64966	-0.475304	3.84808	0	1	1	2.64966	0.620508	3.84757	0	1	1	2.64966	0.145204	3.64049	0	1	1	2.42934	2.21686	3.94344	0.308578	0.757643
TraesCS4A02G380900LC		0	0	0	17.2822	0	4.30794	22.3857	0	0	0	0	0	0	0.844976	0	0	0	0	0	0	13.2226	0.422488	0	0	1.07698	2.09353	19.6791	3.89092	4.80069	1.58118e-06	0.000410508	2.09353	-21.4983	3.87578	-5.28881	1.23118e-07	7.72825e-05	2.09353	-1.81916	3.62655	-0.225878	0.821296	1	4.39826	1.36656	4.08044	0.089833	0.92842
TraesCS6B02G314200		0	0	0	0	0	0	13.9911	0.596223	0	0	0	0	0	1.68995	0	0	0	0	0	0	4.6637	0.844976	0.198741	0	0	0.76508	0.719103	3.89289	0	1	1	0.76508	-0.616814	3.89404	0	1	1	0.76508	0.102289	3.67147	0	1	1	1.7002	14.8951	4.0053	3.46917	0.000522062
TraesCS3B02G596900		0.857119	9.7293	25.4818	2.09481	0	74.0965	52.2334	1.19245	0.658056	14.9488	7.11578	2.09563	7.92535	3.37991	0	43.5821	1.58707	0	344.663	0.505058	20.4813	6.5546	1.09602	10.5044	117.567	44.0865	4.99133	1.11708	3.57299	0.000352923	0.0370068	44.0865	-3.17604	1.12786	-1.92936	0.0536862	1	44.0865	1.81528	0.945861	0.861946	0.388717	1	47.1391	4.07069	1.66673	1.84234	0.065425
TraesCS4B02G096500LC		2.57136	0	0	5.76074	0	5.16952	13.9911	1.19245	3.29028	0	0	0	0	2.53493	0	10.4597	0	0	0	1.95388	6.58394	1.26746	0.397482	0	3.90731	2.31044	1.41228	2.60971	0.157979	0.874473	1	2.31044	0.190113	2.64575	0	1	1	2.31044	1.60239	2.4906	0.241867	0.808884	1	3.55312	-0.350473	3.16981	0	1
TraesCS3D02G061300LC		0	1.21616	0	4.71333	0.784517	0	0	0	0	1.57356	0	0	0	0.844976	0	0	0	5.86233	0	0.261506	1.57111	1.03057	1.95411	0.39339	0	0.699345	-0.550345	3.88733	0	1	1	0.699345	-0.725235	3.86789	0	1	1	0.699345	-1.27558	3.66047	-0.0752855	0.939988	1	0.823653	0.425028	4.04892	0	1
TraesCS2A02G325800LC		0	0	0	0	0	0	15.8566	0	0	1.57356	0	0	0	3.37991	4.90979	1.74328	0	0	4.92376	0	5.28552	1.68995	0	1.62084	1.66676	1.51435	2.3418	3.88114	0.345723	0.729551	1	1.51435	-2.75601	3.87306	-0.453391	0.650267	1	1.51435	-0.414213	3.61985	0	1	1	2.08607	15.4491	3.98523	3.62568	0.000288203
TraesCS2A02G399800		4.28559	2.43233	2.18415	0	0	0	0	5.366	0	0	0	0	2.97201	0	0	3.48657	0	0	0	1.42853	0	1.21616	1.78867	0.546038	1.61464	1.28201	0.588405	3.77155	0	1	1	1.28201	0.859602	3.78846	0	1	1	1.28201	1.44801	3.57972	0.125152	0.900403	1	1.47256	0.56799	3.88032	0	1
TraesCS5D02G541800LC		0	1.21616	0	0	0	0.861587	0	3.57734	0	0	0	0	0	33.7991	0	0	1.58707	0	0	0	0	17.5076	1.19245	0.396767	0.215397	7.76595	4.6039	3.81936	0.943586	0.345381	1	7.76595	0.785563	3.87782	0	1	1	7.76595	5.38946	3.61131	1.21548	0.224185	1	17.5274	7.93539	2.16008	3.21071	0.00132407
TraesCS4D02G099300		0	0	0	0	0	0	0	0	2.63223	7.08102	0	5.23907	0	10.1397	0	0	0	0	0	0.877408	0	5.06986	1.74636	1.77025	0	1.17181	-0.310725	3.85514	0	1	1	1.17181	0.405046	3.85874	0	1	1	1.17181	0.0943208	3.65092	0	1	1	1.39151	1.12068	3.96632	0.0304262	0.975727
TraesCS2D02G296200		0	7.29698	5.82441	0	0	0	9.32739	0.596223	9.21279	0	0	6.28688	0	0	0	0	0	0	0	3.07093	3.10913	3.64849	2.29437	1.4561	0	1.80988	-16.8515	3.79833	-4.17328	3.00245e-05	0.00463237	1.80988	3.79074	3.77376	0.739513	0.459595	1	1.80988	-13.0607	3.61807	-3.33348	0.000857671	0.150868	2.82423	-14.4432	3.97095	-3.38538	0.000710788
TraesCS7A02G295400		17.9995	34.0526	8.00856	19.377	31.3807	17.2317	45.7042	33.3885	42.7737	3.9339	13.3421	10.4781	9.90669	0	14.7294	26.1492	4.7612	35.174	1.23094	30.7179	26.1411	17.0263	26.3469	7.85826	13.6297	17.3602	-2.17725	0.936492	-1.25708	0.208724	1	17.3602	0.745664	0.917821	0	1	1	17.3602	-1.43158	0.902015	-0.478465	0.632319	1	22.4936	-6.45693	1.63687	-3.33375	0.000856831
TraesCS4B02G012200		0	1.21616	0	0.523703	0	0	9.32739	0	0	3.14712	0	4.19125	0.990669	3.37991	0	0	0	0	0	0	3.2837	2.29803	1.39708	0.78678	0.247667	1.06694	0.9899	3.86135	0	1	1	1.06694	-1.87429	3.84599	-0.227326	0.82017	1	1.06694	-0.884392	3.62645	0	1	1	1.56867	15.1351	4.0355	3.50268	0.0004606
TraesCS1B02G211700		0.857119	111.887	9.46466	3.14222	0	102.529	68.09	0	0	0	0.889472	1.04781	3.96268	72.668	2.45489	202.221	9.52241	7.81644	70.1636	0.285706	24.0406	92.2775	2.95475	5.36049	94.719	50.7851	6.03536	1.05418	4.77656	1.78322e-06	0.000452701	50.7851	-2.30282	1.08914	-1.19619	0.231623	1	50.7851	3.73253	0.909618	3.00405	0.00266414	0.397652	74.3026	7.7492	1.6968	3.9776	6.96157e-05
TraesCS3B02G193800LC		0	1.21616	3.64026	0	0	0	8.39465	0	0	0	0	0	0	0	0	33.1224	0	0	0	0	2.79822	0.608081	0	0.910064	8.2806	2.16318	1.77588	3.87713	0.200116	0.841389	1	2.16318	-2.46948	3.86978	-0.379732	0.704144	1	2.16318	-0.693604	3.63965	0	1	1	1.04325	0.360519	4.05813	0	1
TraesCS6B02G178200LC		0.857119	2.43233	9.46466	0	0	0	0	0	0	0	0	0	7.92535	0.844976	0	0	0	0	0	0.285706	0	1.63865	0	2.36617	1.98134	1.05706	2.08132	3.87298	0.279196	0.780095	1	1.05706	-0.958205	3.88089	0	1	1	1.05706	1.12311	3.6501	0.0337288	0.973093	1	0.575169	1.2652	4.04113	0.0656262	0.947675
TraesCS3B02G505000		0	3.64849	0	0	3.13807	0	0	0	0	0	0	0	8.91602	0	0	0	0	0	0	1.04602	0	1.82424	0	0	2.22901	0.790511	0.810619	3.8794	0	1	1	0.790511	0.753319	3.8885	0	1	1	0.790511	1.56394	3.6694	0.153687	0.877857	1	0.863333	-0.315256	4.00477	0	1
TraesCS5A02G293700LC		0	0	0.728051	3.66592	0	6.03111	15.8566	0	0	0	0	0	0	0	0	0	1.58707	0	2.46188	0	6.5075	0	0	0.57878	2.12325	1.8303	2.77124	3.25732	0.543771	0.586599	1	1.8303	-2.60727	3.25611	-0.493616	0.621578	1	1.8303	0.163971	3.03462	0	1	1	3.07989	15.9669	4.00185	3.74001	0.000184017
TraesCS3A02G283400LC		0.857119	1.21616	0	0	0	0	0	0	7.89668	0	0.889472	0	8.91602	0	0	0	0	0	0	2.91793	0.296491	0.608081	0	0	2.22901	1.24763	4.77913	3.85949	0.979178	0.327492	1	1.24763	3.90192	3.90699	0.742749	0.457634	1	1.24763	8.68104	3.65462	2.10173	0.0355765	1	1.92923	-0.696847	3.86332	0	1
TraesCS5B02G445700LC		0	0	0	4.18963	0	5.16952	0	0	9.87085	0	0	0	0	0	0	0	0	0	0	3.29028	1.39654	0	0	0	1.29238	0.901662	0.564503	3.86138	0	1	1	0.901662	-0.611523	3.85781	0	1	1	0.901662	-0.04702	3.64056	0	1	1	1.5413	-18.9768	3.97364	-4.52402	6.06761e-06
TraesCS2B02G149300		0.857119	142.291	19.6574	14.14	34.5187	87.0203	139.911	0	1.31611	6.29424	0.889472	3.14344	81.2349	147.871	9.81957	57.5283	104.746	0	103.399	12.2307	51.6468	145.081	1.04781	35.1294	82.2956	79.4857	6.24809	0.864041	6.07389	1.24849e-09	9.22737e-07	79.4857	-3.04703	0.8752	-2.33892	0.0193393	1	79.4857	3.20106	0.735136	2.99409	0.00275265	0.406886	133.817	6.75017	1.16836	4.92156	8.5857e-07
TraesCS7A02G451300		53.1414	201.883	52.4197	24.0903	77.6672	43.9409	171.624	152.037	127.005	70.8102	110.295	152.981	44.5801	21.1244	142.384	120.287	14.2836	124.086	17.2332	85.9378	102.003	111.504	143.035	69.9743	56.5102	80.5665	-2.09842	0.683038	-1.60815	0.107803	1	80.5665	0.496582	0.674737	0	1	1	80.5665	-1.60184	0.647784	-0.929079	0.352848	1	86.0639	-4.85493	1.16627	-3.30534	0.000948599
TraesCS2D02G156200		0	0	0	0	0	0	0.932739	0.596223	1.31611	0	0	0	0	0	0	20.9194	0	0.977055	0	0.438704	0.310913	0	0.524426	0	5.22985	1.15442	-0.832238	3.87799	0	1	1	1.15442	1.3753	3.87988	0.0967288	0.922942	1	1.15442	0.543058	3.67842	0	1	1	0.245841	-1.14889	4.03862	-0.0368656	0.970592
TraesCS1D02G393900LC		0	0	0	0	0	0	0	0	0.658056	0	4.44736	0	7.92535	0	0	0	3.17414	0	0	0.219352	1.48245	0	0	0.793534	1.98134	0.761357	0.862555	3.87628	0	1	1	0.761357	-1.06011	3.87519	-0.0155116	0.987624	1	0.761357	-0.197555	3.64706	0	1	1	0.561179	-0.105454	4.00804	0	1
TraesCS6B02G385500LC		0	4.86465	0	0	27.4581	0	0	10.1358	0	0	8.89472	11.5259	0	0	0	0	0	0.977055	3.69282	9.1527	2.96491	2.43233	7.54626	0	0.923206	3.16482	-4.53575	2.90789	-1.21592	0.224017	1	3.16482	4.45069	2.90715	1.18696	0.235242	1	3.16482	-0.0850591	2.81113	0	1	1	4.51239	-15.4861	3.9658	-3.65275	0.000259443
TraesCS1D02G175100		0	1.21616	5.82441	6.28444	0	6.8927	0	0	0	0	0	0	19.8134	27.8842	2.45489	10.4597	6.34827	0	1.23094	0	2.09481	14.5502	0	3.65689	9.59918	4.12396	5.45614	2.13175	2.09036	0.0365853	1	4.12396	-3.88309	2.15327	-1.33894	0.180591	1	4.12396	1.57305	1.89219	0.302851	0.762003	1	3.84755	19.6074	3.96755	4.68989	2.7335e-06
TraesCS1D02G307300		0	6.08081	20.3854	0.523703	32.9497	44.8025	0	0.596223	11.187	18.0959	32.9105	4.19125	24.7667	29.5742	14.7294	47.0686	1.58707	0.977055	71.3946	14.7122	11.1447	17.8275	1.92151	13.6994	47.0081	20.6287	2.85465	1.0072	1.8414	0.065563	1	20.6287	-1.48625	1.01527	-0.478938	0.631983	1	20.6287	1.3684	0.931937	0.395303	0.692619	1	21.2149	1.147	1.82112	0.0807217	0.935663
TraesCS3B02G150500		0	0	5.09636	0	79.2362	0	0	0	21.0578	0	0	0	0	0	4.90979	1.74328	0	0	4.92376	33.4313	0	0	0	2.50154	1.66676	12.1576	-6.53231	3.81047	-1.45187	0.146537	1	12.1576	7.12377	3.81543	1.605	0.108493	1	12.1576	0.591466	3.62703	0	1	1	26.4953	-7.07179	2.73943	-2.21644	0.0266611
TraesCS4D02G264200		0	40.1334	0.728051	0	0	6.03111	44.7715	0	0	0	0	0	0.990669	34.644	54.0077	40.0955	4.7612	0	44.3139	0	14.9238	37.3887	0	14.8742	22.8578	13.1879	5.77604	1.42425	3.35336	0.000798356	0.0732394	13.1879	-3.87743	1.45512	-1.97745	0.0479913	1	13.1879	1.89862	1.22257	0.735027	0.462323	1	14.3647	22.5396	2.48223	8.67752	4.0449e-18
TraesCS7A02G201200		0	0	0.728051	19.9007	3.13807	32.7403	0	2.98111	0	23.6034	0	0	127.796	0	0	10.4597	26.9801	0	109.554	1.04602	6.63357	0	0.993705	12.8279	70.1375	16.714	3.89093	1.66931	1.73181	0.0833074	1	16.714	-1.68084	1.70068	-0.400334	0.688911	1	16.714	2.21009	1.52839	0.791744	0.42851	1	2.50785	-16.8705	3.98389	-3.98367	6.78589e-05
TraesCS4A02G344300		70.2837	9.7293	112.12	111.549	17.2594	24.1244	32.6459	71.5467	144.772	73.9573	70.2683	92.2076	12.8787	1.68995	164.478	15.6895	46.025	196.388	7.38564	77.4385	71.4877	5.70963	120.047	99.145	15.0196	61.8597	-2.8729	0.562989	-3.3267	0.000878812	0.0791933	61.8597	0.0037847	0.537111	0	1	1	61.8597	-2.86911	0.536097	-3.48652	0.000489357	0.089875	55.5796	-3.51268	1.20172	-2.09091	0.036536
TraesCS1A02G150500		30.8563	170.263	107.023	149.779	41.5794	141.3	90.4757	51.8714	87.5215	68.4498	59.5946	29.3388	143.647	274.617	14.7294	142.949	52.3732	17.587	241.264	53.3191	99.9498	222.44	32.9324	60.644	167.29	140.547	2.61147	0.447629	3.6	0.000318214	0.0338795	140.547	-0.814104	0.451721	0	1	1	140.547	1.79736	0.420567	1.89592	0.0579706	1	218.486	2.99543	0.708783	2.8153	0.00487324
TraesCS7A02G141400		5.14271	0	0	0	0	5.16952	22.3857	0.596223	0	0	7.11578	1.04781	14.86	0	19.6391	10.4597	0	0.977055	0	1.71424	9.83384	0	0.873697	4.90979	7.62231	4.08613	2.11582	2.31922	0.48112	0.630431	1	4.08613	-3.51388	2.30577	-1.09025	0.275601	1	4.08613	-1.39806	2.14849	-0.185274	0.853014	1	3.77282	-16.5713	4.02987	-3.86397	0.000111557
TraesCS1D02G189100		0	3.64849	0	0	0	5.16952	0	3.57734	0	0	0	0	3.96268	0	0	0	0	0	0	0	0	1.82424	1.19245	0	2.28305	2.22832	7.70635	3.87154	1.73222	0.0832349	1	2.22832	23.0513	3.90949	5.64047	1.6959e-08	1.3515e-05	2.22832	30.7577	3.66423	8.12114	4.61838e-16	7.17383e-13	3.83306	3.61858	3.93142	0.666064	0.50537
TraesCS1A02G249000LC		0	190.938	8.73661	63.3681	0	217.12	19.5875	0.596223	0	4.72068	16.9	2.09563	51.5148	346.44	39.2783	202.221	25.3931	3.90822	304.042	0	33.2852	268.689	2.20002	19.5322	193.724	110.746	8.0322	0.757127	9.288	1.57218e-20	4.80281e-16	110.746	-4.40502	0.766039	-4.44498	8.79013e-06	0.00406859	110.746	3.62717	0.525865	4.9959	5.85608e-07	0.000157849	165.438	11.5538	1.37738	7.66229	1.82652e-14
TraesCS5D02G434500		56.5698	57.1596	14.561	129.878	137.29	0	57.8298	140.112	104.631	25.9637	60.4841	67.0601	10.8974	12.6746	51.5528	13.9463	15.8707	12.7017	28.3116	99.4971	82.7308	34.9171	73.2914	26.987	13.2888	46.6757	-3.77299	0.800884	-3.46241	0.000535351	0.0525519	46.6757	0.664487	0.761733	0	1	1	46.6757	-3.1085	0.75654	-2.78703	0.00531928	0.672401	67.4098	-5.37198	1.23913	-3.52826	0.000418305
TraesCS4A02G730500LC		0	0	0	0	0	0	0	0	0	0	0.889472	0	8.91602	0	7.36468	0	0	0	0	0	0.296491	0	0	1.84117	2.22901	0.803668	1.40041	3.88799	0.102986	0.917974	1	0.803668	-1.7158	3.88767	-0.18412	0.853919	1	0.803668	-0.315392	3.66434	0	1	1	0.0977618	0	4.08044	0	1
TraesCS5A02G507800		41.1417	6.08081	24.0257	32.9933	60.4078	17.2317	80.2156	12.5207	61.8573	44.0597	4.44736	14.6694	0	3.37991	63.8272	0	34.9155	42.9904	0	54.4689	39.2187	4.73036	23.3935	41.707	4.30794	25.4618	-4.77292	1.04805	-3.59994	0.000318293	0.0338795	25.4618	-0.627381	0.9134	0	1	1	25.4618	-5.4003	1.01059	-4.35421	1.3355e-05	0.00298519	31.7267	-5.69491	1.53423	-3.0601	0.00221264
TraesCS1D02G418900		6.85695	12.1616	4.36831	0	0	0	37.3096	11.9245	7.89668	9.44136	0.889472	22.0041	9.90669	0	34.3685	0	22.2189	0	9.84753	4.91788	12.733	6.08081	11.3095	17.5993	4.93855	8.84284	-3.43159	1.57888	-1.54007	0.123542	1	8.84284	-0.237984	1.46939	0	1	1	8.84284	-3.66957	1.48026	-1.80345	0.0713171	1	7.09603	-20.7879	3.14506	-6.29175	3.13901e-10
TraesCS3D02G504200		2.57136	7.29698	0	0.523703	0	3.44635	0	0	0	6.29424	0	0	0	0.844976	2.45489	33.1224	0	0	1.23094	0.857119	0.174568	4.07098	0	2.18728	9.44992	10.6898	4.72602	1.89314	1.96817	0.0490484	1	10.6898	-1.4483	1.94948	-0.229959	0.818124	1	10.6898	3.27773	1.76791	1.28837	0.197618	1	19.9901	7.49731	2.392	2.71627	0.00660217
TraesCS7B02G285400LC		0	8.51314	0	0	0	6.8927	0	2.38489	0	0	0	0	0	0	0	0	0	0	0	0	0	4.25657	0.794964	0	1.72317	1.24758	6.94997	3.87368	1.536	0.124539	1	1.24758	22.1303	3.91088	5.40296	6.5549e-08	4.38583e-05	1.24758	29.0803	3.66487	7.66201	1.83041e-14	1.72938e-11	1.91424	2.75026	4.00252	0.437289	0.661902
TraesCS7D02G124900		3.42847	2.43233	10.9208	0	0	17.2317	18.6548	0	0	3.14712	1.77894	0	27.7387	0	0	120.287	19.0448	0	0	1.14282	6.81124	1.21616	0	8.27817	41.3143	10.4795	6.57707	2.1394	2.60684	0.00913814	0.47883	10.4795	-7.14465	2.13363	-2.87991	0.0039779	0.87215	10.4795	-0.567574	1.8904	0	1	1	2.86042	-15.2857	4.03552	-3.53999	0.000400149
TraesCS3A02G021800		0	2.43233	20.3854	0	0	0	0	0	0	0	0	0	0	0	0	3.48657	0	0	6.1547	0	0	1.21616	0	5.09636	2.41032	1.55677	2.18775	3.88497	0.305729	0.759811	1	1.55677	-0.952038	3.89256	0	1	1	1.55677	1.23571	3.6537	0.0645137	0.948561	1	0.386975	1.36664	4.08044	0.0898533	0.928404
TraesCSU02G032500		0	0	1.4561	1.57111	1.56903	0	0	0	5.26445	0	0	0	0	0	0	0	0	0	0	2.27783	0.523703	0	0	0.364026	0	0.463678	-20.6198	3.88603	-5.04881	4.44566e-07	0.000144478	0.463678	0.343245	3.85683	0	1	1	0.463678	-20.2766	3.67236	-5.24909	1.52849e-07	4.48974e-05	0.921373	-3.76485	3.93501	-0.702627	0.482288
TraesCS5A02G134100LC		0	0	0	0	0	0	12.1256	0	3.29028	0	0	1.04781	0	0	0	0	1.58707	0	0	1.09676	4.04187	0	0.349271	0.396767	0	0.849675	-1.50229	3.88261	-0.129369	0.897066	1	0.849675	0.236695	3.87238	0	1	1	0.849675	-1.26559	3.67062	-0.072357	0.942318	1	1.67617	-22.9783	3.98172	-5.51981	3.39368e-08
TraesCS1B02G357700		0	1.21616	0	0.523703	0.784517	0	0	0.596223	0	0	3.55789	0	7.92535	0	0	0	0	22.4723	0	0.261506	1.36053	0.608081	7.68949	0	1.98134	3.75514	1.42276	2.49915	0.169162	0.865669	1	3.75514	0.424602	2.52185	0	1	1	3.75514	1.84736	2.38068	0.355933	0.72189	1	5.361	4.24047	3.02128	1.07255	0.283473
TraesCS7B02G664100LC		0	0	0	4.18963	14.9058	2.58476	0	2.38489	3.29028	0	0.889472	0	0	0	0	3.48657	0	0	0	6.06537	1.69303	0	0.794964	0	1.51783	1.69285	-0.928151	2.75541	0	1	1	1.69285	2.16405	2.78442	0.418057	0.675905	1	1.69285	1.2359	2.66747	0.0884346	0.929531	1	3.03051	-2.558	3.32951	-0.467936	0.63983
TraesCS3A02G493100LC		0	0	0	17.2822	0	0	0	3.57734	1.97417	0	0	1.04781	0	0	0	0	0	0	0	0.658056	5.76074	0	1.54172	0	0	1.11216	-2.14663	3.86653	-0.296553	0.766808	1	1.11216	1.25383	3.86001	0.0657583	0.94757	1	1.11216	-0.892804	3.67233	0	1	1	2.09709	-16.6948	3.99133	-3.93224	8.41597e-05
TraesCS7D02G090100		0	0	0	0	0	0	0	0	32.2448	14.162	0	0	0	0	0	6.97313	0	0	0	10.7483	0	0	0	3.54051	1.74328	2.51353	0.0780453	3.84748	0	1	1	2.51353	0.180513	3.85092	0	1	1	2.51353	0.258558	3.64081	0	1	1	3.54611	-3.09562	3.91335	-0.535505	0.592301
TraesCS1B02G086100		3.42847	41.3495	0	0	0	44.8025	0	0	0	0	0	1.04781	0.990669	0	0	26.1492	0	0	0	1.14282	0	20.6748	0.349271	0	17.9856	8.25231	7.42948	3.85232	1.66899	0.0951191	1	8.25231	29.9794	3.90933	7.41288	1.23589e-13	5.86007e-10	8.25231	37.4088	3.64682	9.98373	1.79586e-23	3.85412e-19	11.408	2.3346	3.14746	0.424023	0.671549
TraesCS6D02G195600		17.1424	0	2.18415	0	0	0	5.59644	0.596223	0	12.5885	0	10.4781	0	0	2.45489	0	0	0.977055	0	5.71412	1.86548	0	4.01714	4.30688	0	2.42412	-23.8376	2.79611	-8.16762	3.14543e-16	2.6206e-12	2.42412	-1.05656	2.71187	-0.0208556	0.983361	1	2.42412	-24.8941	2.64192	-9.04422	1.5074e-19	6.00641e-16	2.48754	-18.9625	3.9681	-4.52674	5.99002e-06
TraesCS3A02G277800LC		0	2.43233	0	0	0	0	0	1.19245	0	0	3.55789	0	0	0	0	6.97313	0	0	0	0	1.18596	1.21616	0.397482	0	1.74328	0.661575	0.234106	3.87814	0	1	1	0.661575	0.0587858	3.88293	0	1	1	0.661575	0.292891	3.67045	0	1	1	0.657726	1.25616	4.08044	0.0627778	0.949943
TraesCS7B02G609800LC		0	0	1.4561	4.71333	0	0	0	0	0	0	0	0	0	0	0	0	0	0	0	0	1.57111	0	0	0.364026	0	1.33161	1.57066	3.88904	0.146736	0.883341	1	1.33161	-2.27499	3.87815	-0.328761	0.742336	1	1.33161	-0.704326	3.65179	0	1	1	2.96489	17.6301	3.97008	4.18886	2.80354e-05
TraesCS2D02G418800	TaBS-D2	0	0	0	0	0	15.5086	0	0	2.63223	0.78678	0	0	0	0	0	0	22.2189	0	0	0.877408	0	0	0	5.75143	3.87714	1.91199	0.228419	3.87328	0	1	1	1.91199	-0.258276	3.8733	0	1	1	1.91199	-0.0298567	3.63898	0	1	1	0.289478	-1.42086	4.03847	-0.104212	0.917001
TraesCS4D02G079800		8.57119	4.86465	0	96.8851	0	6.03111	0	0.596223	0	0	0	10.4781	3.96268	27.0392	2.45489	59.2716	0	0	114.477	2.85706	32.295	15.9519	3.69145	0.613723	45.9357	17.7538	5.60399	1.50053	3.06825	0.00215313	0.161346	17.7538	0.275541	1.60897	0	1	1	17.7538	5.87953	1.42103	3.4338	0.000595179	0.107585	20.1014	7.72197	2.47612	2.71472	0.00663328
TraesCS3A02G407200LC		0	0	0	0	0	14.647	0	0	0	0	0	0	5.94401	0	24.5489	0	0	0	0	0	0	0	0	6.13723	5.14775	2.09492	20.4955	3.88518	5.01791	5.22377e-07	0.000164515	2.09492	-13.1424	3.91041	-3.10514	0.00190189	0.480168	2.09492	7.35312	3.65322	1.73905	0.0820267	1	#N/A	#N/A	#N/A	#N/A	#N/A
TraesCS4D02G204500		0	0	0	0	0.784517	0	0	0.596223	0	0	0	0	0	5.06986	0	8.71642	0	0.977055	0	0.261506	0	2.53493	0.524426	0	2.1791	0.752719	-2.25251	3.86412	-0.324137	0.745834	1	0.752719	28.8257	3.88646	7.15965	8.08813e-13	2.00337e-09	0.752719	26.5732	3.67886	6.9514	3.61682e-12	2.38465e-09	0.63677	1.41487	3.97072	0.104483	0.916786
TraesCS6B02G147700LC		0	0	0	0	0	6.03111	4.6637	0	2.63223	0	0.889472	0	7.92535	0	0	0	0	11.7247	0	0.877408	1.85106	0	3.90822	0	3.48912	1.90093	0.643355	3.30714	0	1	1	1.90093	0.528154	3.31604	0	1	1	1.90093	1.17151	3.13647	0.0546822	0.956392	1	1.6284	-0.170731	3.88911	0	1
TraesCS2B02G037400		119.139	218.909	307.238	212.1	240.062	370.482	151.104	13.7131	102.657	78.678	215.252	56.5819	340.79	248.423	247.944	346.913	147.597	9.77055	299.119	153.953	192.819	233.666	26.6885	195.364	339.326	227.014	2.5078	0.487047	3.0958	0.00196285	0.149906	227.014	-1.55429	0.487791	-1.13633	0.255816	1	227.014	0.953504	0.457005	0	1	1	289.351	1.47693	0.597038	0.79883	0.424389
TraesCS4B02G281600		83.1405	51.0788	64.7965	90.0769	44.7175	5.16952	114.727	101.954	97.3923	57.4349	123.637	142.503	87.1789	19.4345	81.0115	24.406	130.14	130.925	1.23094	75.0834	109.48	35.2566	125.127	83.3456	29.4963	67.859	-3.327	0.761174	-3.05712	0.00223472	0.166236	67.859	-0.240586	0.739165	0	1	1	67.859	-3.56759	0.720956	-3.56137	0.000368924	0.0695688	68.2568	-4.73878	1.246	-3.00062	0.00269429
TraesCS2D02G225100LC		0	0	0	0	0.784517	0	10.2601	0	1.31611	0	0	0	0	0	0	0	0	0	0	0.70021	3.42004	0	0	0	0	0.582075	-0.556083	3.89337	0	1	1	0.582075	-0.0691795	3.89019	0	1	1	0.582075	-0.625262	3.67663	0	1	1	1.34261	-23.9267	3.99434	-5.73979	9.47913e-09
TraesCS3B02G212400		0	2.43233	2.9122	23.5666	0	16.3702	0	0	0	0.78678	8.89472	0	7.92535	11.8297	2.45489	15.6895	1.58707	7.81644	6.1547	0	10.8205	7.131	2.60548	1.93524	11.5349	10.588	5.5874	1.27038	3.61105	0.000304956	0.0327644	10.588	-3.07152	1.30309	-1.58969	0.111904	1	10.588	2.51588	1.09364	1.38609	0.165719	1	18.0024	7.77827	1.99934	3.39026	0.000698257
TraesCS3A02G229000		0	24.3233	0	4.71333	0	0	8.39465	0	0	0	0	0	0	0	0	1.74328	0	0	29.5426	0	4.36933	12.1616	0	0	7.82147	6.60608	2.37133	3.87008	0.35434	0.723084	1	6.60608	-1.35653	3.87353	-0.0920435	0.926664	1	6.60608	1.01479	3.62891	0.00407657	0.996747	1	12.059	19.3888	2.73659	6.71962	1.82201e-11
TraesCS1D02G567400LC		0	0	0	0	0	0	0	0	1.31611	0	0	0	1.98134	0	0	0	0	0.977055	0	0.438704	0	0	0.325685	0	0.495334	0.977088	0.735427	3.87014	0	1	1	0.977088	0.996838	3.88607	0	1	1	0.977088	1.73226	3.66321	0.199897	0.841561	1	1.94919	1.8548	3.89504	0.21946	0.826292
TraesCS7B02G161300		339.419	321.067	136.146	78.0318	105.91	23.2629	378.692	350.579	268.487	163.65	298.863	574.202	110.955	95.4823	279.858	102.854	209.493	198.342	43.0829	237.939	251.862	208.275	374.374	197.287	70.0386	206.234	-1.73831	0.487466	-1.51459	0.129877	1	206.234	0.201963	0.484736	0	1	1	206.234	-1.53635	0.460618	-1.16441	0.24426	1	242.345	-0.922635	0.842647	0	1
TraesCS6D02G042100		0	0	0	0	0	17.2317	0	0	0	4.72068	0	0	0	0	0	0	6.34827	0	0	0	0	0	0	2.76724	4.30794	1.31086	1.26281	3.88093	0.0677186	0.94601	1	1.31086	-1.79459	3.87771	-0.204912	0.837641	1	1.31086	-0.53178	3.64216	0	1	1	#N/A	#N/A	#N/A	#N/A	#N/A
TraesCSU02G038900LC		0	7.29698	2.18415	0	3.13807	0	0	8.94334	0	0	5.33683	0	5.94401	0	0	1.74328	1.58707	1.95411	0	1.04602	1.77894	3.64849	3.63248	0.942805	1.92182	1.78665	-1.26749	2.73618	-0.0977613	0.922122	1	1.78665	0.141693	2.71094	0	1	1	1.78665	-1.1258	2.60045	-0.048376	0.961417	1	1.72962	-13.5368	3.98843	-3.1433	0.00167054
TraesCS4A02G597200LC		1.71424	1.21616	0	0	0	0	1.86548	0	2.63223	2.36034	0	0	0	0	0	0	0	1.95411	0	1.44882	0.621826	0.608081	0.65137	0.590085	0	0.550577	-2.54723	3.8663	-0.400182	0.689022	1	0.550577	1.19466	3.84496	0.0506263	0.959623	1	0.550577	-1.35257	3.67925	-0.0958265	0.923658	1	0.813114	-3.36048	3.94572	-0.598238	0.549681
TraesCS6B02G576000LC		0	2.43233	0	0	0	0	2.79822	0	3.94834	0	0	0	0	0	0	0	0	0	0	1.31611	0.932739	1.21616	0	0	0	0.433124	-0.665966	3.89502	0	1	1	0.433124	-0.0460011	3.88639	0	1	1	0.433124	-0.711967	3.67771	0	1	1	1.0042	-14.7461	3.98672	-3.44797	0.000564821
TraesCS7D02G022700		0	2.43233	0	0	0	0	1.86548	3.57734	6.58056	0	0	0	0	0	0	0	0	0	0	2.19352	0.621826	1.21616	1.19245	0	0	0.68184	-17.401	3.87992	-4.22714	2.36676e-05	0.00380533	0.68184	6.32419	3.87337	1.37456	0.169267	1	0.68184	-11.0768	3.69256	-2.72894	0.00635384	0.769226	1.19258	-15.1811	3.98204	-3.56127	0.000369066
TraesCS2B02G105100		129.425	30.4041	90.2783	90.6007	99.6336	43.9409	87.6775	52.4676	38.1673	124.311	66.7104	78.586	9.90669	3.37991	39.2783	40.0955	80.9404	199.319	45.5448	89.0753	81.6629	16.892	110.124	83.7021	34.872	63.079	-2.87961	0.682402	-2.7544	0.00587996	0.348335	63.079	0.152189	0.664979	0	1	1	63.079	-2.72742	0.64425	-2.68129	0.00733393	0.841209	59.8041	-5.73984	1.09644	-4.32293	1.53968e-05
TraesCS2D02G257300		0	0	0	15.7111	0	0	0	0.596223	0	2.36034	5.33683	1.04781	10.8974	0	0	6.97313	1.58707	11.7247	2.46188	0	7.01598	0	4.45623	0.986852	5.08309	4.31003	3.16532	2.2081	0.980626	0.326777	1	4.31003	-2.73962	2.21205	-0.786431	0.431615	1	4.31003	0.425703	2.02878	0	1	1	5.9739	17.8306	4.02087	4.18581	2.84155e-05
TraesCS2D02G504900LC		6.85695	0	0	0	0	0	7.46191	0	0	0	4.44736	0	0.990669	0	0	0	0	0	0	2.28565	3.96976	0	0	0	0.247667	0.925106	0.0364914	3.899	0	1	1	0.925106	-6.1847	3.86155	-1.34265	0.179385	1	0.925106	-6.14821	3.64561	-1.41217	0.157901	1	2.05	-17.0022	4.02706	-3.97366	7.07763e-05
TraesCS1A02G323100LC		0	0	2.9122	0	0.784517	0	2.79822	1.78867	16.4514	0	0.889472	0	0	0	0	0	0	0	0	5.74531	1.22923	0	0.596223	0.728051	0	1.20953	-2.05285	3.86733	-0.272242	0.785436	1	1.20953	0.350457	3.84208	0	1	1	1.20953	-1.70239	3.65862	-0.191983	0.847756	1	2.29606	-3.24357	3.94781	-0.568309	0.569825
TraesCS1B02G730400LC		1.71424	12.1616	0	0	0	0	4.6637	4.17356	1.31611	0	7.11578	0	0	0	0	6.97313	0	0	1.23094	1.01012	3.92649	6.08081	1.39119	0	2.05102	1.84311	-3.41193	3.10347	-0.777171	0.437058	1	1.84311	1.83155	3.08039	0.26995	0.787199	1	1.84311	-1.58038	2.95635	-0.196316	0.844363	1	2.95383	-2.32557	3.81798	-0.347192	0.728447
TraesCS4B02G347700		0	0	0	0	0.784517	5.16952	0	0	0	0	0	0	0	0.844976	9.81957	0	0	0	7.38564	0.261506	0	0.422488	0	2.45489	3.13879	1.11326	1.98773	3.87461	0.254923	0.798782	1	1.11326	-0.131558	3.8947	0	1	1	1.11326	1.85617	3.64592	0.234829	0.814341	1	0.17759	0.399031	4.07961	0	1
TraesCS6A02G268800		0	1.21616	3.64026	0	0	0	5.59644	0	0.658056	0	0	0	6.93468	0	0	0	0	0	0	0.219352	1.86548	0.608081	0	0.910064	1.73367	1.0039	1.50611	3.87371	0.130652	0.89605	1	1.0039	-1.62579	3.87124	-0.161652	0.87158	1	1.0039	-0.119686	3.64228	0	1	1	1.18014	-0.108319	3.97413	0	1
TraesCS7D02G378200LC		0	0	0	7.85555	0	0	0	6.55845	0	0	0	0	0	0	0	12.203	0	0	0	0	2.61852	0	2.18615	0	3.05075	1.24023	0.152294	3.85158	0	1	1	1.24023	-0.144558	3.85065	0	1	1	1.24023	0.00773524	3.64029	0	1	1	0.854538	0	4.07052	0	1
TraesCS5D02G525700		0	0	4.36831	0	0	0	0	0	0	0	0	0	0	0	0	0	0	0	23.3879	0	0	0	0	1.09208	5.84697	1.75908	2.05591	3.88233	0.271977	0.78564	1	1.75908	-1.05952	3.88525	-0.0153194	0.987777	1	1.75908	0.996386	3.63813	0	1	1	1.10348	2.80993	3.99638	0.452892	0.650627
TraesCS2A02G221000LC		0	0	6.55246	0	0	12.0622	0	4.76978	3.94834	2.36034	0	0	0.990669	0	9.81957	0	0	0	6.1547	1.31611	0	0	1.58993	4.68309	4.8019	2.99585	1.29134	2.56055	0.113782	0.909411	1	2.99585	-0.016285	2.57275	0	1	1	2.99585	1.27506	2.42134	0.113598	0.909556	1	2.35897	1.08615	3.86192	0.0223086	0.982202
TraesCS4B02G052000		0.857119	18.2424	17.4732	17.2822	2.35355	29.294	14.9238	26.2338	0.658056	19.6695	0.889472	29.3388	18.8227	24.5043	2.45489	8.71642	0	0	19.6951	1.28958	11.0318	21.3734	18.5242	9.8994	19.132	28.5499	3.4522	1.00527	2.43935	0.0147139	0.652835	28.5499	-0.639292	1.02206	0	1	1	28.5499	2.81291	0.953456	1.90141	0.0572486	1	47.8713	6.12113	1.19594	4.28211	1.85128e-05
TraesCS6D02G041000		0	30.4041	0	0	0	0	3.73096	0	0	0	0	0	6.93468	9.29474	0	0	0	0	1.23094	0	1.24365	19.8494	0	0	2.04141	2.41857	19.3963	3.86962	4.75403	1.99399e-06	0.000500662	2.41857	-12.0797	3.89688	-2.84323	0.0044659	0.958507	2.41857	7.31655	3.63645	1.73701	0.0823856	1	4.74808	18.2478	3.97717	4.33669	1.44645e-05
TraesCS7A02G234300		189.423	63.2405	114.304	1.57111	111.401	14.647	175.355	194.369	61.8573	107.789	97.842	232.615	37.6454	136.886	135.019	31.3791	147.597	263.805	0	120.894	91.5893	100.063	230.263	126.177	20.9179	102.339	-2.39854	0.754465	-1.85368	0.0637843	1	102.339	0.767382	0.749995	0	1	1	102.339	-1.63116	0.713338	-0.884796	0.376267	1	99.5414	-1.32758	1.13417	-0.288825	0.772715
TraesCS2B02G134000		0	0	2.9122	0	6.27614	3.44635	0	0	0.658056	0	1.77894	0	0	0	0	0	0	0	6.1547	2.3114	0.592982	0	0	0.728051	2.40026	0.988804	-0.00191391	3.85641	0	1	1	0.988804	0.216094	3.85768	0	1	1	0.988804	0.21418	3.63187	0	1	1	0.953931	-23.0634	3.9723	-5.55431	2.78706e-08
TraesCS1B02G145600LC		0	1.21616	5.82441	0	0	0	0	4.17356	0	0	0	0	0	0	0	0	0	0	0	0	0	0.608081	1.39119	1.4561	0	0.521982	-0.591471	3.88517	0	1	1	0.521982	-0.236388	3.8782	0	1	1	0.521982	-0.827859	3.66631	0	1	1	0.133339	0.40486	4.08044	0	1
TraesCS4B02G269200		0.857119	9.7293	0	0	0	0	0	0	0	0	0.889472	0	3.96268	0	49.0979	1.74328	0	0	6.1547	0.285706	0.296491	4.86465	0	12.2745	2.96517	3.36768	1.15027	2.87346	0.0522958	0.958293	1	3.36768	-0.780355	2.87073	0	1	1	3.36768	0.369916	2.69218	0	1	1	1.25852	-0.556889	4.08044	0	1
TraesCS2D02G089300		0	0	0	2.61852	0	0.861587	0	0	0.658056	0	0	0	2.97201	0	0	0	0	5.86233	0	0.219352	0.872839	0	1.95411	0	0.958399	0.607053	-0.0958791	3.86899	0	1	1	0.607053	0.104479	3.86273	0	1	1	0.607053	0.00859945	3.65278	0	1	1	0.357216	-0.673547	4.06606	0	1
TraesCS2B02G157400		9.42831	0	0	26.1852	0	0	0	0	0	0	0	0	0	0	0	10.4597	12.6965	0	0	3.14277	8.72839	0	0	3.17414	2.61492	2.73107	0.652785	3.86771	0	1	1	2.73107	-0.813493	3.86824	0	1	1	2.73107	-0.160708	3.636	0	1	1	3.88297	-0.578924	3.96238	0	1
TraesCS7A02G069700		0	59.592	3.64026	0	0	0	0.932739	0	0	0.78678	0	0	0	18.5895	0	0	0	0	0	0	0.310913	39.0907	0	1.10676	0	5.11165	17.2296	2.80903	5.77765	7.57502e-09	4.08021e-06	5.11165	-16.3805	2.81607	-5.46169	4.71631e-08	3.31605e-05	5.11165	0.84913	2.60257	0	1	1	11.4751	5.93808	2.57783	1.9156	0.0554165
TraesCS5D02G061000		0	0	0	0	0	0.861587	0	0	0	5.50746	0	0	0	0	0	0	0	0	7.38564	0	0	0	0	1.37686	2.06181	8.96192	2.51407	3.86379	0.391862	0.695161	1	8.96192	-1.13946	3.86992	-0.0360365	0.971253	1	8.96192	1.37461	3.63426	0.103078	0.917901	1	19.3678	5.15722	3.44782	1.20575	0.227912
TraesCS1B02G635000LC		0	0	0	0	0	0	0	0	0	7.8678	3.55789	2.09563	0	0	0	0	0	0	0	0	1.18596	0	0.698542	1.96695	0	0.63064	-18.5328	3.91495	-4.47842	7.51962e-06	0.00150468	0.63064	-6.8654	3.87894	-1.51211	0.130505	1	0.63064	-25.3982	3.66579	-6.65564	2.8207e-11	1.61566e-08	0.391047	0	4.08044	0	1
TraesCS7A02G207400LC		3.42847	0	0	0	8.62969	1.72317	1.86548	0.596223	9.21279	0	1.77894	0	15.8507	12.6746	0	0	0	12.7017	0	7.09032	1.21481	6.33732	4.43265	0	4.39347	3.47133	-0.0944735	1.83973	0	1	1	3.47133	2.69165	1.88708	0.896438	0.370019	1	3.47133	2.59718	1.80714	0.883815	0.376796	1	4.70941	-0.193601	2.416	0	1
TraesCS5B02G132400		0	6.08081	0	0	58.8388	0	0	0	0	0.78678	0	0	0	0.844976	0	15.6895	6.34827	0	0	19.6129	0	3.4629	0	1.78376	3.92239	4.14684	0.589607	3.13273	0	1	1	4.14684	0.183698	3.13697	0	1	1	4.14684	0.773305	2.94609	0	1	1	7.19013	-2.75102	3.68637	-0.474998	0.634788
TraesCS2D02G282200LC		5.14271	12.1616	0	0	0	0	7.46191	22.0602	3.94834	0	9.7842	1.04781	0	0	0	0	0	6.83938	0	3.03035	5.7487	6.08081	9.98248	0	0	3.2097	-22.8465	2.61937	-8.34034	7.408e-17	6.78914e-13	3.2097	5.43393	2.58193	1.71729	0.0859257	1	3.2097	-17.4125	2.54397	-6.45153	1.10729e-10	5.60657e-08	4.21608	-3.90483	3.45912	-0.839759	0.401043
TraesCS3A02G389000		0	0	0	0	3.92258	0.861587	0	0	0	0	0	0	0	0	0	0	0	0	0	1.30753	0	0	0	0	0.215397	0.637333	0.868396	3.87736	0	1	1	0.637333	0.525922	3.88349	0	1	1	0.637333	1.39432	3.66251	0.107663	0.914263	1	1.39115	0.799676	3.87682	0	1
TraesCS1A02G328400LC		0	0	0	0	0	0	6.52918	1.19245	1.97417	0	0	0	1.98134	0	0	0	0	0	0	0.658056	2.17639	0	0.397482	0	0.495334	0.550298	-0.541163	3.87277	0	1	1	0.550298	0.315249	3.8681	0	1	1	0.550298	-0.225914	3.66378	0	1	1	0.924821	-21.406	3.99599	-5.10662	3.27974e-07
TraesCS2D02G540700		0	0	3.64026	0	0	17.2317	0	0	11.845	3.14712	0	12.5738	5.94401	0	0	6.97313	0	0	29.5426	3.94834	0	0	4.19125	1.69684	14.9229	4.29128	0.622281	2.24398	0	1	1	4.29128	1.92642	2.28005	0.406315	0.684511	1	4.29128	2.5487	2.14174	0.723102	0.469617	1	1.42526	-1.72114	3.92858	-0.183562	0.854357
TraesCS6D02G142500		0	0	0	0	0	6.03111	0	0	0	0	0	9.43032	2.97201	3.37991	0	0	0	0	0	0	0	1.68995	3.14344	0	2.25078	2.15499	3.79357	3.83745	0.727977	0.466628	1	2.15499	0.6055	3.89278	0	1	1	2.15499	4.39907	3.62182	0.938499	0.347988	1	3.01387	5.32815	3.92428	1.10292	0.270064
TraesCS1B02G002100LC		0	0	10.1927	0	0	0	0	0	5.26445	0	0	0	0	2.53493	0	6.97313	0	0	0	1.75482	0	1.26746	0	2.54818	1.74328	1.16414	0.947784	3.85562	0	1	1	1.16414	-0.440267	3.86142	0	1	1	1.16414	0.507517	3.64452	0	1	1	0.854464	-0.250585	3.97213	0	1
TraesCS5D02G060200		0	0	5.82441	0	0	9.47746	0	0	0	3.9339	0	0	14.86	0	0	59.2716	19.0448	0	27.0807	0	0	0	0	7.20078	27.6725	6.54848	4.14067	1.96799	1.59588	0.110516	1	6.54848	-2.21961	1.99827	-0.610331	0.541642	1	6.54848	1.92106	1.79476	0.513195	0.607815	1	0.122609	1.33546	4.07591	0.0823031	0.934406
TraesCS1B02G260100LC		0	0	0	19.377	0	0	0	0	0	0	0	0	3.96268	4.22488	0	0	0	0	0	0	6.45901	2.11244	0	0	0.990669	1.28273	29.9459	3.88755	7.44579	9.63648e-14	2.32407e-10	1.28273	-23.8616	3.90938	-5.84788	4.97867e-09	4.14795e-06	1.28273	6.08431	3.65436	1.3913	0.164134	1	2.56704	16.2492	3.98049	3.83099	0.000127631
TraesCS5D02G493000		0	58.3758	1.4561	0	0	3.44635	96.0721	0	0	3.14712	0	0	14.86	29.5742	0	41.8388	0	0	0	0	32.024	43.975	0	1.15081	15.0363	12.5475	6.02902	1.69629	2.96472	0.00302955	0.209703	12.5475	-3.9431	1.72515	-1.706	0.088008	1	12.5475	2.08592	1.51037	0.718975	0.472157	1	22.1124	19.0346	2.43697	7.40042	1.35758e-13
TraesCS1D02G493200LC		0	0	21.8415	8.90295	0	10.339	0	0	0.658056	0	0	6.28688	11.888	0	0	1.74328	0	0	7.38564	0.219352	2.96765	0	2.09563	5.46038	7.839	3.21122	1.01486	2.72474	0.00545507	0.995648	1	3.21122	-0.399222	2.72865	0	1	1	3.21122	0.615642	2.56513	0	1	1	1.04085	-15.0891	4.04274	-3.48503	0.00049208
TraesCS5D02G661900LC		0	0	5.09636	2.61852	7.06065	0	0	0.596223	0	7.8678	8.00525	15.7172	0.990669	0	0	6.97313	7.93534	14.6558	0	2.35355	3.54126	0	10.3231	5.22487	1.99095	3.61974	-2.7982	2.03615	-0.883137	0.377162	1	3.61974	-0.855762	1.93335	0	1	1	3.61974	-3.65397	1.92114	-1.38145	0.167141	1	1.93649	-16.907	4.02612	-3.95096	7.78391e-05
TraesCS3D02G178200		0	0	0	0	29.8116	0	0	0	15.1353	0	0	0	0	0	0	12.203	0	0	0	14.9823	0	0	0	0	3.05075	2.68493	-8.26639	3.86568	-1.87972	0.0601464	1	2.68493	28.0874	3.87749	6.98581	2.83221e-12	5.40752e-09	2.68493	19.821	3.688	5.10331	3.33757e-07	9.2971e-05	4.92318	-5.74373	3.915	-1.21168	0.225635
TraesCSU02G262400		4.28559	217.693	3.64026	36.1355	359.309	5.16952	759.25	222.987	343.505	13.3753	18.6789	70.2035	106.992	173.22	22.094	27.8925	1.58707	470.94	4.92376	235.7	271.355	195.457	254.71	10.1742	36.2445	171.312	-1.21359	1.09644	-0.194802	0.845548	1	171.312	2.90193	1.101	1.72745	0.0840863	1	171.312	1.68834	1.05441	0.652817	0.513874	1	294.422	1.23585	1.36514	0.172767	0.862834
TraesCS1D02G411600		0	0	5.82441	1.04741	0	0.861587	0	0	0	0	0	0	12.8787	0	0	1.74328	7.93534	0	0	0	0.349135	0	0	3.43994	3.87089	1.41575	2.09069	3.8847	0.280764	0.778891	1	1.41575	-2.45319	3.87563	-0.374956	0.707693	1	1.41575	-0.362502	3.63049	0	1	1	0.113938	0	4.08044	0	1
TraesCS4D02G006000		78.8549	137.426	27.6659	71.2236	138.859	25.8476	81.1483	86.4523	226.371	114.87	146.763	126.785	83.2162	3.37991	149.749	209.194	20.6319	56.6692	67.7017	148.029	99.7116	70.4031	89.969	78.229	96.4899	86.8516	-1.74656	0.740872	-1.00768	0.313607	1	86.8516	0.599055	0.736633	0	1	1	86.8516	-1.14751	0.699829	-0.210778	0.83306	1	97.2005	-6.03839	0.851364	-5.91803	3.25825e-09
TraesCS5D02G646800LC		0	4.86465	0	0	0	0	2.79822	4.17356	0	0	2.66842	3.14344	0	0	0	0	0	0	0	0	1.82221	2.43233	2.439	0	0	0.82765	-14.4086	3.87937	-3.45639	0.000547458	0.0534317	0.82765	-0.344149	3.84515	0	1	1	0.82765	-14.7528	3.66796	-3.74944	0.000177233	0.0345588	1.12995	0.404848	4.08044	0	1
TraesCS5B02G478400LC		0	8.51314	0	0	0	0	0	2.38489	3.29028	0	0	0	0.990669	4.22488	0	12.203	0	7.81644	0	1.09676	0	6.36901	3.40044	0	3.29841	2.21089	0.269747	2.76343	0	1	1	2.21089	3.21135	2.8393	0.778836	0.436076	1	2.21089	3.4811	2.68791	0.923057	0.355978	1	2.61266	1.83684	3.88432	0.215442	0.829423
TraesCS1B02G264100		0	0	0	0	0	0	0	0	2.63223	0	0	0	0	0	0	1.74328	0	0	0	0.877408	0	0	0	0	0.435821	0.929873	0.925052	3.87602	0	1	1	0.929873	0.542241	3.88443	0	1	1	0.929873	1.46729	3.66319	0.127565	0.898493	1	1.97363	1.28277	3.87223	0.0730249	0.941786
TraesCS6A02G225000		0	521.734	56.0599	13.6163	69.0375	49.9721	243.445	54.2563	0.658056	3.14712	23.1263	18.8606	59.4401	193.5	36.8234	364.346	4.7612	16.6099	160.022	23.2318	93.3958	357.617	29.9089	25.1979	158.445	99.6783	3.72461	0.831039	3.27855	0.0010434	0.0908972	99.6783	-1.09309	0.835515	-0.111414	0.911288	1	99.6783	2.63152	0.778934	2.09455	0.0362109	1	142.799	5.98934	1.18443	4.21244	2.52623e-05
TraesCS6B02G471000LC		0	0	8.00856	0	0	0	0	0	0	0	1.77894	0	0	0	0	1.74328	0	0	6.1547	0	0.592982	0	0	2.00214	1.9745	0.820897	1.50092	3.89785	0.128511	0.897745	1	0.820897	-1.7807	3.89588	-0.20039	0.841176	1	0.820897	-0.279779	3.6511	0	1	1	0.195524	0	4.08044	0	1
TraesCS7D02G364700LC		0	0	0	0	0	0	5.59644	5.366	2.63223	0.78678	0	0	0	0	2.45489	0	0	1.95411	0	0.877408	1.86548	0	2.44004	0.810418	0	0.881614	-2.90055	3.86271	-0.492026	0.622701	1	0.881614	1.30856	3.84156	0.0803212	0.935982	1	0.881614	-1.59199	3.67687	-0.161005	0.872089	1	0.896088	-20.5016	3.99007	-4.88754	1.02104e-06
TraesCS4A02G342300		0	0	0	9.95036	0	0	0	0	0	0	0	4.19125	1.98134	0	0	0	0	0	0	0	3.31679	0	1.39708	0	0.495334	0.751249	0.169471	3.87205	0	1	1	0.751249	-0.207439	3.871	0	1	1	0.751249	-0.0379679	3.66079	0	1	1	1.08241	0	4.05937	0	1
TraesCS6A02G370000		1.71424	0	0	0	0	0	0	0	13.8192	0.78678	0	1.04781	0	0	2.45489	0	0	0	0	5.17781	0	0	0.349271	0.810418	0	2.8171	-1.62606	3.39921	-0.184179	0.853873	1	2.8171	1.60645	3.3993	0.178405	0.858405	1	2.8171	-0.019612	3.24334	0	1	1	6.12176	-5.0927	3.86445	-1.05906	0.289571
TraesCSU02G498300LC		0	0	0	0	0	0	0	0.596223	0.658056	0	0	0	3.96268	0	0	0	0	4.88527	0	0.219352	0	0	1.82717	0	0.990669	0.526423	0.00136411	3.8784	0	1	1	0.526423	1.43054	3.8879	0.110737	0.911825	1	0.526423	1.4319	3.67269	0.117598	0.906386	1	0.192666	0.420891	4.07821	0	1
TraesCS7A02G381400LC		0	0	0	1.57111	0	0	5.59644	0	3.29028	0	0	0	0	0	0	0	0	0	0	1.09676	2.38918	0	0	0	0	0.492407	-0.55501	3.89568	0	1	1	0.492407	-1.06853	3.87347	-0.0176928	0.985884	1	0.492407	-1.62354	3.66523	-0.170124	0.864913	1	1.13937	-16.4591	4.03212	-3.83399	0.000126081
TraesCS6B02G070000		36.8561	0	0	0.523703	0	0	0	0	0	0	0	0	5.94401	0	19.6391	0	0	0	0	12.2854	0.174568	0	0	4.90979	1.486	2.92798	0.15466	3.84598	0	1	1	2.92798	-0.165489	3.84566	0	1	1	2.92798	-0.0108297	3.63566	0	1	1	4.10097	-2.35093	3.93717	-0.343123	0.731506
TraesCS6A02G015700		15.4281	0	0	0	14.9058	0	0	0	0	0	15.121	11.5259	0	0	0	0	6.34827	0	9.84753	10.1113	5.04034	0	3.84198	1.58707	2.46188	3.41764	-4.41423	3.16193	-1.0798	0.280233	1	3.41764	3.83437	3.1544	0.898544	0.368896	1	3.41764	-0.579866	3.03016	0	1	1	4.98413	-25.0346	3.91156	-6.14451	8.02113e-10
TraesCS2B02G453100LC		0	0	0	0	3.13807	0	0	0	0	4.72068	0	0	0	0	0	0	0	0	6.1547	1.04602	0	0	0	1.18017	1.53868	0.652534	-0.413995	3.88292	0	1	1	0.652534	0.23096	3.87895	0	1	1	0.652534	-0.183035	3.65344	0	1	1	0.343019	-1.42317	4.03853	-0.104784	0.916547
TraesCS1B02G382500		14.571	4.86465	3.64026	0.523703	144.351	5.16952	3.73096	31.0036	63.1734	3.9339	21.3473	23.0519	7.92535	0	24.5489	148.179	20.6319	0	61.547	74.0318	8.534	2.43233	18.0185	13.1887	55.7052	27.2301	-2.64185	1.11008	-1.47904	0.13913	1	27.2301	3.0962	1.10791	1.89202	0.0584881	1	27.2301	0.454349	1.06584	0	1	1	27.6661	-8.26469	1.73097	-4.19689	2.70601e-05
TraesCS1B02G073700		0	4.86465	14.561	13.6163	0	2.58476	40.1078	0	0	0.78678	6.22631	4.19125	14.86	8.44976	0	22.6627	30.1543	0	44.3139	0	19.9835	6.65721	1.39708	11.3755	21.1053	16.839	5.38555	1.309	3.3503	0.000807239	0.0739063	16.839	-4.88893	1.31048	-2.96757	0.00300164	0.6843	16.839	0.49662	1.05405	0	1	1	24.7597	7.04584	1.80761	3.34466	0.000823825
TraesCS4D02G111100		0	17.0263	7.28051	0	0	10.339	12.1256	0.596223	0	3.14712	0	0	20.804	0	0	10.4597	0	0	1.23094	0	4.04187	8.51314	0.198741	2.60691	10.7084	4.76195	5.23875	1.97699	2.14404	0.0320297	1	4.76195	-3.41651	2.00655	-1.20431	0.228471	1	4.76195	1.82224	1.77398	0.463501	0.643005	1	5.22612	17.8607	3.96788	4.2493	2.14438e-05
TraesCS7A02G791700LC		0	3.64849	0	0	0	0	2.79822	0	1.31611	0	0	2.09563	5.94401	0.844976	0	0	0	0	0	0.438704	0.932739	2.24673	0.698542	0	1.486	0.783059	-0.00281915	3.85982	0	1	1	0.783059	0.571745	3.86666	0	1	1	0.783059	0.568926	3.66101	0	1	1	0.939898	-0.503985	4.02894	0	1
TraesCS2D02G549400LC		1.71424	3.64849	0	0	0	0	0	0	0	0	0	0	5.94401	10.9847	0	0	0	0	0	0.571412	0	7.31659	0	0	1.486	1.04301	7.47705	3.87783	1.67028	0.0948644	1	1.04301	29.1285	3.91496	7.18486	6.72751e-13	1.87165e-09	1.04301	36.6055	3.66479	9.71558	2.58775e-22	2.63508e-18	1.78198	1.73118	3.89759	0.187598	0.851192
TraesCS4A02G518300LC		0	0	0	4.71333	0	0	0	0	6.58056	0	0	0	0	0	0	6.97313	0	0	0	2.19352	1.57111	0	0	0	1.74328	0.855792	0.24413	3.8589	0	1	1	0.855792	-0.14077	3.85953	0	1	1	0.855792	0.103359	3.64747	0	1	1	1.23642	-18.1682	3.97701	-4.31686	1.58262e-05
TraesCS2A02G236100		0	0	1.4561	0.523703	4.7071	0	0	1.19245	0	9.44136	6.22631	0	0.990669	0	0	1.74328	0	0	0	1.56903	2.25	0	0.397482	2.72436	0.683488	1.22704	-0.0536881	3.31233	0	1	1	1.22704	-2.14554	3.26937	-0.350385	0.72605	1	1.22704	-2.19922	3.09736	-0.387176	0.698626	1	1.25583	-16.6416	4.02988	-3.8814	0.000103856
TraesCS4A02G362200		17.1424	7.29698	8.73661	1.04741	72.9601	0.861587	2.79822	16.098	13.1611	3.14712	4.44736	6.28688	0.990669	0	9.81957	0	7.93534	2.93116	0	34.4212	2.76433	3.64849	8.43869	7.40966	0.463064	8.22146	-5.72979	1.25495	-3.76891	0.000163963	0.0194141	8.22146	1.90315	1.02723	0.879207	0.379289	1	8.22146	-3.82664	1.2235	-2.31028	0.0208727	1	13.0096	-7.25806	1.94399	-3.21918	0.0012856
TraesCS5A02G168200		179.138	116.752	199.486	372.877	17.2594	747.858	155.767	17.2905	137.534	166.797	233.931	71.2513	335.837	386.999	343.685	625.839	645.937	0	257.267	111.31	254.192	251.875	29.5139	338.976	491.7	286.38	3.39231	0.593305	4.03217	5.52635e-05	0.00780382	286.38	-2.41907	0.593765	-2.38995	0.0168509	1	286.38	0.973241	0.555539	0	1	1	298.471	2.55006	0.681248	2.27533	0.0228861
TraesCS2D02G278100		0	0	0	0	0	0	0	0	0	8.65458	4.44736	0	0	0.844976	0	0	1.58707	0	1.23094	0	1.48245	0.422488	0	2.56041	0.307735	15.8247	21.1922	3.88854	5.19275	2.07206e-07	7.3603e-05	15.8247	-22.539	3.88331	-5.54657	2.91331e-08	2.17067e-05	15.8247	-1.34683	3.62453	-0.0956902	0.923767	1	35.587	22.0729	3.9615	5.31942	1.04099e-07
TraesCS7A02G374200LC		0	0	0	4.18963	0	0	0	0	0	1.57356	0	4.19125	0	0	0	0	0	0	0	0	1.39654	0	1.39708	0.39339	0	0.463682	-16.0873	3.91088	-3.85778	0.000114422	0.0142284	0.463682	-5.63926	3.87743	-1.19648	0.23151	1	0.463682	-21.7266	3.66827	-5.65024	1.60228e-08	5.45883e-06	0.455754	0	4.08044	0	1
TraesCS7A02G137900		6.85695	8.51314	0	12.0452	0	6.03111	0	1.78867	9.87085	0	5.33683	1.04781	0	0	0	5.22985	0	0	0	5.57593	5.794	4.25657	0.945494	0	2.81524	2.65048	-0.0450877	2.48547	0	1	1	2.65048	0.902105	2.50432	0	1	1	2.65048	0.857017	2.38575	0	1	1	4.66815	-3.76557	3.07583	-0.899132	0.368582
TraesCS1A02G320900		0	1.21616	28.394	0	0	34.4635	8.39465	0	21.7159	0	0	0	22.7854	32.9541	2.45489	3.48657	6.34827	0	62.778	7.23862	2.79822	17.0851	0	9.29929	30.8784	10.5898	4.55389	1.67983	2.11563	0.0343762	1	10.5898	-2.77853	1.70425	-1.04358	0.296679	1	10.5898	1.77536	1.5025	0.516049	0.60582	1	7.25364	2.5614	3.11924	0.50057	0.616674
TraesCS7D02G142100		5.14271	13.3778	42.955	5.23703	0	7.75428	0	0	0	0	8.89472	0	11.888	43.9388	7.36468	43.5821	4.7612	0.977055	7.38564	1.71424	4.71058	28.6583	0.325685	13.7702	17.6525	20.8583	6.60264	1.45109	3.86098	0.000112935	0.0140817	20.8583	-3.83077	1.46834	-1.92787	0.0538719	1	20.8583	2.77187	1.25514	1.41169	0.158041	1	35.0825	7.26841	2.16558	2.89456	0.00379692
TraesCS1A02G310200		34.2847	3.64849	82.9978	108.93	174.947	0	33.5786	106.724	55.9348	33.0448	55.1473	154.029	42.5988	40.5589	85.9213	0	65.0698	188.572	0	88.3889	65.8854	22.1037	149.775	66.7584	10.6497	59.1655	-5.39978	1.04125	-4.22548	2.38432e-05	0.00381507	59.1655	0.587329	0.988599	0	1	1	59.1655	-4.81245	0.993959	-3.83562	0.000125248	0.0247381	55.3952	-4.44767	1.48913	-2.31523	0.0206004
TraesCS1A02G386100LC		0	0	0	0	17.2594	0	0	0	0	0	0	0	7.92535	0	9.81957	0	1.58707	0	0	5.75312	0	0	0	2.85166	1.98134	1.71235	-0.262602	3.85037	0	1	1	1.71235	-0.20675	3.84865	0	1	1	1.71235	-0.469352	3.64047	0	1	1	1.8866	-2.62034	3.9523	-0.409975	0.681824
TraesCS1A02G399600		0	0	2.18415	0	0	0	6.52918	6.55845	2.63223	0	0	6.28688	0	0	0	3.48657	0	0	1.23094	0.877408	2.17639	0	4.28178	0.546038	1.17938	1.35443	-4.88264	3.68452	-1.05377	0.291988	1	1.35443	2.63721	3.65818	0.447549	0.654479	1	1.35443	-2.24543	3.50675	-0.355151	0.722476	1	0.99719	-20.0794	3.98908	-4.78291	1.72779e-06
TraesCS5D02G172400		161.995	189.721	315.974	493.328	105.91	792.66	201.472	16.6942	152.011	231.313	312.205	119.451	414.1	172.375	233.215	733.922	763.38	127.017	358.204	139.972	335.668	181.048	87.7207	385.97	574.721	344.064	2.33463	0.446828	2.98691	0.00281813	0.200365	344.064	-1.64158	0.447197	-1.43468	0.151379	1	344.064	0.693051	0.419559	0	1	1	357.881	1.80863	0.696753	1.16057	0.245818
TraesCS2D02G006900		0	0	0	0	0	0	26.1167	0	0	0	0	25.1475	3.96268	19.4345	12.2745	0	0	0	0	0	8.70557	9.71723	8.38251	3.06862	0.990669	4.0676	7.79413	3.51005	1.93562	0.052914	1	4.0676	-2.16182	3.53518	-0.328645	0.742424	1	4.0676	5.63231	3.31382	1.39788	0.16215	1	4.94307	16.7791	3.96643	3.97816	6.94503e-05
TraesCS7A02G297100		0	0	0	0	0	0	0	0	0.658056	0	0	23.0519	0.990669	0	0	0	0	0	0	0.219352	0	0	7.68397	0	0.247667	1.15694	-0.802375	3.88568	0	1	1	1.15694	1.52467	3.88931	0.134902	0.89269	1	1.15694	0.722299	3.68181	0	1	1	0.0723695	-0.505818	4.07285	0	1
TraesCS1A02G001200		1.71424	27.9717	0	5.23703	52.5626	0	144.575	50.0827	52.6445	0.78678	0	5.23907	13.8694	5.91483	0	1.74328	0	84.0267	1.23094	35.6405	49.9372	16.9433	46.4495	0.196695	4.2109	24.5465	-2.57896	1.35242	-1.16751	0.243005	1	24.5465	4.8907	1.39148	2.79609	0.00517251	1	24.5465	2.31174	1.35502	0.968057	0.333016	1	39.8535	-0.426224	1.90656	0	1
TraesCS1D02G138400LC		0	0	0	0	0	0	2.79822	0	5.26445	0	0	0	0.990669	0	0	0	0	0	0	1.75482	0.932739	0	0	0	0.247667	0.428276	-0.0458552	3.88683	0	1	1	0.428276	-0.108731	3.88451	0	1	1	0.428276	-0.154587	3.66982	0	1	1	0.882261	-20.6696	3.98227	-4.93929	7.84078e-07
TraesCS7D02G342000		11.9997	8.51314	0	0	0.784517	0	0	11.9245	0	0	10.6737	1.04781	0	0	0	0	1.58707	0.977055	0	4.26139	3.55789	4.25657	4.64977	0.396767	0	2.22172	-4.28761	2.86008	-1.14948	0.250357	1	2.22172	2.85297	2.83632	0.653299	0.513563	1	2.22172	-1.43464	2.7578	-0.157604	0.874769	1	3.50892	-21.6076	3.94488	-5.22388	1.75212e-07
TraesCS5A02G330400LC		2.57136	0	0	0	0	0	9.32739	0.596223	2.63223	0	0	0	0	0	0	1.74328	0	0	0	1.73453	3.10913	0	0.198741	0	0.435821	0.792508	-1.92421	3.85895	-0.239497	0.81072	1	0.792508	1.68865	3.85497	0.178638	0.858222	1	0.792508	-0.23556	3.67539	0	1	1	1.58264	-21.6815	3.93302	-5.25843	1.45294e-07
TraesCS5D02G103100		2.57136	1.21616	2.18415	37.7066	0	29.294	1.86548	25.0414	0	17.3092	5.33683	1.04781	34.6734	25.3493	4.90979	43.5821	0	0	11.0785	0.857119	14.9696	13.2827	8.69639	6.10077	29.657	13.6871	5.54752	1.2487	3.6418	0.000270738	0.0295734	13.6871	-2.54633	1.26978	-1.21779	0.223304	1	13.6871	3.0012	1.10225	1.81556	0.0694373	1	13.5785	6.72729	2.2415	2.55511	0.0106153
TraesCS7A02G448700LC		1.71424	0	1.4561	0	0	0	12.1256	1.78867	3.94834	8.65458	0	0	0.990669	0	0	5.22985	0	0	0	1.88753	4.04187	0	0.596223	2.52767	1.55513	1.68145	-1.29086	3.16387	-0.0919331	0.926751	1	1.68145	-0.750985	3.11733	0	1	1	1.68145	-2.04185	2.98241	-0.349332	0.72684	1	1.93663	-22.0264	3.9361	-5.34193	9.19639e-08
TraesCS4B02G341400		3.42847	76.6183	31.3062	0	127.876	71.5117	0.932739	39.9469	1.97417	21.2431	0	6.28688	71.3282	100.552	31.9136	83.6776	7.93534	2.93116	327.43	44.4263	0.310913	88.5852	16.3883	23.0996	138.487	56.4001	1.88839	0.975586	0.910624	0.362493	1	56.4001	1.365	1.00073	0.364731	0.715312	1	56.4001	3.25339	0.932091	2.41756	0.0156248	1	56.1934	1.4536	1.37604	0.329638	0.741674
TraesCS5D02G514100		0	0	0	7.85555	0	0	0	0	0	0	0	0	0	10.1397	0	0	3.17414	0	0	0	2.61852	5.06986	0	0.793534	0	0.984675	1.22593	3.88082	0.0582175	0.953575	1	0.984675	-1.85434	3.87721	-0.220348	0.8256	1	0.984675	-0.628404	3.64675	0	1	1	1.95657	17.083	3.97322	4.04785	5.16893e-05
TraesCS7D02G428500LC		0	0	0	0	0	0	28.9149	0	0	0	0	0	0	0	0	19.1761	0	0	0	0	9.63831	0	0	0	4.79403	2.66741	24.5312	3.88516	6.0567	1.38945e-09	9.9317e-07	2.66741	-17.1974	3.90943	-4.14315	3.42575e-05	0.01377	2.66741	7.33387	3.65228	1.73422	0.0828784	1	4.09653	17.4306	3.97185	4.13676	3.52248e-05
TraesCS3B02G328500		0	14.594	7.28051	0	0	0.861587	0	0	0	5.50746	0	0	14.86	5.06986	12.2745	0	0	0	14.7713	0	0	9.83191	0	6.26561	7.62323	3.50917	17.6691	2.54242	6.5564	5.51237e-11	5.94337e-08	3.50917	-16.336	2.55264	-6.0079	1.87937e-09	1.83231e-06	3.50917	1.33308	2.31412	0.143934	0.885553	1	2.15109	2.44604	4.02709	0.359079	0.719536
TraesCS7A02G123300		0	21.8909	8.73661	0	17.2594	0	0	0	0	5.50746	0	2.09563	0	10.9847	0	20.9194	0	0	0	5.75312	0	16.4378	0.698542	3.56102	5.22985	4.08025	1.98001	2.95224	0.331955	0.739923	1	4.08025	-2.14572	2.95024	-0.388348	0.697758	1	4.08025	-0.165712	2.77163	0	1	1	5.48057	0.0466036	3.84959	0	1
TraesCS4D02G273800LC		0	34.0526	10.9208	0	0	0	22.3857	2.38489	11.187	1.57356	0	34.5778	10.8974	0	0	5.22985	9.52241	0.977055	9.84753	3.72899	7.46191	17.0263	12.6466	5.50418	6.49368	7.19346	-1.63292	1.78483	-0.354611	0.722881	1	7.19346	0.35548	1.76618	0	1	1	7.19346	-1.27744	1.6816	-0.164986	0.868955	1	7.39022	-13.4152	3.7571	-3.30446	0.000951597
TraesCS4B02G298200		5.14271	0	0	0	0	16.3702	0	0.596223	0	2.36034	18.6789	0	0	0	0	6.97313	3.17414	0	6.1547	1.71424	6.22631	0	0.198741	1.38362	7.3745	2.76723	2.38262	2.91651	0.474065	0.635453	1	2.76723	-1.28861	2.93047	-0.0984858	0.921547	1	2.76723	1.09401	2.72798	0.0344601	0.97251	1	2.61728	-18.5649	3.97521	-4.41861	9.93383e-06
TraesCS3D02G244800LC		0	0	2.9122	0	0	0	6.52918	0	15.1353	0	0	0	0	0	0	0	0	0	0	5.0451	2.17639	0	0	0.728051	0	1.16029	-23.8941	3.90749	-5.85904	4.65563e-09	2.69517e-06	1.16029	-6.10775	3.87152	-1.31931	0.187064	1	1.16029	-30.0018	3.66609	-7.91084	2.55652e-15	2.92868e-12	2.37221	-21.9036	3.9689	-5.26686	1.38774e-07
TraesCS3A02G615100LC		0	9.7293	0.728051	0	0	0	7.46191	0	5.26445	0	0	0	0.990669	0	0	0	0	0	0	1.75482	2.4873	4.86465	0	0.182013	0.247667	1.13759	0.0179344	3.87962	0	1	1	1.13759	-0.739054	3.87449	0	1	1	1.13759	-0.72112	3.65978	0	1	1	2.45448	-13.9107	3.97681	-3.24649	0.00116836
TraesCS6A02G280000LC		0	7.29698	0	23.0429	0	12.0622	31.7131	4.17356	5.26445	0	0.889472	0	0	16.0546	0	3.48657	0	0	6.1547	1.75482	18.5485	11.6758	1.39119	0	5.42587	5.30117	3.40813	2.09248	1.15085	0.249794	1	5.30117	-1.17412	2.11208	-0.0824401	0.934297	1	5.30117	2.23401	1.96169	0.629058	0.529311	1	9.53356	2.20543	2.39421	0.503477	0.614629
TraesCS7B02G116200LC		0	10.9455	0	0	0	0	17.722	10.1358	0	0	7.11578	3.14344	0	0	0	0	0	0	0	0	8.27927	5.47273	4.42641	0	0	2.30304	-13.8736	3.8725	-3.32437	0.000886196	0.0796239	2.30304	-1.18277	3.82638	-0.0477668	0.961902	1	2.30304	-15.0564	3.65759	-3.84307	0.000121505	0.0241028	3.90308	0.404841	4.08044	0	1
TraesCS3D02G236900LC		0	0	0	0	7.84517	0	20.5203	9.53956	7.23862	0	0	8.38251	0.990669	0	0	0	9.52241	0	28.3116	5.02793	6.84009	0	5.97402	2.3806	7.32558	4.32183	-3.10818	2.27526	-0.926565	0.354153	1	4.32183	3.021	2.27054	0.890096	0.373414	1	4.32183	-0.087175	2.18792	0	1	1	3.87785	-28.74	3.96672	-6.99318	2.68728e-12
TraesCS6D02G298700LC		0	0	0	0.523703	5.49162	0	0	2.98111	0	0	0.889472	1.04781	0	0	0	0	0	0	0	1.83054	0.471058	0	1.34298	0	0	0.512334	-2.3487	3.8724	-0.348285	0.727626	1	0.512334	1.58083	3.86546	0.15026	0.880559	1	0.512334	-0.767872	3.69212	0	1	1	0.755014	-16.6483	4.02827	-3.88462	0.000102491
TraesCS6A02G275900LC		0	0	0	0	0	0	0	4.76978	0	0	4.44736	1.04781	0	0	0	0	0	0	0	0	1.48245	0	1.9392	0	0	1.10853	-0.578877	3.84924	0	1	1	1.10853	0.713076	3.84882	0	1	1	1.10853	0.134199	3.6461	0	1	1	1.96011	16.4766	3.97326	3.89519	9.81229e-05
TraesCS3D02G513600		29.142	49.8627	44.4111	201.626	52.5626	304.14	43.8387	0.596223	6.58056	70.0234	12.4526	0	143.647	64.2182	39.2783	191.761	141.249	1.95411	160.022	29.4284	85.9724	57.0404	0.850111	73.7405	199.893	118.382	4.76582	0.667872	5.63853	1.71504e-08	8.09267e-06	118.382	-3.03484	0.671292	-3.03123	0.00243563	0.584158	118.382	1.73098	0.60359	1.21105	0.225875	1	157.658	3.46119	0.803885	3.06162	0.00220139
TraesCS4B02G330800		0.857119	209.18	26.9379	0	7.06065	116.314	72.7537	0	0.658056	0	0	5.23907	15.8507	45.6287	63.8272	80.191	0	0	18.4641	2.85861	24.2512	127.404	1.74636	22.6913	57.705	34.5305	5.37772	1.0206	4.28934	1.79207e-05	0.00303578	34.5305	-2.45649	1.04948	-1.38782	0.165191	1	34.5305	2.92123	0.907895	2.11614	0.034333	1	45.1776	3.72808	1.51748	1.79776	0.0722147
TraesCS5A02G515800LC		0	4.86465	18.2013	39.8014	0	5.16952	0	0	1.31611	0	1.77894	20.9563	0.990669	0	24.5489	17.4328	6.34827	45.9216	0	0.438704	13.8601	2.43233	22.2926	12.2746	5.89826	8.72302	-1.10121	1.46509	-0.0690827	0.944924	1	8.72302	-1.26602	1.42105	-0.187199	0.851505	1	8.72302	-2.36723	1.37371	-0.995279	0.3196	1	5.20328	-14.2453	3.65401	-3.62485	0.000289125
TraesCS6A02G181000		0	0	0	0	2.35355	0	0	2.38489	0	0.78678	0	0	0	12.6746	0	0	0	0	0	0.784517	0	6.33732	0.794964	0.196695	0	0.84938	-0.512868	3.86751	0	1	1	0.84938	1.22956	3.87166	0.0592918	0.95272	1	0.84938	0.71669	3.66612	0	1	1	1.6348	1.60035	3.88074	0.1547	0.877058
TraesCSU02G573600LC		0	0	0	5.23703	0	0.861587	0	5.366	0	3.9339	0	4.19125	0	0	24.5489	1.74328	0	0	0	0	1.74568	0	3.18575	7.12071	0.651218	2.13244	-0.121298	3.0534	0	1	1	2.13244	-1.34904	3.02941	-0.115217	0.908273	1	2.13244	-1.47034	2.87214	-0.163759	0.869921	1	0.569692	0	4.08044	0	1
TraesCS3A02G217000LC		0	18.2424	0	0	0	0	13.9911	0	0	0	3.55789	3.14344	0	0	0	0	0	0	0	0	5.84966	9.12122	1.04781	0	0	1.8277	-8.97685	3.91232	-2.0389	0.0414596	1	1.8277	-6.96851	3.8758	-1.53994	0.123575	1	1.8277	-15.9454	3.66541	-4.0774	4.55419e-05	0.00955088	3.90766	0.404852	4.08044	0	1
TraesCS2B02G545100LC		3.42847	0	0	0	0	0	0	0	0	4.72068	0	0	2.97201	3.37991	0	0	0	7.81644	0	1.14282	0	1.68995	2.60548	1.18017	0.743002	1.04227	-5.03986	3.84622	-1.05035	0.293558	1	1.04227	7.18929	3.85696	1.60471	0.108559	1	1.04227	2.14943	3.66977	0.313216	0.754117	1	0.743529	0.337455	3.89914	0	1
TraesCS5B02G185700LC		17.1424	12.1616	0	0	0	0	24.2512	14.9056	0	15.7356	0.889472	0	0.990669	0	31.9136	40.0955	0	0	0	5.71412	8.38023	6.08081	4.96852	11.9123	10.2715	7.37355	-1.18526	2.13115	-0.0869306	0.930727	1	7.37355	-0.777224	2.11403	0	1	1	7.37355	-1.96249	2.02415	-0.475501	0.63443	1	5.94073	-17.2944	3.72055	-4.37957	1.18916e-05
TraesCS5D02G003100		0.857119	70.5374	0	0	1.56903	0	30.7804	0	0	0	3.55789	0	0	32.9541	0	34.8657	0	0	0	0.808718	11.4461	51.7458	0	0	8.71642	8.30024	2.38138	2.00311	0.689616	0.490436	1	8.30024	-1.06611	2.01348	-0.0328332	0.973808	1	8.30024	1.31527	1.90012	0.165919	0.86822	1	15.5534	2.6846	2.03388	0.828267	0.407519
TraesCS6A02G215800		0	0	2.9122	0	18.8284	0	3.73096	8.34712	0	0	0	0	0	0	0	0	0	0	0	6.27614	1.24365	0	2.78237	0.728051	0	1.58453	-23.1591	3.87909	-5.71245	1.11358e-08	5.54649e-06	1.58453	2.23982	3.84945	0.322077	0.747394	1	1.58453	-20.9193	3.67237	-5.42411	5.82437e-08	1.77927e-05	2.46252	-1.40938	3.96598	-0.103224	0.917786
TraesCS7B02G525500LC		0	2.43233	0	0	6.27614	0	1.86548	0	7.89668	0	3.55789	0	3.96268	0	0	0	9.52241	0	0	4.72427	1.80779	1.21616	0	2.3806	0.990669	1.72021	-0.410156	3.04681	0	1	1	1.72021	0.430751	3.04504	0	1	1	1.72021	0.0205946	2.86717	0	1	1	2.53701	-2.32246	3.33634	-0.39638	0.691825
TraesCS5B02G245900		0	2.43233	2.9122	0	0	1.72317	0	0	7.89668	0	0	0	0	0	0	0	0	0	0	2.63223	0	1.21616	0	0.728051	0.430794	1.33049	0.812305	3.85183	0	1	1	1.33049	-0.0566864	3.8547	0	1	1	1.33049	0.755618	3.63815	0	1	1	2.60642	0.385018	3.85467	0	1
TraesCS1A02G442800LC		0	0	0	0	0	0	2.79822	1.19245	5.26445	0	0	0	0.990669	0	0	0	0	1.95411	0	1.75482	0.932739	0	1.04885	0	0.247667	0.575618	-1.98809	3.86668	-0.255538	0.798307	1	0.575618	1.79284	3.86176	0.205305	0.837334	1	0.575618	-0.195247	3.68421	0	1	1	0.882261	-20.6696	3.98227	-4.93929	7.84078e-07
TraesCS3A02G343600		0	0	4.36831	0	0	22.4013	11.1929	11.9245	28.9545	0.78678	0	0	24.7667	0	2.45489	0	0	0	2.46188	9.65149	3.73096	0	3.97482	1.90249	12.4075	5.12968	0.848561	2.32128	0	1	1	5.12968	-0.312099	2.3225	0	1	1	5.12968	0.536462	2.19749	0	1	1	4.39748	-24.1001	3.96527	-5.82562	5.69023e-09
TraesCS6B02G812200LC		0	10.9455	0	0	0	0	0	0	0	0	1.77894	0	0	0	0	0	0	0	7.38564	0	0.592982	5.47273	0	0	1.84641	1.46255	1.91363	3.88913	0.23492	0.814271	1	1.46255	-0.830226	3.89616	0	1	1	1.46255	1.08341	3.65174	0.0228407	0.981777	1	2.62166	16.5161	3.97948	3.89901	9.6586e-05
TraesCS6A02G488600LC		79.712	233.503	329.079	337.265	65.1149	413.562	254.638	19.0791	92.7859	124.311	242.826	59.7254	271.443	299.122	166.933	425.361	452.314	47.8757	212.953	79.2043	278.243	266.312	42.2267	268.159	330.83	244.519	2.71228	0.354384	4.83171	1.35362e-06	0.000362731	244.519	-2.16048	0.354874	-3.27011	0.00107507	0.288088	244.519	0.551804	0.329308	0	1	1	297.146	2.45593	0.583781	2.49396	0.0126327
TraesCS4B02G290500		15.4281	1.21616	0	0	0.784517	21.5397	0	7.15467	9.21279	4.72068	0	4.19125	9.90669	3.37991	2.45489	0	0	41.0363	9.84753	8.47515	0	2.29803	17.4607	1.79389	10.3235	22.2549	1.24554	1.17791	0.208451	0.834877	1	22.2549	3.71625	1.29547	2.09673	0.0360178	1	22.2549	4.96178	1.23691	3.20296	0.00136025	0.224211	40.8852	3.21221	1.41333	1.56525	0.117524
TraesCS3D02G018300		208.28	15.8101	216.231	242.475	189.853	117.176	49.4352	80.4901	111.212	230.526	246.384	113.164	74.3002	56.6134	78.5566	17.4328	203.145	94.7743	46.7757	169.781	179.431	36.2118	96.1428	182.115	63.9212	111.848	-2.23666	0.6228	-1.98564	0.0470734	1	111.848	0.0271826	0.615552	0	1	1	111.848	-2.20947	0.588081	-2.05665	0.0397201	1	123.142	-4.35639	1.01149	-3.31825	0.000905822
TraesCS3A02G298600LC		0	0	0	0	0	0	14.9238	0	4.60639	0	0	3.14344	0	0	0	1.74328	0	4.88527	0	1.53546	4.97461	0	2.67624	0	0.435821	1.37787	-2.42984	3.85336	-0.371062	0.710592	1	1.37787	2.23436	3.85192	0.320453	0.748625	1	1.37787	-0.195475	3.67549	0	1	1	2.12421	-22.5514	3.97618	-5.42013	5.95568e-08
TraesCS5D02G125000LC		2.57136	18.2424	0	0	0	0	28.9149	0	14.4772	0	0.889472	2.09563	0.990669	0	0	17.4328	0	0	0	5.68287	9.9348	9.12122	0.698542	0	4.60588	4.02117	-0.918191	2.60758	0	1	1	4.02117	1.58606	2.61077	0.224479	0.822385	1	4.02117	0.667872	2.49724	0	1	1	7.10627	-20.8002	3.11514	-6.35611	2.06927e-10
TraesCS2A02G558400		0	0	0	0	0	6.8927	0	0.596223	0	0	1.77894	2.09563	0	0	0	10.4597	0	0	2.46188	0	0.592982	0	0.897283	0	4.95357	1.91363	3.16237	3.20386	0.674927	0.499722	1	1.91363	0.315107	3.26999	0	1	1	1.91363	3.47748	3.0366	0.815874	0.414572	1	2.03465	16.5638	3.97522	3.9152	9.03311e-05
TraesCS2A02G034200LC		0	0	0	2.61852	0	8.61587	0	0	6.58056	0	0	0	0	0	0	0	3.17414	0	7.38564	2.19352	0.872839	0	0	0.793534	4.00038	1.32265	0.779785	3.85814	0	1	1	1.32265	-0.402641	3.85646	0	1	1	1.32265	0.377144	3.62211	0	1	1	1.00854	-18.1976	3.98028	-4.3207	1.55537e-05
TraesCS7B02G228500		0	0	2.9122	0	0	0	0.932739	0	0	0.78678	4.44736	1.04781	0	0	0	0	12.6965	0	0	0	1.79337	0	0.349271	4.09888	0	2.99804	0.511063	2.9944	0	1	1	2.99804	-2.94256	2.94229	-0.660221	0.509112	1	2.99804	-2.4315	2.76382	-0.517943	0.604498	1	5.12643	16.6588	3.97587	3.93846	8.20073e-05
TraesCS2A02G537600		0	0	0	0	0	0	0	0	1.97417	6.29424	0	0	0	0	9.81957	0	0	0	0	0.658056	0	0	0	4.02845	0	0.841449	-18.1376	3.91223	-4.38052	1.18394e-05	0.00218317	0.841449	-7.09827	3.87637	-1.57319	0.115674	1	0.841449	-25.2359	3.66602	-6.61096	3.81833e-11	2.10804e-08	0.217109	-1.22447	4.04333	-0.0555172	0.955726
TraesCS7B02G442800		2129.08	41.3495	2257.69	2144.04	553.869	341.188	97.0049	2195.89	251.378	10344.6	419.831	4672.2	232.807	33.7991	2022.83	142.949	3102.72	1959.97	211.722	978.11	886.959	37.5743	2942.69	4431.95	232.167	1545.17	-4.20293	0.706593	-4.53292	5.81737e-06	0.00121168	1545.17	0.0889035	0.702512	0	1	1	1545.17	-4.11403	0.666195	-4.67435	2.94891e-06	0.000692965	622.469	-4.76812	1.01753	-3.70322	0.000212882
TraesCS4D02G324400LC		0	35.2687	0	0	59.6233	0.861587	185.615	35.1771	41.4576	0	0	5.23907	2.97201	6.75981	0	1.74328	0	111.384	0	33.6936	61.8717	21.0143	50.6002	0	1.39422	25.3171	-2.44215	1.88527	-0.764959	0.444296	1	25.3171	8.3163	1.98361	3.68838	0.000225683	0.0701118	25.3171	5.87415	1.91307	2.54782	0.0108398	1	41.574	1.57231	2.11944	0.270029	0.787138
TraesCS1D02G477000LC		0	14.594	0	0	0	0	2.79822	0	6.58056	0	0	0	0	0	0	1.74328	0	0	0	2.19352	0.932739	7.29698	0	0	0.435821	1.20948	-0.110425	3.88288	0	1	1	1.20948	-0.0450802	3.88058	0	1	1	1.20948	-0.155505	3.66883	0	1	1	2.62707	-13.7687	3.97924	-3.20882	0.00133279
TraesCS2A02G152700LC		0	4.86465	0	0	0	0	1.86548	0	11.187	0.78678	0	0	11.888	0	2.45489	5.22985	20.6319	0	0	3.72899	0.621826	2.43233	0	5.96839	4.27947	2.76181	0.706489	2.87316	0	1	1	2.76181	-0.764064	2.87209	0	1	1	2.76181	-0.0575751	2.69344	0	1	1	1.96584	-15.3735	3.97605	-3.61501	0.000300335
TraesCS7A02G723600LC		0	0	0	0	0	0	0	0	0	0	4.44736	0	0	0	0	0	0	0	0	0	1.48245	0	0	0	0	1.50153	2.16889	3.88062	0.301213	0.763252	1	1.50153	-1.59565	3.88299	-0.153399	0.878084	1	1.50153	0.573246	3.65564	0	1	1	3.49854	21.0175	3.94246	5.07742	3.82598e-07
TraesCS2B02G459900		0	0	0	0	0	12.9238	0	0	0	0	0	0	7.92535	0	4.90979	0	0	0	0	0	0	0	0	1.22745	5.21229	1.19842	19.4583	3.88492	4.75127	2.02146e-06	0.000506171	1.19842	-11.9432	3.91604	-2.79444	0.00519892	1	1.19842	7.51513	3.65832	1.78091	0.0749278	1	#N/A	#N/A	#N/A	#N/A	#N/A
TraesCS6B02G348900		0	1.21616	0	6.80814	0	6.8927	0	0	0	0	0	0	0	0	0	0	0	0	13.5403	0	2.26938	0.608081	0	0	5.10826	2.73189	4.08264	3.79821	0.811602	0.41702	1	2.73189	-1.26093	3.82955	-0.0681349	0.945678	1	2.73189	2.82171	3.56427	0.511105	0.609278	1	4.18437	18.1154	3.96796	4.31339	1.60769e-05
TraesCS6D02G296900LC		0	0	0	2.09481	0	0	0	0.596223	3.29028	0	0	0	0	0	2.45489	3.48657	0	0	0	1.09676	0.698271	0	0.198741	0.613723	0.871642	0.557489	-0.905331	3.87772	0	1	1	0.557489	0.384944	3.86669	0	1	1	0.557489	-0.520387	3.66963	0	1	1	0.589724	-17.1431	3.99374	-4.04211	5.29726e-05
TraesCS1D02G116100		0.857119	21.8909	9.46466	0.523703	31.3807	42.2178	30.7804	0	0.658056	20.4563	3.55789	2.09563	14.86	10.1397	0	43.5821	6.34827	0	28.3116	10.9653	11.6207	16.0153	0.698542	9.0673	32.2429	18.602	4.46372	0.99144	3.49363	0.000476506	0.0479889	18.602	-2.14334	1.00922	-1.13289	0.257261	1	18.602	2.32039	0.869066	1.51932	0.128683	1	25.2446	3.78239	1.3384	2.0789	0.0376269
TraesCS1A02G360700		3239.91	893.88	2444.07	1486.79	1779.28	246.414	1595.92	3995.88	2511.8	2951.21	2731.57	6390.62	1448.36	850.891	3711.8	395.725	4167.64	4688.89	503.455	2510.33	1938.09	872.385	5025.13	3318.68	648.488	2216.61	-2.65132	0.392204	-4.21035	2.54975e-05	0.00404281	2216.61	0.487104	0.391586	0	1	1	2216.61	-2.16421	0.369883	-3.14752	0.00164664	0.262907	1805.43	-2.02586	0.613479	-1.6722	0.0944846
TraesCS3B02G581300LC		0	1.21616	0	1.04741	0	0	0	1.78867	6.58056	2.36034	0	0	0	0	0	0	1.58707	0.977055	0	2.19352	0.349135	0.608081	0.921908	0.986852	0	0.73109	-2.13681	3.88369	-0.292713	0.769742	1	0.73109	0.506359	3.85928	0	1	1	0.73109	-1.63045	3.66905	-0.171828	0.863573	1	0.970973	-16.5078	3.98756	-3.88906	0.000100635
TraesCS7D02G091000LC		63.4268	149.588	21.8415	6.80814	27.4581	37.0482	93.2739	82.2787	118.45	72.3837	88.9472	50.2951	55.4775	5.06986	66.2821	118.543	28.5672	42.9904	46.7757	69.7783	63.0098	77.3289	58.5214	47.2687	64.4612	55.3195	-1.40302	0.748246	-0.538622	0.590148	1	55.3195	0.63956	0.743329	0	1	1	55.3195	-0.763462	0.707463	0	1	1	61.3017	-4.89944	1.14933	-3.3928	0.000691831
TraesCS2A02G120200		0	0	10.1927	0	0	0	0	7.15467	0.658056	1.57356	0	0	0	3.37991	0	0	0	0	0	0.219352	0	1.68995	2.38489	2.94157	0	1.06857	0.157926	3.85324	0	1	1	1.06857	-0.419822	3.85135	0	1	1	1.06857	-0.261896	3.63915	0	1	1	0.439713	1.26188	3.99935	0.0654819	0.94779
TraesCS4B02G372100		0	42.5657	0	0	0	0	0	0	0	3.14712	3.55789	0	0	0	0	0	0	0	1.23094	0	1.18596	21.2828	0	0.78678	0.307735	2.3661	10.0166	3.91968	2.30034	0.0214287	0.840323	2.3661	-15.6873	3.89855	-3.76738	0.000164971	0.0534237	2.3661	-5.67071	3.66752	-1.27353	0.202829	1	5.05792	3.37972	4.08044	0.583201	0.559758
TraesCS3B02G021500		29.142	255.394	23.2976	80.6503	163.18	622.927	523.267	7.7509	92.7859	111.723	111.184	27.2432	612.233	456.287	108.015	210.937	203.145	0	102.168	95.0358	238.367	355.841	11.6647	111.545	387.067	291.501	4.47228	1.15625	3.00304	0.00267294	0.191528	291.501	-2.08925	1.1573	-0.941201	0.346602	1	291.501	2.38303	1.08673	1.27265	0.203141	1	458.053	3.42776	2.01735	1.20344	0.228806
TraesCS2A02G306100LC		0	0	0	0	0	0	0	0	0	2.36034	0	6.28688	0	0	0	0	0	0	0	0	0	0	2.09563	0.590085	0	1.74807	0.203859	3.86101	0	1	1	1.74807	-0.144076	3.86132	0	1	1	1.74807	0.059783	3.65101	0	1	1	3.12772	3.81242	3.93702	0.714351	0.47501
TraesCS2A02G625800LC		0	0	0	0	14.1213	0	0	0	0	0	0	8.38251	3.96268	0	0	0	0	0	0	4.7071	0	0	2.79417	0	0.990669	1.24156	-1.27797	3.85751	-0.0720586	0.942555	1	1.24156	2.40118	3.86977	0.362082	0.717291	1	1.24156	1.12321	3.66743	0.0335957	0.9732	1	1.54358	-2.47537	3.96343	-0.372245	0.70971
TraesCS1D02G273700LC		0	0	0	0	0	3.44635	0	0	5.26445	0	1.77894	8.38251	0	0	0	1.74328	0	0	0	1.75482	0.592982	0	2.79417	0	1.29741	1.01774	0.569158	3.85834	0	1	1	1.01774	1.17351	3.87889	0.0447326	0.96432	1	1.01774	1.74267	3.65998	0.202916	0.8392	1	0.894777	0.302491	3.96809	0	1
TraesCS4A02G348000LC		0.857119	0	0	2.09481	0	0	0	0	0	2.36034	0	1.04781	0	0	0	0	0	20.5182	0	0.285706	0.698271	0	7.18865	0.590085	0	1.25601	-1.60706	3.87189	-0.156787	0.875413	1	1.25601	0.0847638	3.85233	0	1	1	1.25601	-1.5223	3.66103	-0.142664	0.886556	1	0.321923	-0.422944	4.05647	0	1
TraesCS1A02G200500		0	3.64849	0	0	0	0	19.5875	2.38489	0	0	0	6.28688	3.96268	4.22488	14.7294	0	0	0	0	0	6.52918	3.93669	2.89059	3.68234	0.990669	2.56542	0.997708	3.10941	0	1	1	2.56542	-0.906007	3.11021	0	1	1	2.56542	0.0917012	2.93987	0	1	1	2.98233	15.6859	3.9804	3.68955	0.000224652
TraesCS2D02G086800		0	7.29698	0.728051	0	0	6.03111	6.52918	8.94334	0	0	0	0	0	3.37991	0	0	0	0	0	0	2.17639	5.33844	2.98111	0.182013	1.50778	1.53833	1.83098	3.85032	0.21582	0.829128	1	1.53833	-0.896598	3.85785	0	1	1	1.53833	0.934377	3.62646	0	1	1	1.87509	15.5869	3.98987	3.65599	0.000256191
TraesCS6D02G004000		0	2.43233	0	0	0	0	0	1.19245	2.63223	0	0	0	0	0	0	8.71642	0	0	0	0.877408	0	1.21616	0.397482	0	2.1791	0.700867	-0.637874	3.87663	0	1	1	0.700867	1.73392	3.88958	0.188688	0.850337	1	0.700867	1.09605	3.6843	0.0260688	0.979202	1	0.556157	-1.42083	4.03847	-0.104205	0.917006
TraesCS4A02G163200LC		0	6.08081	0	0	0	0	3.73096	0	7.89668	0	0	4.19125	5.94401	0	2.45489	0	0	0	2.46188	2.63223	1.24365	3.04041	1.39708	0.613723	2.10147	1.54021	-0.271629	3.60902	0	1	1	1.54021	1.0437	3.62083	0.0120685	0.990371	1	1.54021	0.772069	3.42538	0	1	1	1.93954	-14.7005	3.97563	-3.44612	0.000568687
TraesCS3B02G501400		184.281	31.6202	76.4454	5.76074	5.49162	12.9238	1.86548	168.731	109.237	93.6268	231.263	198.037	41.6081	44.7837	71.1919	1.74328	104.746	206.159	4.92376	99.6698	79.6297	38.202	190.975	86.5026	15.2997	76.0491	-3.23832	0.828138	-2.70283	0.00687522	0.390388	76.0491	1.42003	0.817706	0.513665	0.607486	1	76.0491	-1.81829	0.784166	-1.04351	0.29671	1	70.9657	-1.56965	1.37398	-0.414599	0.678436
TraesCS7A02G427000		0.857119	36.4849	35.6745	0	0	72.3733	27.0494	6.55845	0.658056	13.3753	0	16.765	17.832	32.9541	39.2783	151.666	12.6965	0	184.641	0.505058	9.01648	34.7195	7.77449	25.2561	106.628	51.1567	4.40768	0.957488	3.55898	0.000372296	0.0387721	51.1567	-1.53461	0.979299	-0.545908	0.585129	1	51.1567	2.87307	0.874993	2.14067	0.0323005	1	59.8462	4.96321	1.56997	2.52438	0.0115901
TraesCS3B02G347400		0	1.21616	13.1049	0.523703	0	0	0	0	0	0	0	0	0	0	0	1.74328	0	0	3.69282	0	0.174568	0.608081	0	3.27623	1.35903	0.940094	1.41221	3.8959	0.105806	0.915736	1	0.940094	-1.44628	3.89198	-0.114667	0.908709	1	0.940094	-0.0340718	3.65769	0	1	1	0.190308	0.404853	4.08044	0	1
TraesCS4B02G152200LC		0	7.29698	0	0	0	0	12.1256	4.76978	0	0	0	0	2.97201	3.37991	14.7294	1.74328	0	0	0	0	4.04187	5.33844	1.58993	3.68234	1.17882	2.19796	1.28924	3.23028	0.0895387	0.928654	1	2.19796	-1.7979	3.22665	-0.247284	0.804688	1	2.19796	-0.508664	3.04208	0	1	1	2.4817	15.5645	3.9864	3.65355	0.000258641
TraesCS2B02G552800LC		0	4.86465	0	0	25.1045	0	0	0	0	0	0	3.14344	0	5.91483	0	8.71642	0	0	13.5403	8.36818	0	5.38974	1.04781	0	5.56419	2.86331	0.793929	3.22442	0	1	1	2.86331	2.25992	3.2553	0.387035	0.69873	1	2.86331	3.05385	3.06583	0.669916	0.502911	1	3.92036	-0.658224	3.85416	0	1
TraesCS4D02G037800		0.857119	0	0	0	0	0	0	3.57734	1.31611	0	0	0	0	0	0	0	0	0	0	0.72441	0	0	1.19245	0	0	1.25219	-0.78794	3.87205	0	1	1	1.25219	1.6136	3.87541	0.158332	0.874195	1	1.25219	0.82566	3.67142	0	1	1	2.52443	0.208074	3.90529	0	1
TraesCS5A02G092000		41.1417	285.798	213.319	112.072	76.0981	263.646	257.436	18.4829	13.8192	72.3837	40.9157	90.112	110.955	325.316	71.1919	563.081	147.597	7.81644	770.569	43.6863	136.808	305.557	38.8038	126.123	427.062	260.081	3.7865	0.440493	6.32587	2.51815e-10	2.26253e-07	260.081	-1.80007	0.442794	-1.80686	0.0707835	1	260.081	1.98643	0.408665	2.41379	0.0157875	1	354.467	4.30161	0.462895	7.13252	9.85455e-13
TraesCS6D02G014900LC		0	0	5.09636	18.8533	4.7071	0	0	0.596223	0	0.78678	0	3.14344	0	0	0	0	6.34827	1.95411	0	1.56903	6.28444	0	1.89792	3.05785	0	1.92963	-2.9322	2.90348	-0.665478	0.505745	1	1.92963	-0.549571	2.83525	0	1	1	1.92963	-3.48177	2.73953	-0.90591	0.364984	1	2.56542	-17.2523	3.97743	-4.08613	4.38628e-05
TraesCS4D02G346400LC		0	9.7293	8.73661	0	0.784517	0	3.73096	0	0	0	0	0	0	11.8297	0	1.74328	0	0	1.23094	0.261506	1.24365	10.7795	0	2.18415	0.743556	1.76221	2.567	3.39717	0.461266	0.644608	1	1.76221	-1.8192	3.40368	-0.240681	0.809803	1	1.76221	0.747799	3.18849	0	1	1	2.84258	7.25249	3.94778	1.5838	0.113239
TraesCS4B02G112000		1231.68	822.126	2373.45	4038.28	479.34	3381.73	760.183	210.467	525.129	853.656	1391.13	726.135	1954.59	833.992	2855.04	2632.36	3678.82	244.264	1421.74	745.383	2063.2	828.059	393.622	2440.24	2347.6	1695.16	2.15586	0.401817	2.8766	0.00401989	0.259807	1695.16	-1.94667	0.401832	-2.35587	0.0184792	1	1695.16	0.209199	0.378397	0	1	1	1754.16	1.67306	0.651771	1.03267	0.301759
TraesCS1B02G142800LC		0	7.29698	21.1135	0	0	27.5708	78.3501	2.38489	0	0	0	6.28688	27.7387	8.44976	14.7294	62.7582	14.2836	0	247.419	0	26.1167	7.87337	2.89059	12.5316	91.3717	30.6841	5.04768	1.10461	3.66436	0.000247953	0.0274443	30.6841	-2.27344	1.13293	-1.12403	0.261001	1	30.6841	2.77424	0.971427	1.82643	0.067786	1	25.5231	6.64956	1.94986	2.89741	0.00376256
TraesCS2B02G582700		0	0	0.728051	0	0	1.72317	0	0	7.23862	0	0	0	0	0	0	1.74328	0	0	0	2.41287	0	0	0	0.182013	0.866614	0.641427	1.43876	3.88063	0.113064	0.90998	1	0.641427	0.044231	3.89349	0	1	1	0.641427	1.48299	3.65883	0.132007	0.894979	1	1.03666	-0.904137	3.90047	0	1
TraesCS5B02G416800		0	0	0	0.523703	0.784517	5.16952	0	1.78867	0.658056	0	0.889472	1.04781	0	0	0	0	0	0	0	0.480858	0.471058	0	0.945494	0	1.29238	0.505708	-1.08797	3.87059	-0.0227276	0.981868	1	0.505708	1.02862	3.86994	0.00739642	0.994099	1	0.505708	-0.0593456	3.67941	0	1	1	0.312855	-1.32839	4.04572	-0.0811708	0.935306
TraesCS7B02G022200LC		0	1.21616	2.9122	0.523703	0	0	1.86548	1.19245	3.29028	0	0	0	1.98134	0	0	3.48657	0	0	0	1.09676	0.796394	0.608081	0.397482	0.728051	1.36698	0.771691	0.509811	3.87267	0	1	1	0.771691	-1.44028	3.84971	-0.114367	0.908947	1	0.771691	-0.930467	3.63442	0	1	1	0.754359	-15.3663	4.03211	-3.56297	0.000366688
TraesCS3B02G455600LC		5.99983	0	0	4.18963	0	0	3.73096	0	5.26445	0	0	0	5.94401	1.68995	0	0	0	4.88527	0	3.75476	2.64019	0.844976	1.62842	0	1.486	1.74782	-0.667771	3.07525	0	1	1	1.74782	1.51908	3.08495	0.168262	0.866377	1	1.74782	0.851309	2.93172	0	1	1	2.89416	-1.04286	3.35158	-0.0127889	0.989796
TraesCS2A02G146300		0	7.29698	0	20.4244	0	0.861587	0	0.596223	0	0	0	0	0	2.53493	0	6.97313	0	0	7.38564	0	6.80814	4.91595	0.198741	0	3.80509	2.14344	2.77492	3.19728	0.555133	0.578804	1	2.14344	-0.481327	3.23521	0	1	1	2.14344	2.29359	3.00965	0.429814	0.667331	1	3.29734	18.4097	3.99057	4.36271	1.2846e-05
TraesCS5A02G403900		19.7137	114.319	60.4282	76.4607	42.3639	297.248	1.86548	11.3282	23.69	41.6993	13.3421	47.1516	164.451	32.9541	83.4664	230.113	84.1146	0	205.567	28.5892	30.5561	73.6367	19.4933	67.4271	224.345	105.916	2.94488	1.09227	1.78058	0.0749806	1	105.916	-1.12422	1.09418	-0.11353	0.90961	1	105.916	1.82066	1.02702	0.799068	0.424251	1	114.583	1.99767	1.48762	0.670649	0.502444
TraesCS2B02G285600LC		8.57119	14.594	0	0	0	0	0	0	1.97417	24.3902	24.9052	50.2951	34.6734	0	0	22.6627	19.0448	30.2887	18.4641	3.51512	8.30174	7.29698	26.8613	10.8587	18.9501	11.6849	-2.94251	1.79194	-1.08403	0.278353	1	11.6849	3.01397	1.78369	1.1291	0.258854	1	11.6849	0.0714596	1.71322	0	1	1	5.49498	-19.1406	3.55349	-5.10501	3.30777e-07
TraesCS2D02G411300		2.57136	14.594	93.1905	0	168.671	65.4806	69.0227	0.596223	0	10.2281	0.889472	8.38251	39.6268	20.2794	71.1919	38.3522	49.1991	0	171.101	57.0808	23.3041	17.4367	2.99291	55.9524	78.6401	57.9258	4.73673	1.00757	3.70866	0.000208362	0.0237211	57.9258	-2.70877	1.01471	-1.68399	0.0921836	1	57.9258	2.02796	0.901938	1.13972	0.254403	1	75.7875	5.03004	1.32877	3.03291	0.00242205
TraesCS7D02G005300LC		0	0	8.00856	10.4741	50.2091	27.5708	0	0	0	0	0	3.14344	8.91602	0	7.36468	3.48657	0	0	0	16.7364	3.49135	0	1.04781	3.84331	9.99334	5.55611	1.78174	2.49759	0.312997	0.754283	1	5.55611	-1.4457	2.49836	-0.178398	0.85841	1	5.55611	0.336037	2.36074	0	1	1	6.62768	-19.9867	3.96443	-4.78925	1.67404e-06
TraesCS4D02G157200LC		0	0	0	0	12.5523	0	0	0	3.94834	0	0	0	2.97201	0	0	0	0	17.587	4.92376	5.5002	0	0	5.86233	0	1.97394	1.9681	-3.07305	3.82613	-0.541813	0.587947	1	1.9681	4.84078	3.84236	0.999591	0.317509	1	1.9681	1.76774	3.67492	0.208912	0.834517	1	1.80629	-4.21272	3.93044	-0.817395	0.413703
TraesCS3A02G365800		5.14271	1.21616	0	0	0	8.61587	0	0.596223	0	0	0	4.19125	0.990669	1.68995	0	0	0	0	18.4641	1.71424	0	1.45306	1.59583	0	7.01766	3.1039	2.28504	2.34347	0.548351	0.583451	1	3.1039	2.77152	2.45298	0.72219	0.470178	1	3.1039	5.05656	2.27864	1.78025	0.0750349	1	3.70129	5.94088	3.87409	1.27536	0.202181
TraesCS7D02G060000		1.71424	9.7293	0	0	0	0	0	0	0	0	0	0	0	10.1397	0	0	4.7612	0	0	0.571412	0	9.93451	0	1.1903	0	1.22996	0.12392	3.88726	0	1	1	1.22996	0.367123	3.88426	0	1	1	1.22996	0.491043	3.65392	0	1	1	2.35684	1.65342	3.89904	0.167586	0.866909
TraesCS7A02G565400LC		0.857119	0	0	0	0	6.03111	0	1.19245	0	0	6.22631	0	0	0	4.90979	0	0	0	11.0785	0.285706	2.07544	0	0.397482	1.22745	4.27739	1.40856	-2.38155	3.85671	-0.358219	0.720179	1	1.40856	0.642563	3.84498	0	1	1	1.40856	-1.73899	3.6387	-0.203091	0.839064	1	0.778379	-16.1372	4.03586	-3.75068	0.000176353
TraesCS3D02G266100LC		0	2.43233	0	0	0	0	0	0	0	0	7.11578	0	0	0	14.7294	0	0	0	0	0	2.37193	1.21616	0	3.68234	0	1.33728	17.8098	3.9125	4.29644	1.73563e-05	0.00296207	1.33728	-24.6756	3.88595	-6.09262	1.11081e-09	1.15919e-06	1.33728	-6.8658	3.65589	-1.60448	0.108608	1	1.52996	15.8479	3.98413	3.72677	0.000193948
TraesCS5D02G283600		0	3.64849	8.73661	0.523703	0	32.7403	5.59644	0	0.658056	0	0	7.3347	6.93468	19.4345	34.3685	66.2448	0	0	72.6255	0.219352	2.04005	11.5415	2.4449	10.7763	44.6363	14.9106	5.579	1.21641	3.76437	0.00016697	0.0196433	14.9106	-2.17629	1.27124	-0.925308	0.354805	1	14.9106	3.40271	1.0588	2.26927	0.023252	1	9.99166	5.12042	2.30934	1.78424	0.0743843
TraesCS5A02G291700LC		0	0	0	0	2.35355	0	13.0584	1.19245	1.97417	0	0	0	5.94401	0	0	0	0	3.90822	0	1.44257	4.35278	0	1.70022	0	1.486	1.59681	-0.317692	3.12844	0	1	1	1.59681	1.64378	3.14646	0.204604	0.837882	1	1.59681	1.32609	2.98712	0.109164	0.913072	1	2.49359	0.437113	3.83047	0	1
TraesCS3B02G397600		0	0	0	0	6.27614	0	0	0	0	0	5.33683	0	0	0	9.81957	0	0	0	0	2.09205	1.77894	0	0	2.45489	0	0.999792	-21.7936	3.90882	-5.31966	1.03964e-07	4.03722e-05	0.999792	-6.89733	3.87325	-1.52258	0.127864	1	0.999792	-28.6909	3.6664	-7.55263	4.26569e-14	3.83268e-11	1.27261	-20.3884	3.97716	-4.87495	1.08835e-06
TraesCS7D02G401500LC		4.28559	2.43233	0.728051	0	0	0	0.932739	0	1.31611	0	2.66842	0	0	0	4.90979	0	0	3.90822	0	1.86724	1.20039	1.21616	1.30274	1.40946	0	0.988874	-2.26866	3.5256	-0.359843	0.718965	1	0.988874	0.0442722	3.4826	0	1	1	0.988874	-2.22439	3.33835	-0.366764	0.713795	1	1.27604	-2.90594	3.95996	-0.481303	0.630301
TraesCS5D02G568700		6.85695	0	2.9122	0	0	0	0	0	0	0	0	0	0	1.68995	0	0	6.34827	0	1.23094	2.28565	0	0.844976	0	2.31512	0.307735	0.884755	0.285825	3.8806	0	1	1	0.884755	-0.809274	3.87285	0	1	1	0.884755	-0.52345	3.63835	0	1	1	0.936044	-0.695085	3.90759	0	1
TraesCS4D02G132200LC		0	0	0	4.71333	7.06065	0	0	0	0	0.78678	3.55789	0	3.96268	0	0	0	1.58707	0.977055	1.23094	2.35355	2.75707	0	0.325685	0.593462	1.2984	1.11691	-0.668657	3.54779	0	1	1	1.11691	-1.12006	3.51161	-0.0341884	0.972727	1	1.11691	-1.78871	3.32765	-0.237018	0.812643	1	1.67556	-17.0292	4.02612	-3.98129	6.85424e-05
TraesCS2D02G203400		0	0	0	0.523703	0	8.61587	0	2.38489	1.97417	0	0	0	0	0	0	0	0	0	0	0.658056	0.174568	0	0.794964	0	2.15397	0.627769	-4.27057	3.86049	-0.84719	0.396889	1	0.627769	5.14004	3.86167	1.07208	0.283683	1	0.627769	0.86947	3.67846	0	1	1	0.274078	-1.34521	4.04076	-0.0854313	0.931919
TraesCS7A02G216300		89.1403	120.4	125.225	104.741	262.029	74.0965	98.8704	200.331	283.622	216.364	229.484	364.639	84.2069	28.7292	262.674	146.436	134.901	352.717	81.2421	211.597	144.365	74.5647	305.896	184.791	96.4953	152.511	-2.72639	0.58086	-2.97212	0.00295752	0.206904	152.511	0.662204	0.57382	0	1	1	152.511	-2.06418	0.548523	-1.94009	0.0523692	1	133.516	-5.23428	0.921571	-4.59463	4.33511e-06
TraesCS2A02G454800		41.1417	340.526	133.233	123.594	212.604	257.615	239.714	47.6978	48.0381	47.9936	117.41	93.2554	297.201	297.432	95.7409	385.266	122.204	109.43	215.415	100.595	160.239	318.979	83.4611	99.793	288.874	207.346	2.23268	0.326116	3.77987	0.000156908	0.0186622	207.346	-0.57764	0.328789	0	1	1	207.346	1.65504	0.306991	2.13373	0.0328648	1	287.557	2.63273	0.576354	2.83287	0.00461329
TraesCS5D02G538600LC		0	0	6.55246	38.754	15.6903	10.339	0.932739	0	0	9.44136	0.889472	0	21.7947	0	19.6391	41.8388	6.34827	0	3.69282	5.23011	13.5254	0	0	10.4953	19.4163	8.19301	4.15028	1.7797	1.77012	0.0767074	1	8.19301	-4.59136	1.77469	-2.02366	0.0430054	1	8.19301	-0.441078	1.58411	0	1	1	6.12968	-18.1435	3.57071	-4.80116	1.5775e-06
TraesCS2D02G514500		0	0	0	0	2.35355	2.58476	0	0	0	0	0	0	0	0	0	8.71642	0	0	0	0.784517	0	0	0	0	2.82529	0.635774	6.01477	3.87792	1.29316	0.195956	1	0.635774	16.8414	3.91225	4.04917	5.13992e-05	0.019465	0.635774	22.8561	3.66744	5.95951	2.52994e-09	1.0214e-06	0.257264	-1.22663	4.0434	-0.0560488	0.955303
TraesCS4A02G402300		4.28559	0	0	0	0	0	0	0	0	0	13.3421	0	23.7761	0	0	0	6.34827	0	0	1.42853	4.44736	0	0	1.58707	5.94401	2.24182	-0.120168	3.84843	0	1	1	2.24182	-0.85811	3.84235	0	1	1	2.24182	-0.978277	3.62068	0	1	1	1.93666	-18.1811	3.97842	-4.31858	1.57039e-05
TraesCS1D02G460900LC		0	0	0	0	0	0	0	0.596223	1.31611	0	0	0	0	0	2.45489	0	0	0	0	0.438704	0	0	0.198741	0.613723	0	0.721164	-0.277412	3.88511	0	1	1	0.721164	0.564771	3.88419	0	1	1	0.721164	0.28736	3.67654	0	1	1	1.34771	1.54243	3.90238	0.138999	0.889451
TraesCS7B02G168500		0	26.7556	15.2891	0	0.784517	20.6781	44.7715	1.19245	1.31611	0	12.4526	0	30.7107	19.4345	14.7294	50.5552	0	0.977055	3.69282	0.70021	19.0747	23.095	0.723167	7.50461	26.4092	14.8911	5.83604	1.23815	3.90585	9.38929e-05	0.0121883	14.8911	-3.72662	1.24784	-2.18508	0.0288833	1	14.8911	2.10943	1.0487	1.05791	0.290097	1	19.6941	6.07443	1.94347	2.61102	0.00902733
TraesCS3B02G301100LC		0	1.21616	0	0	0	0	0.932739	2.38489	21.0578	0	0	1.04781	0	1.68995	0	6.97313	0	0	0	7.01927	0.310913	1.45306	1.14423	0	1.74328	1.71646	-0.730725	2.96207	0	1	1	1.71646	1.97552	2.97921	0.327443	0.743333	1	1.71646	1.2448	2.84268	0.0861153	0.931375	1	2.85423	-0.408888	3.83793	0	1
TraesCS3A02G535100		0	34.0526	2.9122	0	0	16.3702	27.0494	0	0	0	0	0	9.90669	41.4038	0	6.97313	0	0	12.3094	0	9.01648	37.7282	0	0.728051	11.3898	7.89026	6.26001	1.78977	2.93893	0.00329352	0.223583	7.89026	-2.41295	1.86297	-0.758439	0.448188	1	7.89026	3.84706	1.63338	1.74305	0.0813245	1	13.1271	18.9917	2.69371	6.67915	2.40334e-11
TraesCS3D02G326200		0	19.4586	0	0	0.784517	31.0171	27.0494	0	0	7.08102	0	0	18.8227	6.75981	0	34.8657	0	0.977055	65.2399	0.261506	9.01648	13.1092	0.325685	1.77025	37.4863	38.2237	6.48119	1.18479	4.62629	3.72281e-06	0.000832148	38.2237	-1.8581	1.27119	-0.675039	0.499651	1	38.2237	4.62308	1.05677	3.42846	0.000607019	0.109294	72.3397	5.37187	2.82431	1.54794	0.121636
TraesCS6A02G157900LC		0	0	2.18415	0	0	0	0	9.53956	0	0	11.5631	0	0	0	0	0	0	0	0	0	3.85438	0	3.17985	0.546038	0	1.09037	-0.63119	3.87701	0	1	1	1.09037	-1.13949	3.86166	-0.0361221	0.971185	1	1.09037	-1.77068	3.65077	-0.211101	0.832809	1	1.2709	0	4.02823	0	1
TraesCS6B02G216400LC		0	0	2.9122	0	0	0	6.52918	10.732	0	0	8.00525	0	0	2.53493	34.3685	0	0	0	0	0	4.84481	1.26746	3.57734	9.32018	0	3.03159	0.290605	3.32622	0	1	1	3.03159	-3.6058	3.27419	-0.79586	0.426113	1	3.03159	-3.3152	3.09879	-0.747129	0.454986	1	1.86308	1.89277	4.0308	0.221488	0.824713
TraesCS6D02G295100		0	0	0	3.66592	0	0	10.2601	0	0	0.78678	0	0	3.96268	0	0	1.74328	3.17414	0	14.7713	0	4.64202	0	0	0.990229	5.11931	14.9663	3.39672	2.80634	0.85404	0.393083	1	14.9663	-1.98502	2.82182	-0.349072	0.727035	1	14.9663	1.41171	2.60568	0.158004	0.874454	1	32.4083	20.8739	3.98163	4.9914	5.99422e-07
TraesCS5D02G639700LC		0	31.6202	2.18415	0	0	0	37.3096	0	0	0	0	4.19125	0	7.60479	0	1.74328	0	0	0	0	12.4365	19.6125	1.39708	0.546038	0.435821	3.97104	1.03141	3.10208	0.0101255	0.991921	1	3.97104	-1.64739	3.09527	-0.209155	0.834327	1	3.97104	-0.615983	2.92051	0	1	1	8.33741	16.1548	3.61311	4.19439	2.73607e-05
TraesCS2A02G133700LC		0	0	0	0.523703	1.56903	0	0	1.78867	2.63223	0	0	0	0	4.22488	9.81957	0	0	0	0	1.40042	0.174568	2.11244	0.596223	2.45489	0	1.52737	-0.68834	3.58026	0	1	1	1.52737	1.47841	3.58587	0.133414	0.893866	1	1.52737	0.790067	3.40827	0	1	1	2.3004	0.93639	3.79996	0	1
TraesCS3D02G055100		103.711	14.594	35.6745	33.517	127.092	2.58476	24.2512	108.513	134.243	84.9722	148.542	162.411	17.832	37.179	39.2783	31.3791	49.1991	187.595	1.23094	121.682	68.77	25.8865	152.839	52.281	13.2567	63.0425	-4.12378	0.618006	-5.0546	4.31287e-07	0.000140661	63.0425	1.49309	0.589006	0.837151	0.402508	1	63.0425	-2.63069	0.591485	-2.75694	0.00583447	0.726628	68.6379	-4.60673	1.04069	-3.46572	0.000528816
TraesCS5D02G416600LC		0	3.64849	0	0	0	0	0	0	0	2.36034	0	6.28688	0	0	0	0	0	0	0	0	0	1.82424	2.09563	0.590085	0	0.575046	-0.801456	3.89693	0	1	1	0.575046	0.146337	3.88923	0	1	1	0.575046	-0.655119	3.68441	0	1	1	0.400018	0.404873	4.08044	0	1
TraesCS1B02G099900		0	3.64849	0	0	0	0	0	0	0	3.14712	0	4.19125	0	0	0	0	0	0	0	0	0	1.82424	1.39708	0.78678	0	0.513529	-0.766563	3.89831	0	1	1	0.513529	0.101721	3.89177	0	1	1	0.513529	-0.664841	3.68669	0	1	1	0.400018	0.404873	4.08044	0	1
TraesCS3B02G248300		0	0	0.728051	0.523703	0	0	1.86548	4.17356	3.94834	0	0	9.43032	0	0	0	0	0	0	0	1.31611	0.796394	0	4.53463	0.182013	0	0.970167	-3.504	3.84973	-0.650434	0.515412	1	0.970167	2.20719	3.84017	0.314359	0.753248	1	0.970167	-1.2968	3.68975	-0.0804403	0.935887	1	0.69339	-16.6758	4.02987	-3.88991	0.000100282
TraesCS7D02G395000		3.42847	6.08081	0	0	11.7678	4.30794	55.0316	26.83	21.0578	0	0	16.765	0.990669	0	0	1.74328	6.34827	85.9808	1.23094	12.0847	18.3439	3.04041	43.192	1.58707	2.06821	11.3311	-4.99564	1.43935	-2.776	0.00550318	0.333561	11.3311	4.90946	1.43086	2.73225	0.00629036	1	11.3311	-0.0861777	1.44128	0	1	1	10.61	-6.06199	2.63748	-1.91925	0.0549524
TraesCS3B02G428700LC		0	0	0	0	0	0	3.73096	0	5.92251	0	0	0	0	0	4.90979	0	0	0	0	1.97417	1.24365	0	0	1.22745	0	0.684262	-22.02	3.90861	-5.37787	7.53717e-08	3.00327e-05	0.684262	-6.022	3.87639	-1.29554	0.195135	1	0.684262	-28.042	3.66947	-7.36947	1.71309e-13	1.40176e-10	1.05573	-22.5016	3.97892	-5.40388	6.5215e-08
TraesCS2A02G397000LC		3.42847	3.64849	0	0.523703	3.13807	0	0	0	0	7.08102	2.66842	1.04781	0	2.53493	0	0	0	0	0	2.18885	1.06404	3.09171	0.349271	1.77025	0	1.12332	-1.96445	3.44059	-0.280316	0.779235	1	1.12332	0.868655	3.4181	0	1	1	1.12332	-1.0958	3.26875	-0.0293067	0.97662	1	1.74498	-2.87901	3.88476	-0.483687	0.628608
TraesCS5B02G107900		0	1.21616	1.4561	17.8059	0	13.7854	0	0	0	0	0.889472	0	7.92535	49.0086	29.4587	45.3254	0	0	34.4663	0	6.23179	25.1124	0	7.72871	25.3756	12.3445	7.97487	1.64145	4.2492	2.14531e-05	0.00350462	12.3445	-4.1692	1.67822	-1.88842	0.0589691	1	12.3445	3.80567	1.39658	2.00896	0.0445417	1	14.4832	8.61548	2.68151	2.84	0.00451132
TraesCS2A02G288400		0	0	0	17.2822	0	1.72317	0	0	0	0	0	3.14344	0	0	0	0	0	0	0	0	5.76074	0	1.04781	0	0.430794	1.02848	0.377039	3.88015	0	1	1	1.02848	-0.4406	3.88038	0	1	1	1.02848	-0.0635616	3.66135	0	1	1	1.87998	0	4.03669	0	1
TraesCS5A02G598400LC		0	1.21616	0	0	0	0	0	0	1.97417	0	0	0	0	0	0	0	0	0	0	0.658056	0	0.608081	0	0	0	0.460898	0.327475	3.88631	0	1	1	0.460898	0.585903	3.89238	0	1	1	0.460898	0.913379	3.67362	0	1	1	1.07223	0.867117	3.89713	0	1
TraesCS2D02G706000LC		0.857119	34.0526	19.6574	2.61852	7.84517	71.5117	10.2601	1.19245	0.658056	0.78678	7.11578	3.14344	9.90669	11.8297	0	54.0418	1.58707	0.977055	35.6973	3.12011	6.66481	22.9411	1.77098	5.50781	42.7894	18.6841	4.26056	0.77623	4.20051	2.66315e-05	0.0041936	18.6841	-1.32649	0.81077	-0.40269	0.687176	1	18.6841	2.93407	0.685926	2.81965	0.0048076	0.618816	22.1395	4.15839	1.23788	2.55146	0.0107273
TraesCS2D02G489700		0	2.43233	8.00856	0	70.6065	49.9721	0	0	54.6187	0	0	8.38251	7.92535	71.823	9.81957	22.6627	1.58707	5.86233	112.016	41.7417	0	37.1277	4.74828	4.8538	48.1439	26.0419	1.75089	1.08489	0.692141	0.488849	1	26.0419	2.3269	1.13881	1.16517	0.243952	1	26.0419	4.0778	1.0633	2.89457	0.00379676	0.517024	36.2651	0.620571	1.36942	0	1
TraesCS7D02G524400		0	0	0	0	18.0439	0	18.6548	0	0	0	12.4526	0	5.94401	0	0	0	6.34827	0	0	6.01463	10.3691	0	0	1.58707	1.486	2.88388	0.226784	3.78809	0	1	1	2.88388	-1.39446	3.78347	-0.10426	0.916963	1	2.88388	-1.16768	3.56451	-0.0470414	0.96248	1	5.36306	-2.50621	3.94125	-0.382166	0.702339
TraesCS1B02G406600LC		0	0	0.728051	0	0	0	4.6637	0	10.5289	0.78678	0.889472	0	0	0	0	0	0	0	0	3.50963	1.85106	0	0	0.378708	0	0.831149	-0.494465	3.89003	0	1	1	0.831149	-1.2448	3.8699	-0.0632569	0.949562	1	0.831149	-1.73926	3.65949	-0.202012	0.839907	1	1.76118	-23.957	3.9891	-5.75494	8.66736e-09
TraesCS1D02G049600		0	0	0	0	0.784517	0	0	0	0	0	0	0	0	38.8689	0	6.97313	0	0	0	0.261506	0	19.4345	0	0	1.74328	2.1729	1.59774	3.87431	0.154283	0.877387	1	2.1729	0.359415	3.88946	0	1	1	2.1729	1.95715	3.66334	0.261278	0.793878	1	4.3102	3.25938	3.91766	0.576718	0.56413
TraesCS2B02G565300		0	0	0	0	13.3368	0	0	0	0	0	0	0	0	1.68995	7.36468	12.203	0	0	2.46188	4.4456	0	0.844976	0	1.84117	3.66622	1.7284	0.764586	3.85894	0	1	1	1.7284	0.799071	3.86909	0	1	1	1.7284	1.56366	3.64598	0.154597	0.877139	1	1.6415	-1.14769	3.89451	-0.0379236	0.969749
TraesCS5D02G104800		0	0	0	0	0	0	6.52918	0.596223	1.97417	1.57356	0	2.09563	2.97201	0	0	0	6.34827	0	9.84753	0.658056	2.17639	0	0.897283	1.98046	3.20488	1.49327	-1.09087	3.10102	-0.0293036	0.976622	1	1.49327	0.791116	3.09707	0	1	1	1.49327	-0.299756	2.93103	0	1	1	0.924821	-21.406	3.99599	-5.10662	3.27974e-07
TraesCS4A02G011600		0.857119	144.723	42.955	19.377	14.1213	70.6501	117.525	10.1358	4.60639	22.0298	5.33683	18.8606	5.94401	108.157	22.094	130.746	53.9603	28.3346	44.3139	6.52827	47.413	126.44	19.1103	35.2598	62.9136	53.6684	2.94462	0.729439	2.66592	0.0076779	0.421214	53.6684	-1.50727	0.733321	-0.691743	0.489098	1	53.6684	1.43735	0.678955	0.644158	0.519473	1	76.2502	5.04042	1.08358	3.72876	0.000192421
TraesCS2B02G046500LC		0	0	0	0.523703	0.784517	0	14.9238	0	6.58056	0.78678	0.889472	0	5.94401	0	0	0	0	0	0	2.45503	5.44567	0	0	0.196695	1.486	1.43436	0.201416	3.63031	0	1	1	1.43436	-0.872858	3.62276	0	1	1	1.43436	-0.671443	3.4257	0	1	1	2.58181	-17.7234	3.96022	-4.22285	2.4123e-05
TraesCS5B02G425700LC		0	0	0	0	0	0	34.5114	0	25.0061	0.78678	0	0	0	0	0	1.74328	22.2189	0	4.92376	8.33538	11.5038	0	0	5.75143	1.66676	4.19151	-0.246388	3.04857	0	1	1	4.19151	-0.930195	3.04507	0	1	1	4.19151	-1.17658	2.85751	-0.0617959	0.950725	1	6.49081	-25.7258	3.9643	-6.23712	4.45708e-10
TraesCS5B02G316400		0.857119	69.3213	139.786	166.538	0	178.349	43.8387	23.8489	14.4772	22.0298	98.7314	10.4781	174.358	227.299	22.094	172.585	144.423	37.1281	230.186	5.11145	103.036	148.31	23.8184	82.0832	188.869	127.568	4.30684	0.698418	4.73476	2.19317e-06	0.000535987	127.568	-2.48383	0.700927	-2.11695	0.0342645	1	127.568	1.82302	0.647232	1.27159	0.203518	1	172.531	7.15787	1.10722	5.56158	2.67347e-08
TraesCS1D02G122600		0	1.21616	1.4561	0	8.62969	4.30794	0	0	0	0	0	6.28688	0	0	0	5.22985	0	0	4.92376	2.87656	0	0.608081	2.09563	0.364026	3.61539	2.58206	1.23689	2.3934	0.0989778	0.921156	1	2.58206	1.67108	2.4362	0.27546	0.782963	1	2.58206	2.90797	2.2943	0.831613	0.405627	1	3.60981	3.32747	3.87075	0.601296	0.547643
TraesCSU02G135200		0	4.86465	0	0	3.92258	15.5086	1.86548	3.57734	0.658056	0	3.55789	0	0	0	0	1.74328	0	0	0	1.52688	1.80779	2.43233	1.19245	0	4.31296	1.66317	-0.020623	3.15822	0	1	1	1.66317	0.593301	3.16282	0	1	1	1.66317	0.572678	3.00247	0	1	1	1.62775	-2.26001	3.98699	-0.31603	0.75198
TraesCS6A02G467500LC		0	0	0	3.66592	0	0	2.79822	4.76978	6.58056	0.78678	0	0	0	0	0	0	0	0	0	2.19352	2.15471	0	1.58993	0.196695	0	0.874216	-19.8565	3.88587	-4.85257	1.21872e-06	0.000334404	0.874216	-1.45047	3.84035	-0.1173	0.906622	1	0.874216	-21.3069	3.65785	-5.55161	2.83048e-08	9.331e-06	1.42578	-17.3015	4.02537	-4.04969	5.12864e-05
TraesCS2A02G446200		9.42831	0	0	0	0	7.75428	0	13.1169	0.658056	24.3902	0	4.19125	16.8414	5.91483	0	0	3.17414	0	1.23094	3.36212	0	2.95742	5.76938	6.89108	6.45665	4.04726	-0.116182	2.0635	0	1	1	4.04726	1.9691	2.09994	0.461488	0.644448	1	4.04726	1.85292	1.98536	0.429602	0.667485	1	1.74973	-1.74983	3.87529	-0.193489	0.846576
TraesCS5D02G419500LC		0	0	0.728051	0	0.784517	0.861587	2.79822	11.3282	4.60639	0	0	1.04781	1.98134	0	0	3.48657	3.17414	0.977055	1.23094	1.79697	0.932739	0	4.45103	0.975547	1.89011	1.54708	-1.60773	2.12142	-0.286472	0.774517	1	1.54708	1.84788	2.13204	0.397685	0.690862	1	1.54708	0.240151	2.05219	0	1	1	0.895647	-20.6229	3.97333	-4.93864	7.86689e-07
TraesCS2D02G174800		10.2854	0	13.1049	0	0	0	0	0	0	0	0	0	0	0	0	17.4328	0	0	0	3.42847	0	0	0	3.27623	4.35821	1.89604	0.448073	3.84687	0	1	1	1.89604	-0.411121	3.84675	0	1	1	1.89604	0.0369516	3.63431	0	1	1	1.12856	-2.4487	3.974	-0.364545	0.715451
TraesCS2B02G322300LC		0	17.0263	0	0	0	1.72317	21.453	4.17356	57.909	0	1.77894	10.4781	7.92535	0	2.45489	22.6627	0	10.7476	1.23094	19.303	7.74398	8.51314	8.46643	0.613723	8.38554	7.50888	-1.03537	1.74071	-0.0203214	0.983787	1	7.50888	2.82684	1.77124	1.03139	0.302357	1	7.50888	1.79147	1.69673	0.466467	0.640881	1	10.7561	-14.4817	3.02978	-4.44972	8.59813e-06
TraesCS1A02G321300LC		11.9997	0	8.73661	2.09481	6.27614	0	0	1.19245	0	0.78678	0	0	0	0	0	0	0	0	0	6.09193	0.698271	0	0.397482	2.38085	0	1.44571	-2.68423	3.85685	-0.436685	0.66234	1	1.44571	0.710292	3.82727	0	1	1	1.44571	-1.97394	3.65442	-0.26651	0.789847	1	2.23057	-4.18896	3.93312	-0.810798	0.417482
TraesCS1A02G386000		0	23.1071	2.9122	0	0	80.9892	35.4441	0	0	6.29424	5.33683	0	18.8227	0	9.81957	57.5283	15.8707	0	12.3094	0	13.5936	11.5535	0	8.72417	42.4124	12.5031	6.08565	1.64103	3.09905	0.00194139	0.148763	12.5031	-5.52197	1.63983	-2.75759	0.00582297	1	12.5031	0.563682	1.35353	0	1	1	6.96188	0.40485	3.70619	0	1
TraesCS5D02G567600		0	273.637	36.4026	0	0	54.28	30.7804	7.7509	0	0	0	8.38251	28.7294	47.3187	22.094	123.773	0	0	35.6973	0	10.2601	160.478	5.3778	14.6241	60.6199	33.2195	4.54864	1.72985	2.05141	0.0402269	1	33.2195	-1.67451	1.74536	-0.386462	0.699155	1	33.2195	2.87412	1.61484	1.16056	0.245819	1	43.1396	19.7069	3.96211	4.72145	2.34175e-06
TraesCS6A02G305600		14.571	345.39	63.3404	2.61852	47.8555	60.3111	104.467	0	0.658056	33.8315	0	11.5259	5.94401	114.917	157.113	237.087	17.4577	0	112.016	21.0282	35.6951	230.154	3.84198	67.9357	103.839	68.9767	3.93883	0.978445	3.00358	0.00266825	0.191492	68.9767	-2.90433	0.980163	-1.94287	0.0520315	1	68.9767	1.0345	0.898012	0.0384207	0.969352	1	85.224	3.66586	1.27989	2.08288	0.0372625
TraesCS4A02G567800LC		0	1.21616	0	2.09481	0	0	0	0	7.23862	0	0	0	0	0	0	10.4597	0	0	1.23094	2.41287	0.698271	0.608081	0	0	2.92266	1.04216	0.561725	3.86039	0	1	1	1.04216	0.204705	3.86513	0	1	1	1.04216	0.766429	3.64753	0	1	1	1.15728	-16.5628	3.98048	-3.90978	9.2382e-05
TraesCS3A02G230900LC		0	9.7293	0	0	0	21.5397	0	3.57734	0	0	0	0	0	0	0	0	0	0	12.3094	0	0	4.86465	1.19245	0	8.46227	2.1907	0.887117	3.87021	0	1	1	2.1907	1.20402	3.87947	0.0525909	0.958058	1	2.1907	2.09114	3.64876	0.299045	0.764906	1	1.06671	0.404885	4.08044	0	1
TraesCS1B02G386000LC		0	2.43233	0	0	0	0	5.59644	0	0	0	12.4526	0	10.8974	0	0	8.71642	0	0	0	0	6.01635	1.21616	0	0	4.90344	1.88137	16.6278	3.87786	4.03002	5.57731e-05	0.00785158	1.88137	-16.7928	3.87737	-4.07307	4.63976e-05	0.0177915	1.88137	-0.164949	3.61593	0	1	1	2.24195	0.404826	4.08044	0	1
TraesCS1B02G196800LC		0	0	0	36.6592	1.56903	0	0	0	0	0	0.889472	0	0	0	0	0	0	0	0	0.523011	12.5162	0	0	0	0	1.81597	-0.384025	3.89128	0	1	1	1.81597	-1.08663	3.88052	-0.0223246	0.982189	1	1.81597	-1.47066	3.66705	-0.128348	0.897874	1	4.25712	-15.5212	4.05244	-3.58333	0.000339236
TraesCS5A02G250600		0	49.8627	0.728051	0	0	20.6781	80.2156	0.596223	0	3.9339	0	2.09563	3.96268	10.1397	2.45489	54.0418	0	0.977055	12.3094	0	26.7385	30.0012	1.22297	1.77921	22.748	14.4389	5.74985	1.28188	3.70539	0.000211067	0.0239969	14.4389	-2.06453	1.33209	-0.79914	0.424209	1	14.4389	3.68532	1.12893	2.37865	0.0173761	1	22.5555	7.51229	2.20564	2.95256	0.00315152
TraesCS7D02G347600LC		0	0	0	0	0	0	15.8566	0.596223	0	0	0	0	0	2.53493	0	0	0	0	0	0	5.28552	1.26746	0.198741	0	0	0.892241	0.745539	3.88454	0	1	1	0.892241	-0.62211	3.88545	0	1	1	0.892241	0.123429	3.66496	0	1	1	1.99424	15.2243	3.99181	3.56337	0.000366125
TraesCS3D02G028400		0	3.64849	0	0	0	0.861587	3.73096	1.78867	0	0	0	2.09563	0	0	0	0	0	0	0	0	1.24365	1.82424	1.29477	0	0.215397	0.671752	-0.189638	3.8751	0	1	1	0.671752	0.700281	3.87368	0	1	1	0.671752	0.510643	3.67305	0	1	1	1.04502	15.0737	4.00904	3.5105	0.00044727
TraesCS2B02G166800LC		147.424	234.719	253.362	394.872	142.782	510.921	111.929	42.928	94.7601	173.878	160.105	102.686	329.893	332.921	279.858	421.875	564.996	84.0267	581.004	128.322	222.302	283.82	76.5468	318.024	460.923	337.014	2.44431	0.365911	3.94717	7.90805e-05	0.010443	337.014	-1.35046	0.366829	-0.955367	0.339392	1	337.014	1.09386	0.342947	0.273678	0.784332	1	424.298	2.59232	0.66845	2.38211	0.0172138
TraesCS6B02G359700		0	0	0	1.04741	0	0	10.2601	0	3.94834	0	0	0	1.98134	0	0	0	0	0	0	1.31611	3.76918	0	0	0	0.495334	0.812267	0.343105	3.87061	0	1	1	0.812267	-1.19383	3.85467	-0.0502853	0.959895	1	0.812267	-0.850728	3.64312	0	1	1	1.66027	-16.8422	4.02987	-3.93119	8.4527e-05
TraesCS2D02G052200		36.8561	276.069	265.739	411.631	192.991	174.902	75.5519	48.294	44.0898	78.678	248.163	16.765	625.112	249.268	149.749	343.427	198.383	0.977055	737.333	91.3123	245.115	262.668	22.012	173.137	470.194	254.935	3.41962	0.592695	4.0824	4.45725e-05	0.00646201	254.935	-2.55712	0.593318	-2.62442	0.00867957	1	254.935	0.862501	0.553436	0	1	1	308.551	2.51642	0.812441	1.8665	0.0619711
TraesCS7B02G209900LC		5.99983	0	0	0	0	13.7854	0	0	0	0	0.889472	2.09563	0	0	0	0	0	0	2.46188	1.99994	0.296491	0	0.698542	0	4.06182	1.16981	-0.132352	3.86167	0	1	1	1.16981	1.20928	3.86394	0.0541621	0.956806	1	1.16981	1.07693	3.65274	0.0210603	0.983198	1	0.756088	-2.17758	3.99996	-0.294398	0.768454
TraesCS5D02G241900		6.85695	0	0	0	0	0	0	0	0	7.8678	21.3473	0	1.98134	0	0	0	0	0	0	2.28565	7.11578	0	0	1.96695	0.495334	1.77891	-0.376661	3.85323	0	1	1	1.77891	-1.08142	3.84514	-0.0211761	0.983105	1	1.77891	-1.45809	3.63775	-0.125926	0.899791	1	3.09866	-18.3576	3.97189	-4.3701	1.24188e-05
TraesCS4A02G081000LC		0	10.9455	0	0	0	0	8.39465	0.596223	0	0	0	0	0	7.60479	0	59.2716	1.58707	0	29.5426	0	2.79822	9.27513	0.198741	0.396767	22.2036	5.49769	3.27165	3.83941	0.591666	0.554074	1	5.49769	-0.223464	3.87516	0	1	1	5.49769	3.04818	3.6139	0.566751	0.570884	1	2.93649	16.2248	3.97572	3.82944	0.000128435
TraesCS5D02G033400LC		0.857119	47.4303	0.728051	4.18963	142.782	0.861587	346.979	76.3165	127.005	0	2.66842	3.14344	5.94401	12.6746	0	1.74328	0	205.182	1.23094	90.2147	117.946	30.0525	94.8805	0.182013	2.44496	51.9389	-2.90461	1.41411	-1.34686	0.178024	1	51.9389	4.99755	1.43563	2.78452	0.00536063	1	51.9389	2.09294	1.397	0.782346	0.434011	1	88.3215	-0.0550608	1.65329	0	1
TraesCS5D02G239000		0	0	8.00856	0	0	0.861587	0.932739	0	0	0	0	0	0	0	0	13.9463	0	0	0	0	0.310913	0	0	2.00214	3.70196	2.46293	18.493	3.82862	4.56902	4.90008e-06	0.00104924	2.46293	-14.2106	3.84639	-3.43453	0.000593572	0.169995	2.46293	4.28247	3.59196	0.913836	0.360803	1	3.28892	2.56797	3.9635	0.395603	0.692398
TraesCS6A02G188800LC		36.8561	38.9172	16.7452	28.8037	2.35355	62.8959	90.4757	25.0414	32.2448	32.258	48.0315	49.2472	13.8694	2.53493	22.094	57.5283	22.2189	36.151	57.8542	23.8181	55.7703	20.7261	36.8132	23.329	48.0369	31.6757	-0.725336	0.886215	0	1	1	31.6757	-0.510586	0.879426	0	1	1	31.6757	-1.23592	0.834549	-0.282694	0.777411	1	30.8496	-3.81981	1.42532	-1.97836	0.0478879
TraesCS6D02G174000LC		0	0	0	2.09481	0	2.58476	0	0	0	0	3.55789	1.04781	4.95334	0	0	1.74328	4.7612	0	0	0	1.88423	0	0.349271	1.1903	2.32035	1.23031	3.46594	3.4086	0.723447	0.469405	1	1.23031	-2.35661	3.42744	-0.39581	0.692245	1	1.23031	1.10933	3.15709	0.0346288	0.972376	1	1.23197	15.6297	4.03213	3.62829	0.000285304
TraesCS4A02G366800LC		0	7.29698	0	18.3296	0	0	0	11.9245	21.7159	0	0	0	0	0	4.90979	0	0	0	0	7.23862	6.10987	3.64849	3.97482	1.22745	0	3.00968	-21.0498	3.72744	-5.37898	7.49091e-08	2.99787e-05	3.00968	0.620264	3.68131	0	1	1	3.00968	-20.4296	3.52965	-5.50468	3.69831e-08	1.19344e-05	5.18215	-18.2564	3.96561	-4.35151	1.35204e-05
TraesCS2D02G032200		1.71424	0	0	1.04741	4.7071	15.5086	0.932739	2.98111	0.658056	0	0	0	0	13.5196	0	1.74328	0	0	2.46188	2.3598	0.660049	6.75981	0.993705	0	4.92843	2.10586	1.75998	2.40371	0.316172	0.751872	1	2.10586	1.84608	2.48576	0.340372	0.733576	1	2.10586	3.60607	2.32788	1.1195	0.262925	1	2.4594	-0.446682	3.5838	0	1
TraesCS2D02G103800LC		0	0	0	1.57111	10.1987	0.861587	0	0	0	0	0	1.04781	0	0	0	0	3.17414	0	1.23094	3.39957	0.523703	0	0.349271	0.793534	0.523132	0.844963	-0.705679	3.88549	0	1	1	0.844963	0.280959	3.87698	0	1	1	0.844963	-0.42472	3.65694	0	1	1	1.28572	-18.4835	3.97961	-4.39328	1.11655e-05
TraesCS4D02G055300		0	7.29698	5.82441	0	0	38.7714	10.2601	10.732	0	0	0	0	9.90669	34.644	0	15.6895	23.806	0	65.2399	0	3.42004	20.9705	3.57734	7.40761	32.4019	10.9148	4.59441	1.60433	2.24044	0.0250623	0.925407	10.9148	-1.58824	1.64598	-0.357378	0.720809	1	10.9148	3.00618	1.46514	1.36928	0.170913	1	7.02612	18.7093	3.24619	5.45541	4.886e-08
TraesCS7A02G376800		0.857119	644.566	179.829	17.8059	25.1045	319.649	394.549	25.0414	11.187	25.9637	43.5841	81.7295	67.3655	236.593	314.226	636.298	71.418	100.637	478.836	12.3829	151.98	440.58	69.1358	147.859	375.537	238.335	3.31003	0.478499	4.82767	1.3814e-06	0.000367415	238.335	-1.68028	0.480833	-1.41479	0.15713	1	238.335	1.62976	0.438831	1.43507	0.151266	1	306.942	4.97842	0.682518	5.82903	5.57512e-09
TraesCS2B02G424700		0	0	0	0	0	0	0	0	30.2706	0	4.44736	0	9.90669	0	0	0	12.6965	0	4.92376	10.0902	1.48245	0	0	3.17414	3.70761	2.93227	0.289678	3.68663	0	1	1	2.93227	0.463634	3.68769	0	1	1	2.93227	0.753312	3.46536	0	1	1	3.81781	-1.41461	3.95843	-0.104742	0.91658
TraesCS4B02G385500LC		0	0	0	0	0	0	0	0	0	0	3.55789	0	0	0	29.4587	12.203	0	0	0	0	1.18596	0	0	7.36468	3.05075	2.10078	0.876648	3.88809	0	1	1	2.10078	-1.62205	3.88507	-0.160112	0.872793	1	2.10078	-0.745398	3.66318	0	1	1	0.391047	0	4.08044	0	1
TraesCS4A02G232300LC		4.28559	0	0	0	0	0	0	3.57734	0	1.57356	0	0	0	0	0	0	0	0	0	1.42853	0	0	1.19245	0.39339	0	0.439994	-1.37181	3.8927	-0.0955146	0.923906	1	0.439994	0.899669	3.88041	0	1	1	0.439994	-0.472141	3.67736	0	1	1	0.470233	-17.4288	4.02543	-4.08124	4.47952e-05
TraesCS7A02G302400		12.8568	8.51314	4.36831	0	0	0	0	18.4829	0	0.78678	35.5789	30.3866	6.93468	0	0	3.48657	1.58707	0	0	4.28559	11.8596	4.25657	16.2898	1.68554	2.60531	5.75566	-2.58346	2.11454	-0.748842	0.453952	1	5.75566	-0.0065707	2.06595	0	1	1	5.75566	-2.59003	2.00789	-0.791891	0.428425	1	6.25455	-17.5874	3.96698	-4.18136	2.89765e-05
TraesCS4A02G285000LC		0	0	0	0	0	0	0	11.3282	0	0	3.55789	0	1.98134	0	0	0	0	0	0	0	1.18596	0	3.77608	0	0.495334	0.791267	-0.355735	3.8796	0	1	1	0.791267	-0.233167	3.87652	0	1	1	0.791267	-0.588901	3.66327	0	1	1	0.391047	0	4.08044	0	1
TraesCS2A02G384200		5.14271	26.7556	0	13.6163	0.784517	0	0	0	1.97417	0	0	0	6.93468	0	0	29.6358	0	11.7247	0	2.6338	4.53876	13.3778	3.90822	0	9.14262	4.56417	0.183108	2.3352	0	1	1	4.56417	2.41079	2.39448	0.589185	0.555737	1	4.56417	2.5939	2.28014	0.699036	0.48453	1	5.40441	-2.18361	2.76917	-0.427423	0.669071
TraesCS5B02G261200		0	2.43233	1.4561	14.14	1.56903	26.7092	33.5786	0	7.23862	3.14712	1.77894	0	15.8507	5.91483	2.45489	26.1492	7.93534	0	88.6277	2.93588	16.4992	4.17358	0	3.74836	39.3342	18.9275	5.56752	1.15883	3.9415	8.09725e-05	0.0106468	18.9275	-3.15081	1.17749	-1.8266	0.0677602	1	18.9275	2.41671	0.954736	1.48387	0.137843	1	25.5099	2.87194	1.59829	1.17122	0.241511
TraesCS3D02G310500LC		5.99983	0	2.18415	8.37925	0	0	0	0	13.8192	0	0	0	8.91602	3.37991	0	0	14.2836	0	0	6.60634	2.79308	1.68995	0	4.11694	2.22901	2.66735	-0.365762	3.11674	0	1	1	2.66735	-1.00847	3.10222	-0.00273104	0.997821	1	2.66735	-1.37423	2.92044	-0.128143	0.898036	1	3.45694	-1.66555	3.86834	-0.172052	0.863397
TraesCS5B02G356700		0	0	14.561	10.9978	0	2.58476	0	5.96223	0	3.14712	0	0	5.94401	10.9847	0	5.22985	9.52241	0.977055	25.8498	0	3.66592	5.49235	2.31309	6.80764	9.9021	4.4544	3.04024	1.87551	1.08783	0.27667	1	4.4544	-2.26986	1.88817	-0.672537	0.501242	1	4.4544	0.770376	1.71026	0	1	1	2.39022	17.6532	3.97149	4.19318	2.75069e-05
TraesCS1A02G373600LC		0	0	0	0.523703	0	0	0	0	2.63223	0	0	0	4.95334	0.844976	0	0	3.17414	0	0	0.877408	0.174568	0.422488	0	0.793534	1.23834	0.569987	0.416322	3.87787	0	1	1	0.569987	-0.231389	3.87737	0	1	1	0.569987	0.184934	3.65023	0	1	1	0.438283	-0.493493	4.001	0	1
TraesCSU02G018800		0	0	0	13.0926	0	0	0	0.596223	49.3542	0	0	0	0	0	0	5.22985	7.93534	0	0	16.4514	4.36419	0	0.198741	1.98383	1.30746	3.59078	-1.08078	3.65295	-0.0221133	0.982358	1	3.59078	0.304757	3.64903	0	1	1	3.59078	-0.776022	3.44391	0	1	1	6.85194	-20.8376	3.96401	-5.00443	5.60288e-07
TraesCS3A02G395100LC		0	0	0	0	0	0	2.79822	0	1.31611	0	0	6.28688	0	0	0	0	0	0	1.23094	0.438704	0.932739	0	2.09563	0	0.307735	0.545596	-1.35568	3.88564	-0.0915365	0.927066	1	0.545596	1.20621	3.88407	0.0530922	0.957658	1	0.545596	-0.149464	3.68725	0	1	1	0.448044	-20.2896	4.01857	-4.80012	1.5857e-06
TraesCS5A02G449400		0	0	0	0	0	0.861587	0	0.596223	0	0	3.55789	0	0	0	14.7294	6.97313	0	0	17.2332	0	1.18596	0	0.198741	3.68234	6.26697	2.04277	1.07289	3.60141	0.0202389	0.983853	1	2.04277	-0.760845	3.60393	0	1	1	2.04277	0.312044	3.38128	0	1	1	0.391047	0	4.08044	0	1
TraesCS7D02G245000		50.57	0	36.4026	27.7563	145.136	0	37.3096	28.0225	51.3284	64.5159	104.068	3.14344	93.1229	6.75981	34.3685	5.22985	14.2836	174.893	19.6951	82.3447	56.378	3.37991	68.6862	37.3927	29.5119	41.9686	-3.64529	1.02177	-2.58893	0.0096275	0.495686	41.9686	0.940323	0.995813	0	1	1	41.9686	-2.70497	0.966546	-1.76398	0.0777353	1	46.2944	-6.12561	1.33388	-3.84263	0.000121722
TraesCS3B02G607600LC		0	7.29698	0	0	0	0	0	0	0	0	3.55789	0	0	0	0	12.203	0	0	0	0	1.18596	3.64849	0	0	3.05075	1.07737	1.40641	3.88607	0.104582	0.916707	1	1.07737	-1.09084	3.88951	-0.0233539	0.981368	1	1.07737	0.315578	3.66501	0	1	1	1.19108	2.01478	4.08044	0.248694	0.803598
TraesCS3A02G684600LC		0	0	0	2.61852	1.56903	0	0	0	0	0	0.889472	1.04781	4.95334	0	0	0	0	1.95411	0	0.523011	1.16933	0	1.00064	0	1.23834	0.610921	-1.33094	3.86605	-0.0856022	0.931783	1	0.610921	0.644418	3.8514	0	1	1	0.610921	-0.686525	3.66826	0	1	1	0.554117	-1.05748	4.05777	-0.0141661	0.988697
TraesCS1B02G245600LC		0	0	0	0	10.1987	3.44635	0	0	0	0	0	0	4.95334	1.68995	0	6.97313	0	0	0	3.39957	0	0.844976	0	0	3.84321	1.27472	2.91983	3.85338	0.498219	0.618329	1	1.27472	0.463655	3.89613	0	1	1	1.27472	3.38348	3.63465	0.655766	0.511974	1	1.29848	-0.94713	3.899	0	1
TraesCS7D02G100800LC		0	0	0	2.61852	0	0	0	0	2.63223	0.78678	0	0	0	0	0	0	0	0	0	0.877408	0.872839	0	0	0.196695	0	0.282982	-0.463134	3.90437	0	1	1	0.282982	-0.788667	3.88855	0	1	1	0.282982	-1.2518	3.67573	-0.0685038	0.945385	1	0.574324	-16.6173	3.99686	-3.90739	9.33001e-05
TraesCS4A02G370500		87.4261	93.6445	59.7002	30.3748	117.678	6.03111	40.1078	82.875	29.6125	16.5224	76.4946	100.59	8.91602	10.9847	63.8272	6.97313	7.93534	70.3479	4.92376	78.2387	48.9924	52.3146	84.6043	36.9963	6.71101	43.3958	-3.40928	0.579437	-4.15796	3.21106e-05	0.00488028	43.3958	0.969698	0.547158	0	1	1	43.3958	-2.43958	0.560427	-2.56871	0.0102077	1	54.704	-3.66795	1.08042	-2.46936	0.0135356
TraesCS1D02G121400LC		0	6.08081	0	3.66592	0.784517	0	0	0	3.29028	2.36034	0	0	0	0	0	0	0	0	0	1.35827	1.22197	3.04041	0	0.590085	0	0.757855	-17.6037	3.89265	-4.2654	1.99548e-05	0.00331301	0.757855	-0.78487	3.85728	0	1	1	0.757855	-18.3886	3.66685	-4.7421	2.11515e-06	0.00051692	1.51308	-3.1401	3.95392	-0.541261	0.588328
TraesCS4B02G030000		0	0	2.9122	12.5689	0	0	0	0	0	0.78678	0	6.28688	0	6.75981	0	0	6.34827	0	12.3094	0	4.18963	3.37991	2.09563	2.51181	3.07735	3.11971	3.20644	2.82216	0.781826	0.434317	1	3.11971	-3.04621	2.82029	-0.725529	0.468128	1	3.11971	0.160235	2.59382	0	1	1	4.18629	23.0471	3.91474	5.63182	1.78319e-08
TraesCS7D02G442300		0	0	0	10.9978	0	16.3702	0	0	0	0	0	0	0	0	0	13.9463	0	0	0	0	3.66592	0	0	0	7.57911	1.96826	29.1747	3.87903	7.26333	3.77684e-13	6.7869e-10	1.96826	-21.5031	3.90961	-5.24429	1.56888e-07	9.78104e-05	1.96826	7.67154	3.64698	1.82933	0.0673495	1	1.31896	14.7233	4.03814	3.39842	0.000677751
TraesCS3B02G492600		227.136	1.21616	107.752	43.9911	40.0104	17.2317	45.7042	338.655	234.268	365.066	216.142	443.225	56.4681	9.29474	191.482	55.7851	44.4379	379.097	41.852	167.138	101.946	5.25545	386.992	177.184	42.8342	133.889	-3.81842	0.545221	-5.16931	2.34957e-07	8.28186e-05	133.889	1.13397	0.526766	0.254334	0.799237	1	133.889	-2.68444	0.516432	-3.26169	0.00110751	0.18831	90.3115	-5.19599	1.00837	-4.16117	3.16616e-05
TraesCS3A02G415800		0	0	0	0	0	3.44635	0.932739	9.53956	0	0	0	0	0	0	0	0	0	0.977055	0	0	0.310913	0	3.50554	0	0.861587	0.800504	0.273156	3.86003	0	1	1	0.800504	0.714986	3.86723	0	1	1	0.800504	0.988143	3.65235	0	1	1	0.346319	1.62524	4.0403	0.15475	0.877018
TraesCS7D02G297900		19.7137	27.9717	24.7537	12.5689	14.9058	4.30794	53.1661	36.9658	59.8831	25.9637	49.8104	48.1994	40.6174	2.53493	34.3685	20.9194	34.9155	54.7151	8.61659	31.5009	38.5152	15.2533	46.6268	30.0004	18.6153	26.9166	-2.59596	0.769769	-2.07329	0.0381449	1	26.9166	0.156151	0.737818	0	1	1	26.9166	-2.43981	0.72877	-1.97567	0.0481925	1	26.3251	-5.44075	1.47465	-3.01139	0.00260053
TraesCS3A02G254500		0	0	0	0	0	3.44635	12.1256	0	7.89668	0	0	3.14344	0	0	2.45489	31.3791	0	0	0	2.63223	4.04187	0	1.04781	0.613723	8.70636	2.82711	1.2531	3.3924	0.0746076	0.940527	1	2.82711	-0.0959661	3.40125	0	1	1	2.82711	1.15713	3.2062	0.049009	0.960912	1	2.18276	-23.9735	3.9715	-5.78459	7.269e-09
TraesCS2A02G281200		0	13.3778	14.561	0	0	21.5397	12.1256	0	0	0	0	0	0	6.75981	0	17.4328	9.52241	0	0	0	4.04187	10.0688	0	6.02086	9.74313	4.43636	17.3144	2.67715	6.09394	1.10168e-09	8.2085e-07	4.43636	-16.8705	2.68023	-5.92131	3.19395e-09	2.84187e-06	4.43636	0.443934	2.43866	0	1	1	3.51574	16.1192	3.97566	3.80293	0.000142993
TraesCS6A02G060700LC		0	2.43233	0	0	0	0	2.79822	0	7.23862	0	0	0	0.990669	0	0	0	0	0	0	2.41287	0.932739	1.21616	0	0	0.247667	0.636023	-0.0527214	3.88502	0	1	1	0.636023	-0.101965	3.88274	0	1	1	0.636023	-0.154687	3.66817	0	1	1	1.36605	-16.2131	3.97819	-3.82412	0.000131242
TraesCS3D02G384100LC		0	0	0	0	0	0	0.932739	4.17356	0	0	0.889472	0	0	0	0	5.22985	0	0	0	0	0.607404	0	1.39119	0	1.30746	0.524819	0.193583	3.88443	0	1	1	0.524819	-0.2203	3.88595	0	1	1	0.524819	-0.0267171	3.67115	0	1	1	0.198864	0	4.08044	0	1
TraesCS4A02G249200LC		0	9.7293	0	0	0	4.30794	14.9238	0	1.31611	0	0	0	0	0	0	0	0	17.587	0	0.438704	4.97461	4.86465	5.86233	0	1.07698	2.24298	-0.942638	3.86378	0	1	1	2.24298	0.406064	3.86225	0	1	1	2.24298	-0.536574	3.6543	0	1	1	2.82908	-12.6616	4.00414	-2.9124	0.00358665
TraesCS7D02G119100		1.71424	116.752	2.18415	15.7111	162.395	1.72317	343.248	89.4334	138.85	0	16.0105	16.765	33.6827	49.8536	2.45489	10.4597	6.34827	211.044	2.46188	100.986	124.99	83.3026	105.747	2.74683	12.0819	72.705	-1.57353	1.22856	-0.466829	0.640622	1	72.705	3.01699	1.24164	1.62446	0.104278	1	72.705	1.44346	1.18148	0.375343	0.707405	1	127.84	1.0031	1.43454	0.00215793	0.998278
TraesCS5A02G635500LC		4.28559	4.86465	0	0	0	0	0	0	0	1.57356	0	0	0	0	0	0	0	0	0	1.42853	0	2.43233	0	0.39339	0	0.709535	0.253723	3.87984	0	1	1	0.709535	-0.350882	3.87291	0	1	1	0.709535	-0.0971589	3.66086	0	1	1	1.49402	0.270194	3.89086	0	1
TraesCS6B02G121200		0	14.594	5.82441	10.4741	0.784517	26.7092	18.6548	0.596223	0	7.08102	0	0	6.93468	27.0392	0	54.0418	3.17414	0	59.0852	0.261506	9.70962	20.8166	0.198741	4.01989	36.6927	20.1435	7.20692	1.30672	4.74999	2.0343e-06	0.000507999	20.1435	-4.1786	1.33038	-2.38925	0.0168829	1	20.1435	3.02832	1.03042	1.96844	0.0490177	1	29.3651	7.44342	2.04382	3.15264	0.00161802
TraesCS4A02G480200		0	0	2.9122	0	0	0	0	6.55845	2.63223	0	0	0	0	0	0	0	0	0	0	0.877408	0	0	2.18615	0.728051	0	0.567006	-1.98226	3.87932	-0.253203	0.800112	1	0.567006	1.15683	3.86623	0.0405636	0.967644	1	0.567006	-0.825427	3.67861	0	1	1	0.289478	-1.42086	4.03847	-0.104212	0.917001
TraesCS6B02G477100LC		0	0	0	0	0	1.72317	3.73096	0	2.63223	0	0	0	0	0	0	0	0	0	0	0.877408	1.24365	0	0	0	0.430794	0.380101	0.390381	3.88387	0	1	1	0.380101	-0.312115	3.88283	0	1	1	0.380101	0.0782659	3.66182	0	1	1	0.693885	-22.7283	3.99301	-5.44158	5.28102e-08
TraesCS4A02G536700LC		0	0	2.9122	0.523703	0	0	0.932739	0.596223	3.29028	0	0	2.09563	0	0	0	0	12.6965	0.977055	0	1.09676	0.485481	0	1.22297	3.90219	0	1.1217	-2.41623	3.35177	-0.422532	0.672637	1	1.1217	0.210304	3.32136	0	1	1	1.1217	-2.20592	3.16612	-0.380883	0.70329	1	0.519919	-16.4694	4.03209	-3.83658	0.000124761
TraesCS7B02G579600LC		0	0	0	0	0	0	5.59644	0	0	0.78678	0	0	0	1.68995	0	0	0	3.90822	0	0	1.86548	0.844976	1.30274	0.196695	0	0.561578	0.569544	3.88199	0	1	1	0.561578	-1.14731	3.87471	-0.0380175	0.969674	1	0.561578	-0.577763	3.65369	0	1	1	0.790282	14.9563	4.01236	3.47832	0.000504568
TraesCS4A02G192400		0	0	16.0171	0	0	0	3.73096	2.98111	0	0	0	0	0	0	0	0	0	0	0	0	1.24365	0	0.993705	4.00428	0	1.05598	-21.2046	3.91004	-5.16735	2.3744e-07	8.33734e-05	1.05598	-6.93841	3.87311	-1.53324	0.125216	1	1.05598	-28.143	3.66511	-7.40577	1.3039e-13	1.1168e-10	0.404407	0	4.08044	0	1
TraesCS3D02G220600LC		0	1.21616	0.728051	1.04741	1.56903	0	0	4.76978	0	0	0.889472	0	0	0	2.45489	0	0	0	0	0.523011	0.645626	0.608081	1.58993	0.795736	0	0.591938	-1.31627	3.89598	-0.0811794	0.935299	1	0.591938	-0.727043	3.86628	0	1	1	0.591938	-2.04332	3.66607	-0.284587	0.775961	1	0.516549	-1.05256	4.05751	-0.0129542	0.989664
TraesCS5A02G030900		42.8559	119.184	144.882	162.348	101.987	296.386	243.445	593.242	26.3223	368.213	64.042	120.499	3766.52	197.724	166.933	203.964	431.682	63.5086	2058.13	57.0551	156.612	158.454	259.083	277.928	1581.25	490.08	2.56548	0.341583	4.58302	4.58308e-06	0.000997675	490.08	-0.864784	0.343824	0	1	1	490.08	1.7007	0.319789	2.19112	0.0284431	1	246.423	3.10075	0.47937	4.38231	1.17429e-05
TraesCS4A02G492200		0	0	0	0	0	0	0	0	0	0	3.55789	0	0	0.844976	2.45489	0	0	0	0	0	1.18596	0.422488	0	0.613723	0	0.581417	1.70672	3.89524	0.181431	0.856029	1	0.581417	-1.75613	3.89458	-0.194148	0.84606	1	0.581417	-0.0494089	3.66357	0	1	1	1.09593	16.8291	3.97626	3.98091	6.86522e-05
TraesCS7B02G103900		0	14.594	0	0	0.784517	0	0	0	0	0	0	0	1.98134	0	0	0	0	3.90822	12.3094	0.261506	0	7.29698	1.30274	0	3.57269	1.56929	0.0161491	3.88298	0	1	1	1.56929	1.67949	3.89521	0.174442	0.861518	1	1.56929	1.69564	3.66645	0.18973	0.849521	1	1.68583	-0.507082	4.07305	0	1
TraesCS6B02G343500		0	0	0	0	0	0	0	0	0.658056	0	0	0	0	0	0	0	0	0	27.0807	0.219352	0	0	0	0	6.77017	2.02128	1.18002	3.88764	0.046305	0.963067	1	2.02128	0.709211	3.89545	0	1	1	2.02128	1.88923	3.65389	0.243365	0.807723	1	1.78889	2.39545	3.93349	0.354761	0.722769
TraesCS6D02G107900LC		0	27.9717	0	8.37925	0	2.58476	0	0	0	0	2.66842	9.43032	0.990669	0	0	13.9463	0	0	0	0	3.68256	13.9859	3.14344	0	4.38042	5.85338	3.40805	2.39343	1.00611	0.314363	1	5.85338	-2.36806	2.40871	-0.567962	0.570061	1	5.85338	1.04	2.22894	0.0179446	0.985683	1	10.7698	18.6792	3.17846	5.56219	2.6641e-08
TraesCS7B02G037100LC		0	0	0	1.04741	0	0	0.932739	1.19245	2.63223	0	0	0	0	0	0	0	0	5.86233	1.23094	0.877408	0.660049	0	2.35159	0	0.307735	0.604848	-2.60169	3.85917	-0.415036	0.678116	1	0.604848	2.04011	3.84982	0.270172	0.787028	1	0.604848	-0.56158	3.6886	0	1	1	0.504518	-16.2005	4.03549	-3.7667	0.00016542
TraesCS5A02G171800		0	7.29698	0	9.42666	0	0	31.7131	0	0	0	0	0	0	0.844976	0	6.97313	0	0	0	0	13.7133	4.07098	0	0	1.74328	2.63596	17.0518	3.84803	4.17143	3.02696e-05	0.00465414	2.63596	-18.6915	3.83266	-4.61598	3.91253e-06	0.0018872	2.63596	-1.63968	3.58704	-0.178331	0.858463	1	5.35478	1.36661	3.60041	0.101826	0.918895
TraesCS6D02G233300		0	1.21616	0	0	0	0	0	7.15467	0	0	0.889472	4.19125	0	0	14.7294	0	0	0	0	0	0.296491	0.608081	3.78198	3.68234	0	2.04496	-0.187592	3.73185	0	1	1	2.04496	-0.0344999	3.73077	0	1	1	2.04496	-0.222092	3.52894	0	1	1	1.94762	3.52174	3.97095	0.635047	0.525398
TraesCS2A02G123400		0	54.7273	25.4818	0.523703	3.13807	59.4495	10.2601	29.2149	0	10.2281	2.66842	1.04781	83.2162	25.3493	19.6391	88.9074	6.34827	1.95411	304.042	1.04602	4.48408	40.0383	10.7389	15.4243	133.904	41.3095	4.6602	0.813323	4.5003	6.78569e-06	0.00138504	41.3095	-1.7158	0.839191	-0.852963	0.39368	1	41.3095	2.9444	0.723298	2.68824	0.00718295	0.833276	28.0914	5.55244	1.42838	3.18713	0.00143694
TraesCS4D02G206900		6.85695	0	0	0	0	0	0	0	0	0	0	0	2.97201	0	0	13.9463	0	0	0	2.28565	0	0	0	0	4.22957	1.10847	6.81829	3.8735	1.50208	0.133077	1	1.10847	28.3229	3.90884	6.99004	2.74811e-12	5.35859e-09	1.10847	35.1412	3.66664	9.31131	1.26263e-20	6.42861e-17	0.752372	-2.15088	4.00271	-0.287526	0.77371
TraesCS3D02G252700		0	0	0	0	7.84517	0	0	0	0	0	0	0	0	5.06986	0	0	1.58707	0	0	2.61506	0	2.53493	0	0.396767	0	0.67806	0.0295343	3.87475	0	1	1	0.67806	0.660082	3.87824	0	1	1	0.67806	0.689616	3.65836	0	1	1	1.40856	0.05654	3.86902	0	1
TraesCS5B02G233200		3.42847	0	0	0	0	3.44635	0	0	0	3.9339	0	0	0.990669	0	14.7294	3.48657	0	0	0	1.14282	0	0	0	4.66582	1.9809	3.53681	2.93598	2.9542	0.655331	0.512254	1	3.53681	-2.37523	2.95758	-0.464985	0.641942	1	3.53681	0.560748	2.76036	0	1	1	5.40314	2.09706	3.86134	0.284114	0.776323
TraesCS4B02G327900LC		0	0	0	0	10.9832	12.9238	0	3.57734	0	0	0	0	5.94401	5.91483	7.36468	0	0	11.7247	7.38564	3.66108	0	2.95742	5.10066	1.84117	6.56337	3.069	0.342149	2.66384	0	1	1	3.069	3.23623	2.73015	0.819088	0.412736	1	3.069	3.57838	2.58061	0.999136	0.317729	1	1.84342	-0.06197	3.86164	0	1
TraesCS2B02G394500		3.42847	0	0.728051	0	0	4.30794	0	4.76978	0	0	0	6.28688	0	5.91483	2.45489	0	6.34827	0	0	1.14282	0	2.95742	3.68555	2.3828	1.07698	1.59472	-3.55292	3.18152	-0.802421	0.422309	1	1.59472	4.36068	3.19294	1.05253	0.292554	1	1.59472	0.807762	3.04136	0	1	1	1.01904	0.743192	3.88427	0	1
TraesCS4A02G445800		0	0	4.36831	0	0	14.647	13.0584	4.76978	0	3.14712	0	0	3.96268	0	0	34.8657	0	11.7247	9.84753	0	4.35278	0	5.49815	1.87886	15.8307	7.67838	4.20496	1.9236	1.66613	0.0956883	1	7.67838	-0.448477	1.96652	0	1	1	7.67838	3.75649	1.82094	1.51377	0.130084	1	8.39264	19.4043	3.96372	4.64318	3.43088e-06
TraesCS2A02G288000		23.1422	0	0	0	0	0	5.59644	2.38489	0	0	0	3.14344	0	0	0	0	9.52241	0	0	7.71407	1.86548	0	1.84278	2.3806	0	2.04102	-3.41863	3.85774	-0.626955	0.530689	1	2.04102	1.53958	3.83594	0.140664	0.888135	1	2.04102	-1.87905	3.65682	-0.240385	0.810031	1	3.14587	-19.4209	3.96685	-4.64372	3.42199e-06
TraesCS2D02G432700		0	12.1616	0	0	0	0	0	0	0	0	0	0	0	0	0	13.9463	0	0	0	0	0	6.08081	0	0	3.48657	2.37	17.9363	3.89715	4.34583	1.3875e-05	0.00248357	2.37	0	3.92241	0	1	1	2.37	31.7052	3.67533	8.35441	6.57597e-17	1.33925e-13	4.03078	3.44521	3.94252	0.620216	0.535116
TraesCS6A02G325800		0	1.21616	0	52.3703	0	0	0	0	0	6.29424	0	0	0	0	0	3.48657	0	0	0	0	17.4568	0.608081	0	1.57356	0.871642	2.94152	14.4234	3.91598	3.42786	0.000608366	0.0582832	2.94152	-22.3385	3.88422	-5.49366	3.93699e-08	2.84102e-05	2.94152	-7.91511	3.65764	-1.89059	0.0586785	1	5.83026	0.426885	4.00328	0	1
TraesCS6D02G100600LC		0	8.51314	32.0342	27.2326	0	10.339	0	0	0	0	0	0	4.95334	0.844976	0	3.48657	1.58707	0	1.23094	0	9.07752	4.67906	0	8.40533	5.00247	4.55392	4.84385	2.05899	1.86686	0.0619207	1	4.55392	-4.12207	2.07695	-1.5032	0.132787	1	4.55392	0.721777	1.85229	0	1	1	4.84587	21.7499	3.77778	5.49262	3.96003e-08
TraesCS6D02G047000LC		0	7.29698	0	9.95036	0	8.61587	0	0.596223	0	2.36034	0	0	0	5.06986	0	0	1.58707	0	0	0	3.31679	6.18342	0.198741	0.986852	2.15397	1.64952	5.8169	3.49383	1.37869	0.167991	1	1.64952	-5.13032	3.49645	-1.18129	0.237488	1	1.64952	0.686581	3.24551	0	1	1	2.43346	16.1242	3.98011	3.79994	0.000144732
TraesCS6D02G217800		0	17.0263	1.4561	59.7022	0	0	67.1572	0	0	0.78678	0	0	12.8787	0	2.45489	64.5015	9.52241	0	124.325	0	42.2865	8.51314	0	3.55505	50.4263	21.5861	6.09415	1.43797	3.5426	0.000396199	0.0410284	21.5861	-4.80456	1.45758	-2.61019	0.00904914	1	21.5861	1.28959	1.21057	0.23922	0.810935	1	26.9182	4.8414	2.1029	1.82671	0.0677428
TraesCS1A02G219900LC		0	0	0	0	0	0	15.8566	0	1.31611	0	0	0	0	0	0	10.4597	0	15.6329	0	0.438704	5.28552	0	5.21096	0	2.61492	2.02744	-0.973791	3.83908	0	1	1	2.02744	1.19698	3.84121	0.0512805	0.959102	1	2.02744	0.223188	3.63977	0	1	1	1.86347	-22.8153	4.00379	-5.44866	5.07519e-08
TraesCS6B02G779300LC		0	0	0	0.523703	0	0	0	0	5.26445	0	0	0	5.94401	0	9.81957	0	1.58707	0	2.46188	1.75482	0.174568	0	0	2.85166	2.10147	1.19796	0.35721	3.85166	0	1	1	1.19796	-0.461297	3.85001	0	1	1	1.19796	-0.104086	3.62686	0	1	1	0.635925	-18.1691	4.00068	-4.29155	1.7743e-05
TraesCS5B02G357600		9.42831	0	0	3.66592	8.62969	0	1.86548	0.596223	0	5.50746	5.33683	0	0	0	0	0	0	9.77055	0	6.01933	3.62274	0	3.45559	1.37686	0	2.09224	-3.91095	2.83394	-1.02718	0.304338	1	2.09224	0.699977	2.75589	0	1	1	2.09224	-3.21097	2.70064	-0.818686	0.412966	1	3.16537	-4.77338	3.62924	-1.03972	0.298472
TraesCS3B02G331800		0	1.21616	0	0	9.4142	0.861587	0	2.38489	0	4.72068	2.66842	1.04781	0	0	4.90979	0	0	0	0	3.13807	0.889472	0.608081	1.14423	2.40762	0.215397	1.27132	-1.32316	3.27925	-0.0985479	0.921497	1	1.27132	-0.499859	3.24365	0	1	1	1.27132	-1.82302	3.09779	-0.265681	0.790485	1	1.45568	-15.8409	3.97589	-3.73272	0.000189423
TraesCS6B02G256500		3.42847	504.708	48.7794	3.66592	105.91	88.7435	277.956	100.762	3.29028	0.78678	15.121	6.28688	67.3655	245.888	39.2783	174.328	4.7612	29.3116	192.027	37.5428	98.9144	375.298	45.4534	23.4014	130.616	99.6386	3.24981	0.821551	2.73848	0.00617231	0.361218	99.6386	-0.259843	0.828371	0	1	1	99.6386	2.98996	0.774887	2.56807	0.0102267	1	150.454	4.65698	1.04917	3.4856	0.000491037
TraesCS5B02G197600		0	1.21616	0	0	42.3639	0	0	0	0	0	0	4.19125	0	0.844976	9.81957	0	0	0	1.23094	14.1213	0	1.03057	1.39708	2.45489	0.307735	2.7918	-0.247962	3.31772	0	1	1	2.7918	0.825518	3.32064	0	1	1	2.7918	0.577556	3.13864	0	1	1	4.85593	-2.51261	3.91584	-0.386281	0.699289
TraesCS5B02G045300		210.851	49.8627	155.803	89.0295	95.7111	27.5708	61.5608	233.123	212.552	142.407	208.137	211.658	48.5428	30.4192	103.106	27.8925	155.533	262.828	24.6188	173.038	119.576	40.1409	235.87	139.212	32.1562	110.163	-3.42547	0.411655	-5.89201	3.81517e-09	2.33097e-06	110.163	0.767534	0.39157	0	1	1	110.163	-2.65794	0.391016	-4.24009	2.23433e-05	0.00488704	105.59	-4.47027	0.844839	-4.10761	3.99771e-05
TraesCS5D02G266600		0	37.701	0	0	68.253	5.16952	0	4.17356	0	0	0	4.19125	5.94401	5.91483	0	34.8657	17.4577	0	2.46188	22.751	0	21.8079	2.78827	4.36444	12.1103	9.12447	1.27281	1.59641	0.170891	0.86431	1	9.12447	3.07802	1.70674	1.21754	0.223399	1	9.12447	4.35084	1.58297	2.1168	0.0342771	1	13.2179	1.1785	2.51534	0.0709655	0.943425
TraesCS7D02G176700	TaVRT-D2	11.9997	1690.47	431.734	205.292	369.507	978.763	711.68	181.848	57.909	25.9637	12.4526	74.3948	225.873	1688.26	309.317	1488.76	20.6319	37.1281	2029.82	146.472	309.808	1689.36	97.7903	196.912	1180.81	781.503	3.9183	0.838718	3.47948	0.000502397	0.0502649	781.503	-1.08798	0.83955	-0.104796	0.916538	1	781.503	2.83032	0.789864	2.31726	0.0204898	1	1196.73	4.45775	0.913012	3.78719	0.000152359
TraesCS5D02G360700		0	4.86465	4.36831	0.523703	0	5.16952	25.184	1.78867	0	0	0	1.04781	0	5.06986	4.90979	10.4597	0	0	0	0	8.56922	4.96725	0.945494	2.31952	3.90731	2.9622	2.60739	2.31044	0.695707	0.486612	1	2.9622	-2.71197	2.30106	-0.743994	0.45688	1	2.9622	-0.104583	2.1282	0	1	1	3.87109	15.5904	4.02542	3.62455	0.00028946
TraesCS4A02G210300LC		0	6.08081	0	1.04741	0	1.72317	26.1167	1.19245	4.60639	2.36034	0	0	5.94401	0	4.90979	13.9463	0	39.0822	0	1.53546	9.0547	3.04041	13.4249	1.81753	5.40336	5.0131	-0.953326	2.05441	0	1	1	5.0131	0.15012	2.03563	0	1	1	5.0131	-0.803206	1.95999	0	1	1	4.11807	-15.6143	4.02827	-3.62793	0.000285697
TraesCS1A02G279200		125.996	104.59	56.788	32.4696	200.836	71.5117	142.709	72.7392	237.558	51.1407	149.431	113.164	106.992	65.9082	216.031	81.9343	147.597	196.388	44.3139	188.13	108.203	85.2491	127.43	117.889	76.188	104.234	-1.97163	0.619408	-1.56864	0.116732	1	104.234	0.800951	0.615002	0	1	1	104.234	-1.17068	0.585429	-0.291541	0.770637	1	117.062	-4.06105	0.942019	-3.24946	0.00115624
TraesCS6B02G243900LC		3.42847	0	0	0	0	0	0	0	2.63223	0	0	0	0	0	0	5.22985	0	0	0	2.02023	0	0	0	0	1.30746	0.527876	-5.44562	3.87363	-1.14766	0.251108	1	0.527876	23.7827	3.88268	5.86779	4.41649e-09	3.74772e-06	0.527876	18.3371	3.69042	4.69787	2.62884e-06	0.000620934	0.665664	-3.1629	3.94927	-0.54767	0.583918
TraesCS1D02G094900		0	1.21616	0	6.28444	0	0	0	0	0	0	0	0	0	0	0	3.48657	0	0	3.69282	0	2.09481	0.608081	0	0	1.79485	0.682525	1.58849	3.89453	0.151108	0.879891	1	0.682525	-0.988442	3.89849	0	1	1	0.682525	0.600051	3.66104	0	1	1	0.81697	-1.90057	4.08044	-0.220704	0.825323
TraesCS2B02G199800LC		0	0	2.18415	0	0	1.72317	1.86548	0	2.63223	0	0	2.09563	0	0	9.81957	1.74328	14.2836	0	0	0.877408	0.621826	0	0.698542	6.57183	0.866614	1.69257	-0.406685	2.99304	0	1	1	1.69257	-1.20349	2.96666	-0.0685921	0.945314	1	1.69257	-1.61017	2.79483	-0.218323	0.827178	1	0.491682	-21.3068	3.99959	-5.07721	3.8301e-07
TraesCS3D02G249200		13.7139	9.7293	3.64026	53.4177	0.784517	127.515	5.59644	10.732	3.94834	22.0298	16.9	1.04781	102.039	51.5436	17.1843	102.854	193.622	0	221.569	6.14892	25.3047	30.6364	3.92661	59.1191	138.494	81.2875	5.49996	0.725322	6.20409	5.50147e-10	4.38298e-07	81.2875	-2.34255	0.73694	-1.82179	0.0684861	1	81.2875	3.15741	0.637166	3.38594	0.000709347	0.125986	102.758	5.88968	1.02578	4.76678	1.87192e-06
TraesCS4B02G101500		118.282	31.6202	167.452	44.5148	128.661	136.131	5.59644	15.5018	167.146	104.642	201.021	70.2035	35.6641	16.8995	115.38	6.97313	50.7862	37.1281	23.3879	138.03	83.7106	24.2599	40.9445	109.565	50.539	69.1506	-2.64103	0.798265	-2.05574	0.0398077	1	69.1506	0.549317	0.787716	0	1	1	69.1506	-2.09171	0.754977	-1.44601	0.148173	1	78.7612	-5.07879	1.10189	-3.70163	0.000214219
TraesCS7D02G120500	TaSEP1-D4	104.568	29.1879	199.486	36.1355	212.604	9.47746	10.2601	1924.61	38.1673	324.94	26.6842	406.552	3.96268	0	90.8311	6.97313	49.1991	871.533	119.401	118.447	24.3599	14.594	1067.56	166.114	34.9536	210.227	-4.84165	0.690157	-5.56634	2.60143e-08	1.19804e-05	210.227	2.27893	0.666429	1.91908	0.0549736	1	210.227	-2.56272	0.653377	-2.39175	0.0167681	1	53.4873	-3.7529	1.12733	-2.44197	0.0146073
TraesCS4B02G299400		1.71424	94.8607	8.00856	0	0	73.2349	96.0721	0	0	0.78678	0.889472	4.19125	1.98134	118.297	17.1843	87.1642	6.34827	0	57.8542	0.571412	32.3205	106.579	1.39708	8.08197	55.0587	34.4164	5.59034	1.04458	4.39443	1.11063e-05	0.00209004	34.4164	-2.77919	1.07191	-1.65983	0.096949	1	34.4164	2.81115	0.894741	2.02421	0.0429482	1	52.4707	4.97515	3.13646	1.2674	0.205012
TraesCS3A02G063500		4.28559	0	0	0	0	0	0.932739	0	3.29028	3.14712	0	0	0	0	0	1.74328	0	0	2.46188	2.52529	0.310913	0	0	0.78678	1.05129	0.741096	-4.19698	3.85535	-0.829233	0.406973	1	0.741096	2.92154	3.84602	0.499619	0.617344	1	0.741096	-1.27544	3.67532	-0.0749434	0.94026	1	0.933182	-3.92736	3.93096	-0.744693	0.456457
TraesCS5A02G409200		13.7139	0	0	2.09481	7.84517	11.2006	3.73096	0	34.877	4.72068	0	0	0	0	0	0	0	0	0	18.812	1.94192	0	0	1.18017	2.80016	3.67026	-3.67229	2.94245	-0.908185	0.36378	1	3.67026	1.71674	2.89397	0.247668	0.804391	1	3.67026	-1.95555	2.80832	-0.340256	0.733664	1	6.83016	-6.75402	2.76869	-2.07824	0.0376868
TraesCS7D02G403500LC		0	0	0	0	0	0	4.6637	1.78867	1.31611	0	0	0	0	0	0	1.74328	0	0	0	0.438704	1.55457	0	0.596223	0	0.435821	0.446964	-1.08891	3.87724	-0.0229304	0.981706	1	0.446964	0.92659	3.87585	0	1	1	0.446964	-0.162317	3.68257	0	1	1	0.650248	-21.486	4.01301	-5.1049	3.30974e-07
TraesCS7D02G253300		0	1.21616	0	0	0	0	0	0	0	0	0	0	11.888	0	0	0	0	0	0	0	0	0.608081	0	0	2.97201	0.670067	1.6498	3.89689	0.166749	0.867567	1	0.670067	0	3.90029	0	1	1	0.670067	1.33308	3.67677	0.0905893	0.927819	1	0.255948	1.33548	4.07591	0.0823075	0.934402
TraesCS3B02G356500		0	24.3233	0	0	0	36.1867	0	0	0	0	0	0	11.888	0	0	0	0	0	0	0	0	12.1616	0	0	12.0187	3.37278	18.1027	3.89671	4.38901	1.13866e-05	0.00212102	3.37278	0	3.92241	0	1	1	3.37278	32.5011	3.67493	8.57188	1.01808e-17	2.91572e-14	2.66678	0.404896	4.08044	0	1
TraesCS1A02G152000LC		0	4.86465	0	0	0	6.03111	0	13.1169	0	0	2.66842	0	0	5.06986	0	0	0	0	4.92376	0	0.889472	4.96725	4.3723	0	2.73872	1.71162	1.36358	3.85145	0.094401	0.924791	1	1.71162	0.653113	3.86308	0	1	1	1.71162	2.01669	3.63557	0.279652	0.779745	1	1.37766	1.70876	3.98387	0.177908	0.858796
TraesCS4B02G065000		4.28559	0	3.64026	0	0	6.8927	0	2.38489	0	0	0	0	0	0	4.90979	1.74328	0	0	0	1.42853	0	0	0.794964	2.13751	2.159	1.10648	-5.39296	3.84912	-1.14129	0.253749	1	1.10648	5.28538	3.85048	1.11295	0.265732	1	1.10648	-0.10758	3.66434	0	1	1	0.470233	-17.4288	4.02543	-4.08124	4.47952e-05
TraesCS7B02G101700		0	0	14.561	0	0	49.9721	0	0	10.5289	0	0	1.04781	1.98134	0	0	12.203	0	2.93116	93.5515	3.50963	0	0	1.32633	3.64026	39.427	13.6947	3.5972	2.57731	1.00772	0.313591	1	13.6947	1.34808	2.63207	0.132248	0.894788	1	13.6947	4.94528	2.44473	1.61379	0.106573	1	12.9283	1.68792	3.49167	0.197018	0.843813
TraesCS3D02G000400LC		0	0	0	0	0	0	0	0	6.58056	0	0	1.04781	0	0	0	0	0	4.88527	0	2.19352	0	0	1.9777	0	0	1.11282	-1.78195	3.84778	-0.203222	0.838962	1	1.11282	2.86326	3.85794	0.482968	0.629118	1	1.11282	1.08131	3.67142	0.0221465	0.982331	1	1.94978	0.425231	3.85897	0	1
TraesCS1D02G087200		17.1424	42.5657	53.1477	53.9414	28.2426	42.2178	4.6637	0.596223	31.5867	40.1258	66.7104	3.14344	44.5801	67.5981	41.7332	20.9194	41.2638	2.93116	67.7017	25.6572	41.7718	55.0819	2.22361	44.0676	43.8548	32.0113	1.39479	0.863274	0.457313	0.647446	1	32.0113	-1.7732	0.86156	-0.89744	0.369484	1	32.0113	-0.378412	0.805068	0	1	1	35.8776	-0.57304	1.34876	0	1
TraesCS3D02G252200LC		0	0	5.09636	0	0	0	1.86548	0	11.187	6.29424	0	0	0	0	0	0	12.6965	0	0	3.72899	0.621826	0	0	6.02178	0	1.73791	-0.840098	3.89062	0	1	1	1.73791	-2.85006	3.8456	-0.481084	0.630457	1	1.73791	-3.69015	3.62752	-0.741596	0.458332	1	1.43249	-22.6971	3.9761	-5.45689	4.84542e-08
TraesCS6B02G528900LC		3.42847	0	0	0	0	10.339	0	21.464	0	0	8.89472	2.09563	0.990669	6.75981	0	5.22985	0	0	0	1.14282	2.96491	3.37991	7.85322	0	4.13989	3.39087	1.02337	2.43256	0.00960559	0.992336	1	3.39087	5.34634	2.52255	1.723	0.0848894	1	3.39087	6.36971	2.39116	2.24565	0.0247263	1	3.55979	2.44324	3.79195	0.380606	0.703496
TraesCS2A02G462400LC		0	2.43233	0	17.2822	0	1.72317	0	0.596223	0	0	0	0	6.93468	5.91483	0	0	20.6319	0.977055	0	0	5.76074	4.17358	0.524426	5.15797	2.16446	2.63205	2.19916	2.87231	0.41749	0.67632	1	2.63205	-1.62512	2.87555	-0.217392	0.827903	1	2.63205	0.574039	2.66685	0	1	1	2.78951	19.7149	3.97609	4.70687	2.51555e-06
TraesCS2A02G605900LC		0	1.21616	3.64026	0	0	2.58476	10.2601	0	0	0	0.889472	0	0	5.06986	0	1.74328	0	5.86233	0	0	3.71653	3.14301	1.95411	0.910064	1.08201	1.46109	1.6764	3.14147	0.215314	0.829522	1	1.46109	-1.36675	3.14345	-0.116671	0.907121	1	1.46109	0.309653	2.9612	0	1	1	1.89423	14.7557	3.99939	3.43944	0.000582912
TraesCS5A02G205600		0	9.7293	9.46466	0	2.35355	23.2629	37.3096	0	0.658056	7.08102	0	13.6216	33.6827	26.1943	7.36468	27.8925	0	0.977055	20.926	1.00387	12.4365	17.9618	4.86621	5.97759	26.441	20.6382	5.73723	1.13467	4.17498	2.98013e-05	0.00460569	20.6382	-2.02062	1.15707	-0.882079	0.377734	1	20.6382	3.71661	1.01335	2.68083	0.00734408	0.841319	32.4252	7.54792	1.71547	3.81698	0.000135096
TraesCS1D02G377400		0	1.21616	0	0	0	0	0	0	0	0	1.77894	0	0	0	0	0	0	0	0	0	0.592982	0.608081	0	0	0	0.663252	1.41714	3.89405	0.107122	0.914693	1	0.663252	-1.16084	3.89598	-0.0412834	0.96707	1	0.663252	0.256297	3.66881	0	1	1	1.55495	16.5629	3.97965	3.91063	9.20571e-05
TraesCS1A02G373300LC		0	0	0	0	0	0	0	0	1.97417	0	0	0	4.95334	0	0	0	0	0	0	0.658056	0	0	0	0	1.23834	0.484195	6.37079	3.87794	1.38496	0.166064	1	0.484195	18.2855	3.91225	4.4183	9.94794e-06	0.00451331	0.484195	24.6563	3.66745	6.45033	1.11604e-10	5.61984e-08	0.584934	0.489815	3.92997	0	1
TraesCS3B02G217200LC		4.28559	3.64849	0	1.57111	7.84517	3.44635	0	0	3.29028	0	0.889472	10.4781	1.98134	0	0	0	0	0	0	5.14035	0.820194	1.82424	3.49271	0	1.35692	2.11801	-0.458251	2.32661	0	1	1	2.11801	2.46894	2.38803	0.615124	0.538473	1	2.11801	2.01069	2.28557	0.442202	0.658343	1	3.21657	-2.49056	2.93026	-0.50868	0.610977
TraesCS7B02G314500LC		0	0	0	0	0	0	13.0584	0	3.94834	0	0.889472	0	2.97201	0	0	0	0	0	0	1.31611	4.64927	0	0	0	0.743002	0.983794	0.434104	3.85901	0	1	1	0.983794	-0.501022	3.85698	0	1	1	0.983794	-0.0669173	3.6444	0	1	1	1.9474	-23.7318	3.995	-5.69005	1.26999e-08
TraesCS2D02G500700		0.857119	37.701	21.1135	40.3251	1.56903	68.927	69.9554	0.596223	0.658056	7.8678	22.2368	3.14344	22.7854	25.3493	24.5489	88.9074	20.6319	0	1.23094	1.02807	44.1725	31.5252	1.24655	18.5405	45.4627	31.1476	5.73998	0.809747	5.85366	4.80885e-09	2.75445e-06	31.1476	-4.98625	0.811854	-4.91006	9.10492e-07	0.000508798	31.1476	0.753732	0.585845	0	1	1	44.4822	6.12984	1.09907	4.66744	3.0498e-06
TraesCS7D02G007700		0	4.86465	0	0	0	0	11.1929	0.596223	0	8.65458	0	0	0	5.91483	2.45489	10.4597	0	0	17.2332	0	3.73096	5.38974	0.198741	2.77737	6.92322	2.91454	3.43511	2.44946	0.994144	0.320153	1	2.91454	-2.38854	2.4623	-0.563918	0.57281	1	2.91454	1.04658	2.25441	0.02066	0.983517	1	2.51204	17.1371	3.97185	4.06286	4.84744e-05
TraesCS3B02G018500LC		0	19.4586	5.09636	0	0	2.58476	0	0	7.89668	0	0	2.09563	0	0	0	15.6895	0	0	0	2.63223	0	9.7293	0.698542	1.27409	4.56858	4.30095	1.43172	2.73483	0.15786	0.874567	1	4.30095	0.463816	2.75233	0	1	1	4.30095	1.89554	2.60298	0.344043	0.730814	1	7.29316	1.20249	3.66083	0.0553136	0.955889
TraesCS5D02G222700LC		3.42847	0	0	0	0	0	1.86548	0	7.89668	0	0	0	0	0	0	0	0	0	0	3.77505	0.621826	0	0	0	0	0.621932	-24.9841	3.88065	-6.18044	6.39226e-10	4.9229e-07	0.621932	6.75031	3.87407	1.48431	0.137728	1	0.621932	-18.2338	3.69253	-4.66721	3.05314e-06	0.000715622	1.44682	-4.67859	3.92281	-0.937744	0.348376
TraesCS2D02G155900LC		0	12.1616	0	2.61852	0	0	42.906	2.98111	20.3997	2.36034	0	6.28688	7.92535	0	7.36468	0	9.52241	5.86233	0	6.79992	15.1748	6.08081	5.04344	4.81186	1.98134	5.65546	-3.91274	1.99807	-1.45778	0.144902	1	5.65546	-0.0471763	1.89826	0	1	1	5.65546	-3.95992	1.89567	-1.56141	0.118428	1	8.51237	-17.6419	3.38887	-4.91073	9.07356e-07
TraesCS1A02G370400LC		0	0	0	0	0	0	0	1.78867	0	0	1.77894	1.04781	0	0	0	0	3.17414	0	0	0	0.592982	0	0.945494	0.793534	0	2.48355	-0.6664	3.87371	0	1	1	2.48355	-0.010347	3.86468	0	1	1	2.48355	-0.676747	3.65598	0	1	1	5.12769	18.7352	3.96711	4.47055	7.80183e-06
TraesCS5A02G448100LC		0	0	0	8.90295	0	0	0	0	0	3.14712	0	0	0	0	0	0	0	2.93116	0	0	2.96765	0	0.977055	0.78678	0	0.696481	-17.5839	3.91222	-4.23901	2.2451e-05	0.0036546	0.696481	-6.68381	3.87559	-1.46657	0.142494	1	0.696481	-24.2678	3.66531	-6.3481	2.17992e-10	1.04053e-07	0.968476	0	4.0645	0	1
TraesCS2B02G820200LC		0	1.21616	0	0	0	0	9.32739	1.19245	3.94834	0	0	2.09563	0	0	0	0	1.58707	1.95411	0	1.31611	3.10913	0.608081	1.74739	0.396767	0	1.00264	-3.10587	3.85407	-0.546402	0.584789	1	1.00264	2.01052	3.85073	0.262423	0.792995	1	1.00264	-1.09535	3.6784	-0.025922	0.97932	1	1.57857	-15.181	3.97997	-3.56309	0.000366518
TraesCS1B02G110600LC		0	0	1.4561	0	0	0	5.59644	0	0	0	0	0	0	1.68995	0	0	4.7612	0	0	0	1.86548	0.844976	0	1.55433	0	0.631034	1.00507	3.91333	0.0012952	0.998967	1	0.631034	-2.50556	3.88764	-0.387268	0.698557	1	0.631034	-1.50049	3.65202	-0.137046	0.890995	1	0.790282	14.9563	4.01236	3.47832	0.000504568
TraesCS3B02G481800		0	4.86465	0	1.04741	0	4.30794	0	0	4.60639	0	0	0	0	0	0	0	0	0	0	1.53546	0.349135	2.43233	0	0	1.07698	0.694312	0.493664	3.8821	0	1	1	0.694312	-0.289263	3.87807	0	1	1	0.694312	0.204402	3.65802	0	1	1	1.15388	-15.8087	3.99398	-3.70776	0.000209097
TraesCS2A02G692800LC		0	0	0	0	0	0	1.86548	0	0	0	4.44736	0	0	0	7.36468	0	0	0	0	0	2.10428	0	0	1.84117	0	1.78497	17.9181	3.88611	4.35349	1.33987e-05	0.00242676	1.78497	-19.099	3.8779	-4.6672	3.05329e-06	0.00152908	1.78497	-1.18081	3.62408	-0.0498918	0.960209	1	3.37684	5.71312	3.92048	1.20218	0.229294
TraesCS7B02G452000LC		0	0	0	0	2.35355	4.30794	0	1.78867	0	0	0	0	0.990669	6.75981	0	0	3.17414	0	0	0.784517	0	3.37991	0.596223	0.793534	1.32465	0.902683	0.989277	3.83791	0	1	1	0.902683	6.40978	3.87889	1.39467	0.163114	1	0.902683	7.39906	3.64401	1.75605	0.0790801	1	0.99195	1.14645	3.89206	0.0376271	0.969985
TraesCS7A02G632800LC		0	0	8.73661	0	0	0	0	0	0.658056	0	0	3.14344	0	0	2.45489	0	0	0	0	0.219352	0	0	1.04781	2.79788	0	1.48039	0.124263	3.85502	0	1	1	1.48039	-0.300699	3.85556	0	1	1	1.48039	-0.176435	3.64403	0	1	1	1.9115	2.16375	3.93409	0.295812	0.767374
TraesCS7D02G745000LC		0	0	0	0	0	0	7.46191	0	0	0	2.66842	0	15.8507	3.37991	0	0	0	0	0	0	3.37678	1.68995	0	0	3.96268	1.43374	2.58127	3.87065	0.408529	0.682886	1	1.43374	-2.21916	3.87172	-0.314889	0.752846	1	1.43374	0.36211	3.63705	0	1	1	1.59205	2.90497	3.99084	0.477335	0.633123
TraesCS1B02G140500		3.42847	0	0	0	0	0	0	4.76978	2.63223	4.72068	23.1263	0	0	0	0	1.74328	0	0	1.23094	2.02023	7.70876	0	1.58993	1.18017	0.743556	1.95012	-0.78901	3.23395	0	1	1	1.95012	0.368971	3.22354	0	1	1	1.95012	-0.420038	3.06426	0	1	1	3.20747	-20.7118	3.97672	-4.95679	7.16665e-07
TraesCS7D02G270500LC		0	0	2.9122	0	0	0	0	1.19245	0	0	2.66842	1.04781	0	0	0	0	0	0	0	0	0.889472	0	0.746753	0.728051	0	0.364737	-19.8799	3.90424	-4.83576	1.32639e-06	0.000358528	0.364737	-1.15091	3.87619	-0.0389316	0.968945	1	0.364737	-21.0309	3.67318	-5.45327	4.94528e-08	1.54681e-05	0.293285	0	4.08044	0	1
TraesCS7B02G009000LC		0	0	0	0	0	0	1.86548	0	7.89668	0	0	1.04781	0	0	0	0	0	0	0	2.63223	0.621826	0	0.349271	0	0	0.511633	-1.23463	3.88543	-0.0603872	0.951847	1	0.511633	0.648393	3.87998	0	1	1	0.511633	-0.586237	3.67812	0	1	1	1.07064	-23.3135	3.97992	-5.60653	2.06429e-08
TraesCS3B02G666600LC		0	3.64849	0	0	0	0	12.1256	0	2.63223	0	0.889472	0	1.98134	0	0	0	0	21.4952	12.3094	0.877408	4.33836	1.82424	7.16507	0	3.57269	2.5796	-0.227906	3.224	0	1	1	2.5796	0.978347	3.23267	0	1	1	2.5796	0.750441	3.04772	0	1	1	2.10158	-12.7474	4.00622	-2.93228	0.00336482
TraesCS2A02G286200LC		0	0	0	0	0	0	0	0	0	0	2.66842	0	0	0	4.90979	0	0	9.77055	0	0	0.889472	0	3.25685	1.22745	0	0.809975	-23.0924	3.90844	-5.6525	1.5813e-08	7.58744e-06	0.809975	-5.8884	3.87706	-1.26085	0.207362	1	0.809975	-28.9808	3.67025	-7.62369	2.46532e-14	2.28219e-11	0.293285	0	4.08044	0	1
TraesCS1D02G551500LC		0	2.43233	11.6488	0	4.7071	11.2006	21.453	0	4.60639	2.36034	0	14.6694	0.990669	0	0	1.74328	0	0	1.23094	3.1045	7.151	1.21616	4.8898	3.50229	3.79138	3.60048	-1.26905	2.03392	-0.132282	0.894761	1	3.60048	0.797986	2.02263	0	1	1	3.60048	-0.471065	1.95524	0	1	1	3.61313	-16.6875	3.97006	-3.95146	7.76767e-05
TraesCS4A02G049700LC		0	0	0	3.66592	0	0	0	0.596223	0	0	0	0	0.990669	8.44976	0	0	0	0	0	0	1.22197	4.22488	0.198741	0	0.247667	0.638507	1.41248	3.88105	0.106282	0.915359	1	0.638507	-1.04296	3.88007	-0.0110715	0.991166	1	0.638507	0.369526	3.65128	0	1	1	1.31714	16.9735	3.97839	4.01507	5.94285e-05
TraesCS5B02G420500LC		0	6.08081	0	0	0	0	0	0	6.58056	0	0	0	2.97201	0	0	12.203	0	0	0	2.19352	0	3.04041	0	0	3.79375	1.30604	6.72507	3.87328	1.47809	0.139383	1	1.30604	22.117	3.90843	5.40292	6.5563e-08	4.38583e-05	1.30604	28.842	3.66683	7.59295	3.12714e-14	2.8659e-11	1.39039	-1.94969	3.99269	-0.237858	0.811991
TraesCS5A02G415500LC		0	0	1.4561	0	0	0	12.1256	8.94334	12.5031	11.0149	0.889472	0	0	0	0	0	0	0	3.69282	4.16769	4.33836	0	2.98111	3.11775	0.923206	2.37582	-1.56819	3.14111	-0.180888	0.856455	1	2.37582	-0.702118	3.11457	0	1	1	2.37582	-2.27031	2.94413	-0.431471	0.666126	1	2.78711	-24.7965	3.97815	-5.98181	2.20676e-09
TraesCS5B02G571800		0	1.21616	0	0	0	0	0	0	0	3.14712	1.77894	0	0	0	0	1.74328	0	0	0	0	0.592982	0.608081	0	0.78678	0.435821	0.524769	15.4548	3.90235	3.70413	0.000212121	0.0240297	0.524769	-15.9661	3.89541	-3.84199	0.000122038	0.0412706	0.524769	-0.511332	3.65507	0	1	1	0.696689	16.7521	4.00381	3.93428	8.34474e-05
TraesCS1D02G314400LC		0	2.43233	0	0	0	0	2.79822	0	0	0	0	0	0	0	0	0	0	0	0	0	0.932739	1.21616	0	0	0	1.33133	1.47689	3.89081	0.122568	0.902449	1	1.33133	-1.46468	3.88916	-0.11948	0.904895	1	1.33133	0.012215	3.66353	0	1	1	3.09622	18.5789	3.96997	4.42797	9.51249e-06
TraesCS4A02G090000LC		0	8.51314	0	0	0	2.58476	34.5114	0	0	0	0	0	5.94401	7.60479	0	15.6895	0	0	8.61659	0	11.5038	8.05896	0	0	8.20873	3.96072	5.03795	2.39401	1.68669	0.0916628	1	3.96072	-1.13578	2.47578	-0.0548442	0.956263	1	3.96072	3.90217	2.25202	1.28869	0.197505	1	5.62327	17.2485	3.55712	4.56787	4.927e-06
TraesCS4A02G388900		0	1.21616	0	24.0903	0	0	0	0	0	0	0	0	0	0	0	0	0	0	0	0	8.03012	0.608081	0	0	0	4.15462	1.53934	3.86866	0.139413	0.889124	1	4.15462	-1.60225	3.86803	-0.1557	0.87627	1	4.15462	-0.0629091	3.65097	0	1	1	9.74261	19.6446	3.54768	5.25544	1.47667e-07
TraesCS6A02G404000		0	0	8.73661	0	0	5.16952	0	2.98111	0	0	10.6737	0	0.990669	5.06986	0	0	1.58707	0	9.84753	0	3.55789	2.53493	0.993705	2.58092	4.00193	6.95953	2.44059	2.11188	0.682135	0.495154	1	6.95953	-1.43343	2.11603	-0.204834	0.837702	1	6.95953	1.00715	1.96915	0.00363283	0.997101	1	13.1268	18.2496	3.02917	5.6945	1.23731e-08
TraesCS1A02G288000LC		0	0	0.728051	10.4741	0	9.47746	0	0	0	0	4.44736	0	3.96268	0	0	0	0	0	7.38564	0	4.97381	0	0	0.182013	5.20644	1.69596	24.2775	3.87232	6.01127	1.84078e-09	1.23139e-06	1.69596	-21.3283	3.88894	-5.22722	1.72081e-07	0.000106558	1.69596	2.94922	3.61618	0.539026	0.589869	1	1.62819	0	4.08044	0	1
TraesCS1B02G113200LC		0	0	2.18415	0	0	0	0	2.38489	1.97417	0	0	0	0	0	0	0	0	0	0	0.658056	0	0	0.794964	0.546038	0	0.306486	-1.50509	3.8933	-0.129733	0.896778	1	0.306486	0.821079	3.88369	0	1	1	0.306486	-0.684008	3.68838	0	1	1	0.217109	-1.22447	4.04333	-0.0555172	0.955726
TraesCS7A02G426700		89.9975	217.693	406.252	322.601	214.958	246.414	45.7042	11.9245	100.025	114.87	157.437	136.216	104.02	245.043	208.666	465.457	353.916	16.6099	233.879	134.993	175.247	231.368	54.9167	270.926	262.442	333.555	2.15192	0.949911	1.21266	0.22526	1	333.555	-1.96935	0.9499	-1.02047	0.307504	1	333.555	0.182569	0.893963	0	1	1	531.206	2.15154	1.97849	0.582029	0.560547
TraesCS3A02G054600		0	9.7293	18.9293	0	0	0	0	0.596223	8.55473	0	0	1.04781	0	0	0	0	0	0	3.69282	2.85158	0	4.86465	0.548012	4.73233	0.923206	2.09069	-0.683373	3.34141	0	1	1	2.09069	1.66713	3.35001	0.199142	0.842151	1	2.09069	0.983756	3.17676	0	1	1	2.25273	-0.948842	3.89607	0	1
TraesCS6A02G320700		0	0	0	0	0	0	0	0	0	0	0	0	0	11.8297	0	19.1761	1.58707	0	0	0	0	5.91483	0	0.396767	4.79403	1.51833	17.3811	3.89498	4.20569	2.60284e-05	0.00411275	1.51833	-10.2277	3.91961	-2.35425	0.0185599	1	1.51833	7.15334	3.66412	1.67935	0.0930838	1	1.2857	2.99864	3.97854	0.502354	0.615419
TraesCS5B02G536400		192.852	80.2667	124.497	174.393	225.941	74.0965	49.4352	160.98	205.972	236.034	265.063	193.846	78.2628	30.4192	162.023	31.3791	152.358	171.962	55.3923	208.255	162.964	55.3429	175.596	168.728	59.7827	124.819	-2.85967	0.564722	-3.29307	0.000990988	0.0875797	124.819	0.545593	0.555984	0	1	1	124.819	-2.31408	0.533722	-2.4621	0.0138126	1	134.8	-5.05904	0.920317	-4.41047	1.03144e-05
TraesCS1D02G163900		0	29.1879	20.3854	9.42666	0	6.8927	35.4441	0	0	0	1.77894	4.19125	0	35.489	24.5489	43.5821	0	0	0	0	15.5499	32.3385	1.39708	11.2336	12.6187	9.83618	4.01338	1.71951	1.75247	0.0796939	1	9.83618	-5.29248	1.69995	-2.52506	0.0115679	1	9.83618	-1.2791	1.52167	-0.183416	0.854472	1	12.1201	18.0779	2.84726	5.99799	1.99772e-09
TraesCS3A02G232500		0	2.43233	0	0	0	0	0	0	0	0	0	0	0	4.22488	0	6.97313	0	21.4952	0	0	0	3.3286	7.16507	0	1.74328	9.6034	3.44447	3.83109	0.638061	0.523434	1	9.6034	0.234691	3.86626	0	1	1	9.6034	3.67916	3.61411	0.741306	0.458508	1	19.2539	7.00456	2.34142	2.56449	0.0103326
TraesCS6B02G268700		0	0	0	0	0	0	0	0	0	0.78678	3.55789	0	0	0	7.36468	6.97313	0	0	0	0	1.18596	0	0	2.03787	1.74328	0.869594	1.11491	3.89648	0.0294906	0.976473	1	0.869594	-1.9761	3.88836	-0.251031	0.80179	1	0.869594	-0.861191	3.66322	0	1	1	0.391047	0	4.08044	0	1
TraesCS1D02G331400LC		0	0	0	0.523703	0.784517	0	15.8566	12.5207	4.60639	0	0	0	0	0	0	0	0	0	2.46188	1.79697	5.46009	0	4.17356	0	0.61547	1.72712	-9.4206	3.86261	-2.18003	0.0292555	1	1.72712	3.71418	3.84817	0.705316	0.480614	1	1.72712	-5.70643	3.66771	-1.28321	0.19942	1	2.36804	-17.3525	3.98292	-4.10567	4.03147e-05
TraesCS5A02G172400		5.99983	1.21616	0	0	0	0	0	0	0	0	0	0	0	1.68995	0	13.9463	0	0.977055	0	1.99994	0	1.45306	0.325685	0	3.48657	1.10995	0.21165	3.8606	0	1	1	1.10995	1.63403	3.88078	0.163377	0.870221	1	1.10995	1.84568	3.66429	0.23079	0.817478	1	0.975337	-0.580706	3.91089	0	1
TraesCS5B02G185800LC		0	0	0	0	6.27614	0	0	3.57734	0	0	0	0	0	0.844976	0	0	0	0	0	2.09205	0	0.422488	1.19245	0	0	0.501399	-1.63527	3.87978	-0.163739	0.869937	1	0.501399	2.23439	3.88254	0.317934	0.750535	1	0.501399	0.599124	3.69586	0	1	1	0.777873	-1.13075	3.95263	-0.0330782	0.973612
TraesCS6A02G194000		3.42847	0	0	0	0	3.44635	0.932739	0	0.658056	0	0	8.38251	0	0.844976	0	0	0	0	2.46188	1.36218	0.310913	0.422488	2.79417	0	1.47706	1.30164	0.796297	3.18587	0	1	1	1.30164	1.56721	3.22609	0.175819	0.860436	1	1.30164	2.36351	3.03328	0.449516	0.65306	1	1.48357	0.737653	3.93229	0	1
TraesCS2B02G125600		0	6.08081	9.46466	8.90295	0	43.0794	0	0	0	0	0	0	2.97201	16.0546	0	52.2985	4.7612	0	8.61659	0	2.96765	11.0677	0	3.55647	26.7416	7.07198	5.96795	1.96122	2.53309	0.0113062	0.551446	7.07198	-3.24415	2.01004	-1.11647	0.264222	1	7.07198	2.7238	1.74748	0.986451	0.323912	1	3.38005	17.3579	3.9694	4.12101	3.77222e-05
TraesCS1D02G260100LC		0	2.43233	0	0	0	0	3.73096	0	5.26445	0	0	0	0	0	0	0	0	0	0	1.75482	1.24365	1.21616	0	0	0	0.539483	-0.678895	3.88764	0	1	1	0.539483	-0.0489772	3.88087	0	1	1	0.539483	-0.727872	3.67095	0	1	1	1.25004	-14.9298	3.98046	-3.49953	0.000466079
TraesCS3A02G523300		215.994	1431.42	1121.93	1632.38	78.4517	716.84	637.061	143.093	219.133	627.063	482.983	345.778	602.327	489.241	900.946	1439.95	471.359	187.595	779.185	171.193	917.476	960.332	225.489	780.324	884.576	675.332	2.17837	0.354037	3.32837	0.000873555	0.078797	675.332	-2.10345	0.354017	-3.11693	0.00182744	0.465215	675.332	0.0749197	0.332508	0	1	1	780.937	2.23874	0.68693	1.8033	0.0713414
TraesCS7B02G167900		0	0	0	6.28444	0	0	0	0	0	0	0	0	0	8.44976	0	0	7.93534	0	0	0	2.09481	4.22488	0	1.98383	0	1.05463	1.20816	3.88331	0.0536032	0.957251	1	1.05463	-1.85338	3.87882	-0.22001	0.825863	1	1.05463	-0.645223	3.64062	0	1	1	1.60199	16.7744	3.97571	3.96769	7.25729e-05
TraesCS6A02G212100LC		0	0	0	0	0	1.72317	0.932739	3.57734	0	0	0	0	0	0	0	0	0	0	0	0	0.310913	0	1.19245	0	0.430794	0.394555	1.07925	3.89135	0.0203646	0.983753	1	0.394555	-0.041622	3.89756	0	1	1	0.394555	1.03762	3.66878	0.0102551	0.991818	1	0.341695	1.89594	4.053	0.221056	0.825049
TraesCS1D02G031600LC		0.857119	8049.78	14.561	0	4.7071	8.61587	23.3185	5.366	5.92251	0	2.66842	7.3347	60.4308	59.9933	112.925	20.9194	87.2887	46.8986	30.7735	3.82891	8.6623	4054.89	19.8664	53.6937	30.1849	404.528	2.58844	1.07517	1.47739	0.139571	1	404.528	-0.525621	1.08411	0	1	1	404.528	2.06282	1.00186	1.06085	0.288756	1	902.832	3.78578	0.818159	3.40494	0.000661791
TraesCS7A02G312600LC		0	2.43233	0	0	0	0	0	2.98111	17.1095	0.78678	0	2.09563	1.98134	0	0	0	0	0	4.92376	5.70316	0	1.21616	1.69225	0.196695	1.72628	1.73184	-0.576365	2.95554	0	1	1	1.73184	2.68864	2.98549	0.565615	0.571656	1	1.73184	2.11227	2.8304	0.392974	0.694339	1	2.63872	-0.932841	3.86471	0	1
TraesCS1A02G077700		4.28559	38.9172	34.9464	32.4696	15.6903	34.4635	76.4846	0	6.58056	9.44136	5.33683	0	20.804	15.2096	27.0038	33.1224	23.806	0	11.0785	8.85217	38.097	27.0634	0	23.7994	24.8671	18.3371	2.80224	1.08876	1.65532	0.0978599	1	18.3371	-3.14343	1.08669	-1.97244	0.0485596	1	18.3371	-0.341191	0.990383	0	1	1	21.5988	-0.351177	1.51353	0	1
TraesCS4A02G515100LC		1.71424	0	0	0	0	0	4.6637	1.78867	0	1.57356	0	2.09563	0	0	0	0	0	0.977055	0	0.571412	1.55457	0	1.62045	0.39339	0	0.599925	-2.309	3.87523	-0.337786	0.735525	1	0.599925	0.936039	3.85327	0	1	1	0.599925	-1.37296	3.67682	-0.101435	0.919205	1	0.693602	-16.4915	4.00654	-3.86654	0.000110392
TraesCS5A02G068000LC		0	1.21616	0	1.04741	0	0	0	0.596223	0	0	0	1.04781	0	5.06986	0	0	0	0	1.23094	0	0.349135	3.14301	0.548012	0	0.307735	0.476048	0.378959	3.8993	0	1	1	0.476048	0.21684	3.89797	0	1	1	0.476048	0.595799	3.67625	0	1	1	0.798292	15.6478	3.99728	3.66445	0.000247871
TraesCS6A02G448700LC		0	0	0	0	0	0	27.0494	0.596223	8.55473	0	0	12.5738	0	0	0	1.74328	12.6965	0	0	2.85158	9.01648	0	4.39	3.17414	0.435821	2.9675	-2.65201	3.28795	-0.502443	0.615356	1	2.9675	1.29155	3.27313	0.0890732	0.929024	1	2.9675	-1.36046	3.10833	-0.115966	0.90768	1	3.87275	-25.2356	3.9692	-6.10592	1.02208e-09
TraesCS7A02G613400LC		0	0	0	0	0	0	0	1.19245	5.26445	0	0	0	0	0	0	3.48657	0	0	0	1.75482	0	0	0.397482	0	0.871642	3.62159	-0.174964	3.84689	0	1	1	3.62159	1.91895	3.86259	0.23791	0.811951	1	3.62159	1.74399	3.65885	0.203339	0.83887	1	7.91706	1.85084	3.84853	0.221082	0.825029
TraesCS4A02G237500		188.566	105.806	238.801	305.843	277.719	67.2038	217.328	59.6223	274.41	107.789	589.72	435.89	120.862	73.5129	402.603	52.2985	112.682	175.87	66.4708	246.898	370.964	89.6596	223.794	215.468	76.7087	182.903	-1.83713	0.508843	-1.64516	0.099937	1	182.903	-0.24182	0.504722	0	1	1	182.903	-2.07895	0.480504	-2.24545	0.0247394	1	226.926	-3.07965	0.666916	-3.1183	0.00181895
TraesCS6A02G209200LC		0	0	0	11.5215	0	7.75428	0	0	0	0.78678	0	0	0.990669	2.53493	0	13.9463	9.52241	0	1.23094	0	3.84049	1.26746	0	2.5773	5.98054	3.91708	5.56327	2.32477	1.96289	0.0496593	1	3.91708	-2.76386	2.38398	-0.739881	0.459373	1	3.91708	2.79941	2.124	0.847178	0.396896	1	5.4523	22.765	3.92058	5.55148	2.83256e-08
TraesCS6A02G580000LC		125.996	25.5394	53.1477	25.1378	43.9329	11.2006	6.52918	211.659	122.398	123.524	56.0368	158.22	32.6921	6.75981	73.6468	1.74328	96.8111	194.434	14.7713	97.4426	29.2346	16.1496	188.104	86.7825	15.1018	65.077	-4.1341	0.539576	-5.80846	6.30516e-09	3.52343e-06	65.077	1.60452	0.50227	1.20357	0.228756	1	65.077	-2.52959	0.514193	-2.97474	0.00293239	0.425899	46.0821	-4.27224	1.13791	-2.87567	0.00403171
TraesCS5A02G339400		83.9976	35.2687	66.2526	29.3274	69.822	6.03111	30.7804	46.5054	132.269	81.8251	104.068	89.0642	49.5334	12.6746	110.47	38.3522	41.2638	176.847	0	95.363	54.7253	23.9717	104.139	74.9529	23.4792	56.8445	-3.01957	0.588196	-3.43351	0.000595828	0.0574792	56.8445	0.629067	0.568639	0	1	1	56.8445	-2.39051	0.563219	-2.46886	0.0135546	1	55.8187	-3.68213	0.779344	-3.44152	0.000578455
TraesCS3A02G083700		0	0	2.9122	4.71333	0	0.861587	7.46191	0.596223	0	0.78678	0.889472	0	5.94401	5.06986	0	1.74328	0	1.95411	1.23094	0	4.35491	2.53493	0.850111	0.924746	2.44496	1.59697	2.99818	2.17786	0.917496	0.358883	1	1.59697	-2.87243	2.17894	-0.85933	0.390159	1	1.59697	0.125745	1.97759	0	1	1	1.97031	15.781	4.02982	3.66791	0.000244539
TraesCS6B02G212200LC		0	0	0	0	0	0	0	2.38489	15.1353	10.2281	0	5.23907	3.96268	0	7.36468	6.97313	0	0	0	5.0451	0	0	2.54132	4.3982	2.73395	2.55899	0.104669	2.69156	0	1	1	2.55899	0.425819	2.69198	0	1	1	2.55899	0.530487	2.55505	0	1	1	2.02539	-1.12591	3.87426	-0.0324999	0.974073
TraesCS7D02G165700LC		21.428	3.64849	0	0	0	0	3.73096	2.98111	0	0.78678	4.44736	0	0	0	0	17.4328	0	0	0	7.14266	2.72611	1.82424	0.993705	0.196695	4.35821	2.53937	-1.71804	3.25696	-0.220463	0.825511	1	2.53937	-0.103431	3.22005	0	1	1	2.53937	-1.82147	3.08572	-0.266217	0.790072	1	3.6444	-17.3794	4.02133	-4.07314	4.63834e-05
TraesCS2B02G147400		22.2851	27.9717	17.4732	97.9325	10.1987	72.3733	29.8477	8.34712	3.29028	10.2281	7.11578	12.5738	52.5055	54.9235	61.3723	31.3791	31.7414	6.83938	36.9282	11.9247	44.9653	41.4476	9.25342	30.2038	48.2965	41.2179	3.04046	0.543738	3.75266	0.000174967	0.0204008	41.2179	-1.6608	0.549864	-1.20175	0.229461	1	41.2179	1.37967	0.496302	0.764991	0.444277	1	59.1946	3.65107	0.874743	3.03069	0.00244
TraesCS7D02G078500		241.707	21.8909	152.163	19.9007	14.9058	30.1555	67.1572	241.47	147.405	446.891	262.394	116.307	82.2255	25.3493	58.9174	29.6358	163.468	147.535	7.38564	134.673	116.484	23.6201	168.438	205.36	37.3506	106.334	-3.1899	0.688042	-3.1828	0.00145858	0.118926	106.334	-0.0577882	0.668267	0	1	1	106.334	-3.24769	0.650592	-3.45483	0.000550632	0.100125	87.8003	-5.63243	1.34635	-3.44074	0.000580127
TraesCS7D02G188800		0	40.1334	24.7537	8.90295	10.1987	24.1244	19.5875	1.78867	0	10.2281	5.33683	8.38251	4.95334	32.9541	41.7332	135.976	11.1095	0	77.5493	3.39957	11.2758	36.5437	3.39039	21.9561	60.6508	40.8744	5.22826	0.806289	5.24409	1.57052e-07	5.75726e-05	40.8744	-3.16671	0.814666	-2.65964	0.0078225	1	40.8744	2.06154	0.665165	1.59591	0.11051	1	58.5796	6.27206	1.22117	4.31723	1.58e-05
TraesCS7B02G050500		109.711	55.9435	82.9978	1.04741	151.412	36.1867	92.3412	13.7131	252.036	36.1919	201.021	60.7732	48.5428	41.4038	76.1017	127.26	115.856	185.64	88.6277	171.053	98.1364	48.6737	86.7089	77.7868	75.1542	83.5226	-2.07745	0.743946	-1.4483	0.147534	1	83.5226	1.31907	0.7394	0.43153	0.666083	1	83.5226	-0.758381	0.703367	0	1	1	100.013	-4.80861	1.09895	-3.46568	0.000528888
TraesCS5B02G621300LC		5.99983	0	0	0	0	0	0.932739	0	0	3.14712	0	0	0	0	0	1.74328	0	0	1.23094	1.99994	0.310913	0	0	0.78678	0.743556	0.607413	0.265756	3.88672	0	1	1	0.607413	-0.680072	3.88108	0	1	1	0.607413	-0.414316	3.66552	0	1	1	0.759428	-2.17338	4.00026	-0.293326	0.769273
TraesCS3B02G261000		0	0	0	7.33184	0	0	0	3.57734	0	0	0	4.19125	5.94401	0	0	0	3.17414	0	0	0	2.44395	0	2.58953	0.793534	1.486	2.70052	0.0332957	3.50469	0	1	1	2.70052	0.00128651	3.50593	0	1	1	2.70052	0.0345822	3.30996	0	1	1	4.47583	20.4408	3.96708	4.90053	9.55775e-07
TraesCS5A02G509900LC		0	2.43233	0	1.57111	0	0	16.7893	4.17356	8.55473	7.08102	3.55789	4.19125	6.93468	0	14.7294	0	0	0.977055	0	2.85158	7.3061	1.21616	3.11396	5.45259	1.73367	3.32641	-1.80924	1.94399	-0.416276	0.677208	1	3.32641	-1.20046	1.86172	-0.107673	0.914255	1	3.32641	-3.00969	1.82369	-1.10199	0.270464	1	3.58927	-16.4188	3.62388	-4.25478	2.09252e-05
TraesCS1D02G356400		0	0	0	0	0	1.72317	0	1.19245	24.3481	0	0	0	0	0	0	0	0	0	0	8.11603	0	0	0.397482	0	0.430794	1.29114	-0.675686	3.87629	0	1	1	1.29114	1.63088	3.88126	0.162545	0.870877	1	1.29114	0.955193	3.67338	0	1	1	2.67767	-2.89481	3.92374	-0.482909	0.629161
TraesCS5A02G505200		0	182.424	35.6745	24.0903	0.784517	74.0965	14.9238	2.38489	0	77.8912	0.889472	20.9563	85.1975	19.4345	34.3685	74.9612	211.08	0	7.38564	0.261506	13.3012	100.929	7.78039	89.7535	60.4102	43.9159	5.06997	1.03852	3.91901	8.89128e-05	0.0116076	43.9159	-4.79164	1.03851	-3.65105	0.000261175	0.0805915	43.9159	0.278328	0.857029	0	1	1	34.7473	6.64538	1.80055	3.13537	0.00171639
TraesCS3D02G093500		990.829	66.889	222.056	519.514	46.2865	120.622	37.3096	332.692	881.137	332.021	999.767	392.93	256.583	53.2335	181.662	57.5283	553.887	0	77.5493	639.418	518.863	60.0612	241.874	322.406	128.071	286.971	-2.22207	0.913257	-1.33815	0.180849	1	286.971	0.160087	0.909466	0	1	1	286.971	-2.06198	0.861251	-1.23307	0.217549	1	395.944	-4.33161	0.791072	-4.21152	2.53662e-05
TraesCSU02G455800LC		1.71424	0	0	0	0	0	6.52918	0	0	7.08102	0	0	0	0	0	0	0	0	0	0.571412	2.17639	0	0	1.77025	0	0.716055	-29.9955	3.91496	-7.40634	1.2983e-13	2.70418e-10	0.716055	-7.09968	3.87796	-1.57291	0.11574	1	0.716055	-37.0952	3.66489	-9.84892	6.92832e-23	1.05825e-18	0.895805	-16.7081	4.00444	-3.92267	8.7574e-05
TraesCS1A02G050900		5.99983	17.0263	206.766	2.09481	7.06065	6.03111	14.9238	478.767	5.26445	151.062	16.0105	1124.3	7.92535	19.4345	287.223	17.4328	39.6767	731.814	7.38564	6.10831	11.0097	18.2304	778.295	171.182	9.69373	147.809	-2.50296	0.788502	-1.90609	0.0566388	1	147.809	1.15527	0.774758	0.200415	0.841156	1	147.809	-1.34768	0.74844	-0.464542	0.64226	1	11.5296	0.943977	1.36666	0	1
TraesCS5D02G244000		43.7131	21.8909	0	0	0	0	0	0	0	12.5885	0	0	0	22.8144	0	50.5552	6.34827	0	9.84753	14.571	0	22.3526	0	4.73419	15.1007	7.81406	8.19364	3.84956	1.86869	0.0616659	1	7.81406	-3.68307	3.87485	-0.692431	0.488667	1	7.81406	4.51057	3.60778	0.973056	0.330526	1	9.67605	-0.116002	3.40406	0	1
TraesCS4A02G151800LC		0	0	0	0	0	0	2.79822	2.38489	1.97417	1.57356	0	3.14344	0.990669	0	0	1.74328	0	0	0	0.658056	0.932739	0	1.84278	0.39339	0.683488	0.685364	-1.27905	3.86472	-0.0722054	0.942438	1	0.685364	0.91754	3.85966	0	1	1	0.685364	-0.361514	3.67217	0	1	1	0.520414	-21.8083	4.00349	-5.19754	2.01942e-07
TraesCS5A02G242700		0	0	13.1049	0	0	0	0	0	0	0	0	0	0	0	0	1.74328	0	0	8.61659	0	0	0	0	3.27623	2.58997	1.08752	1.40951	3.89251	0.105205	0.916213	1	1.08752	-0.936735	3.89313	0	1	1	1.08752	0.472777	3.65578	0	1	1	#N/A	#N/A	#N/A	#N/A	#N/A
TraesCS1D02G118700		3.42847	24.3233	21.1135	3.14222	144.351	5.16952	21.453	59.6223	95.4182	10.2281	40.0263	40.8647	5.94401	4.22488	22.094	12.203	33.3284	9.77055	1.23094	81.0659	21.5405	14.2741	36.7525	21.691	6.13687	26.1642	-3.70741	0.775879	-3.48948	0.000483964	0.0485798	26.1642	1.17265	0.717289	0.240695	0.809792	1	26.1642	-2.53477	0.741651	-2.06939	0.0385094	1	36.841	-5.69801	1.30896	-3.58912	0.000331794
TraesCS5B02G301300LC		0	4.86465	0	0	0	0	0	0	3.29028	3.14712	0	0	0.990669	0.844976	0	6.97313	1.58707	0	3.69282	1.09676	0	2.85481	0	1.18355	2.91416	3.203	2.27717	2.43461	0.524589	0.599869	1	3.203	-0.344608	2.45901	0	1	1	3.203	1.93256	2.29174	0.406922	0.684065	1	5.67862	3.42962	3.40926	0.712653	0.47606
TraesCS4A02G152500		0	2.43233	0	0	0	0	0	0.596223	0	0	3.55789	2.09563	0	0	0	1.74328	0	0	0	0	1.18596	1.21616	0.897283	0	0.435821	0.48812	-0.349927	3.88942	0	1	1	0.48812	0.189497	3.89167	0	1	1	0.48812	-0.160431	3.68023	0	1	1	0.657726	1.25616	4.08044	0.0627778	0.949943
TraesCS3B02G673300LC		0	0	2.9122	4.18963	0	0	0	0	0	0	0	0	0	2.53493	0	0	0	0	0	0	1.39654	1.26746	0	0.728051	0	0.447162	1.56923	3.90525	0.14576	0.884111	1	0.447162	-2.39041	3.8928	-0.357175	0.72096	1	0.447162	-0.821181	3.65541	0	1	1	0.731261	15.2387	4.0005	3.55923	0.000371938
TraesCS2B02G379300		0	10.9455	0.728051	0	0	0	5.59644	0	0	1.57356	5.33683	0	7.92535	10.9847	14.7294	10.4597	0	0	7.38564	0	3.64442	10.9651	0	4.25774	6.44267	10.9848	6.74374	1.53156	3.75025	0.000176658	0.0205717	10.9848	-4.51206	1.55817	-2.25397	0.0241982	1	10.9848	2.23168	1.27764	0.96403	0.335031	1	20.9422	8.17954	2.13376	3.36474	0.000766154
TraesCS5A02G305200LC		5.14271	0	0	0	0	0	0	0	0	0	0	0	0	1.68995	0	0	0	15.6329	0	1.71424	0	0.844976	5.21096	0	0	1.04937	-7.01825	3.87274	-1.554	0.120184	1	1.04937	24.6341	3.87935	6.09229	1.11308e-09	1.15919e-06	1.04937	17.6159	3.69253	4.49987	6.79963e-06	0.0015463	0.747951	-0.475193	3.91514	0	1
TraesCS7A02G398000LC		0	4.86465	0	9.95036	0	0	0.932739	18.4829	21.7159	0	5.33683	2.09563	0	0	9.81957	0	3.17414	0	0	7.23862	5.40664	2.43233	6.85951	3.24843	0	3.58188	-3.75239	2.29718	-1.19816	0.230855	1	3.58188	0.0425668	2.21218	0	1	1	3.58188	-3.70982	2.17818	-1.24408	0.213471	1	4.69164	-17.886	3.40082	-4.96529	6.86e-07
TraesCS6B02G214600		0	79.0506	45.8672	28.28	8.62969	54.28	30.7804	0	34.2189	11.0149	56.0368	18.8606	82.2255	120.832	2.45489	102.854	47.612	8.79349	93.5515	14.2829	38.3657	99.9411	9.21805	26.7373	83.2277	53.9262	3.79155	0.734099	3.80269	0.000143132	0.0173273	53.9262	-1.93614	0.739075	-1.26664	0.205285	1	53.9262	1.85541	0.673218	1.27063	0.20386	1	75.1248	4.04163	1.03007	2.95283	0.00314871
TraesCS5B02G409200LC		1.71424	0	0	0	25.8891	2.58476	0	12.5207	0	7.08102	0	0	10.8974	11.8297	0	1.74328	0	1.95411	0	9.2011	0	5.91483	4.82493	1.77025	3.80635	3.56721	-0.699916	2.25108	0	1	1	3.56721	3.14762	2.29424	0.936092	0.349226	1	3.56721	2.4477	2.20412	0.656817	0.511299	1	4.3037	-5.3433	3.86634	-1.12336	0.261283
TraesCS5D02G043400		2.57136	0	0	0	0	0	8.39465	0	0.658056	0	0	1.04781	0	0	0	17.4328	0	0	0	1.07647	2.79822	0	0.349271	0	4.35821	1.40681	-0.678472	3.86186	0	1	1	1.40681	0.695055	3.85568	0	1	1	1.40681	0.0165833	3.65239	0	1	1	1.26442	-20.6198	3.96212	-4.95186	7.35093e-07
TraesCS4A02G179600		0	0	0	1.57111	0	0	0	0	11.845	0	0	0	0	0	0	3.48657	0	0	0	3.94834	0.523703	0	0	0	0.871642	0.797491	0.165622	3.88223	0	1	1	0.797491	-0.0905541	3.8795	0	1	1	0.797491	0.0750683	3.66684	0	1	1	1.47356	-19.213	3.97704	-4.57953	4.66029e-06
TraesCSU02G640000LC		0	0	0	0	0.784517	2.58476	9.32739	2.98111	1.31611	0	0.889472	0	0	0	0	6.97313	0	0	0	0.70021	3.40562	0	0.993705	0	2.38947	1.632	2.32332	2.79337	0.473736	0.635688	1	1.632	0.100682	2.84249	0	1	1	1.632	2.424	2.6506	0.537238	0.591103	1	2.4335	2.42372	3.57436	0.398314	0.690399
TraesCS7B02G125800		0	0	0	57.6074	0	20.6781	0	2.38489	0	0.78678	0	6.28688	0.990669	5.06986	2.45489	0	4.7612	0.977055	0	0	19.2025	2.53493	3.21628	2.00072	5.41719	4.73439	1.01657	2.24783	0.00736998	0.99412	1	4.73439	-0.730634	2.25163	0	1	1	4.73439	0.285932	2.1152	0	1	1	6.81763	17.021	3.97506	4.03037	5.56881e-05
TraesCS2B02G698300LC		1.71424	1.21616	0	0	1.56903	5.16952	0	0	0	0	0	2.09563	3.96268	0	0	0	0	0	0	1.09442	0	0.608081	0.698542	0	2.28305	0.734086	-3.10326	3.84559	-0.546927	0.584429	1	0.734086	23.1985	3.86705	5.74041	9.44451e-09	7.65975e-06	0.734086	20.0952	3.67948	5.18965	2.10691e-07	6.01526e-05	0.492942	-2.20054	3.98835	-0.301013	0.763405
TraesCS7D02G059100		4.28559	0	5.09636	0	0	0	0	0	0	1.57356	0	0	0.990669	0	0	13.9463	0	0	0	1.42853	0	0	0	1.66748	3.73423	1.20432	1.25825	3.86048	0.0668957	0.946665	1	1.20432	-1.50029	3.85574	-0.129753	0.896762	1	1.20432	-0.242043	3.62896	0	1	1	0.470233	-17.4288	4.02543	-4.08124	4.47952e-05
TraesCS6B02G144400		0	31.6202	11.6488	58.1311	0	11.2006	10.2601	0	0	20.4563	0	1.04781	3.96268	0	7.36468	55.7851	14.2836	0	4.92376	0	22.7971	15.8101	0.349271	13.4383	18.968	25.4716	5.38318	1.24396	3.52356	0.000425798	0.0437058	25.4716	-5.65573	1.23976	-3.75536	0.000173096	0.0554927	25.4716	-0.272554	0.991976	0	1	1	45.1871	21.2341	3.98854	5.07307	3.91453e-07
TraesCS3B02G271100		0	0	0	5.76074	0	0	0	0	0	0	0	0	0	3.37991	2.45489	0	0	0	0	0	1.92025	1.68995	0	0.613723	0	0.538549	1.56582	3.90389	0.144937	0.88476	1	0.538549	-2.13429	3.89863	-0.290945	0.771093	1	0.538549	-0.568467	3.66429	0	1	1	0.994004	15.6977	3.99063	3.68305	0.000230461
TraesCS3D02G246600		0	0	0.728051	0	0	0.861587	3.73096	0	3.94834	0.78678	0	0	3.96268	0	0	1.74328	0	0	0	1.31611	1.24365	0	0	0.378708	1.64189	0.741129	1.56931	3.86354	0.147356	0.882851	1	0.741129	-1.2029	3.86568	-0.0524888	0.958139	1	0.741129	0.366409	3.63505	0	1	1	0.838624	-21.6601	3.98486	-5.18464	2.16428e-07
TraesCS5B02G544800		0	2.43233	0	0	0	1.72317	3.73096	0	0	0	0	5.23907	0	3.37991	0	0	0	2.93116	0	0	1.24365	2.90612	2.72341	0	0.430794	0.909115	-0.0934534	3.84324	0	1	1	0.909115	0.884445	3.85743	0	1	1	0.909115	0.790992	3.64952	0	1	1	1.03843	17.3049	3.99384	4.08252	4.45493e-05
TraesCS5A02G394800		0	0	0	5.23703	1.56903	0	0	0	0	0	0	0	0	0	0	3.48657	0	0	0	0.523011	1.74568	0	0	0	0.871642	0.478939	0.246458	3.8871	0	1	1	0.478939	-0.275078	3.88594	0	1	1	0.478939	-0.0286197	3.67244	0	1	1	0.741201	-15.8347	4.01145	-3.6981	0.000217223
TraesCS6A02G176300LC		0	8.51314	0.728051	0	0	0	27.0494	5.366	15.1353	0	0	5.23907	0.990669	0	2.45489	0	0	0	0	5.0451	9.01648	4.25657	3.53502	0.795736	0.247667	3.08133	-2.75214	2.67809	-0.654249	0.512952	1	3.08133	0.996981	2.64525	0	1	1	3.08133	-1.75516	2.55716	-0.29531	0.767757	1	5.52982	-14.6781	3.96609	-3.44876	0.000563173
TraesCS6B02G240600LC		0	0	0	0	4.7071	0	0	0	13.1611	0.78678	0	0	0	0	0	0	0	3.90822	0	5.95608	0	0	1.30274	0.196695	0	1.06491	-3.68318	3.85033	-0.696869	0.485885	1	1.06491	3.40824	3.84999	0.625519	0.53163	1	1.06491	-0.274936	3.69797	0	1	1	1.96192	-4.3933	3.92781	-0.863918	0.387633
TraesCS3A02G646000LC		0	1.21616	1.4561	0	1.56903	6.8927	0	0.596223	0	0.78678	0	0	0.990669	6.75981	0	1.74328	3.17414	0	1.23094	0.523011	0	3.98799	0.198741	1.35425	2.7144	1.22871	1.91239	2.45777	0.371225	0.71047	1	1.22871	-0.00283694	2.50214	0	1	1	1.22871	1.90955	2.31287	0.393255	0.694131	1	1.03954	1.45105	3.90932	0.115379	0.908145
[truncated: 4,101 more rows]
[truncated: 32 more columns]

## Sheet: Table_S3
Supplemental Table S3: Enrichment of Gene Ontology (GO)-terms in the seven identified clusters of DEGs. Enrichment was performed using PLAZA (https://bioinformatics.psb.ugent.be/plaza; Van Bel et al., 2017; accessed on 01/04/2021). GO-terms relating to Biological process (BP) and Cellular Compartment (CC) were retained. GO-terms relating to Molecular function (MF) were not analysed. Log2Fold enri…
[truncated: 75 more rows]

[truncated: 7 more sheets: Table_S4, Table_S5, Table_S6, Table_S7, Table_S8, Table_S9, Table S10]
